# Supplementary material for: Calretinin is a novel candidate marker for adverse ovarian effects of early life exposure to mixtures of endocrine disruptors in the rat
Source: Arch Toxicol. 2020 Mar 27;94(4):1241–50. doi: 10.1007/s00204-020-02697-3 (PMC7225203; doi:10.1007/s00204-020-02697-3)
Supplement: Supplementary file 2 — Supplementary file2 (XLSX 843 kb) [file 204_2020_2697_MOESM2_ESM.xlsx]

## Sheet: simplified
“Calretinin is a novel candidate marker for adverse ovarian effects of early life exposure to mixtures of endocrine disruptors in the rat” Archives of Toxicology Hanna Katarina Lilith Johansson, Terje Svingen, Julie Boberg, Paul A. Fowler, David Stead, Anne Marie Vinggaard, Panagiotis Filis (Corresponding author Panagiotis Filis, Institute of Medical Sciences, School of Medicine, Medical Sciences…
Acession	Fasta headers	Peptides	Sequence coverage [%]	Mol. weight [kDa]	Sequence length	Q-value for Protein identification	Score for protein identification	Protein Name	Gene name	Protein Name (Full)	Fold difference Totalmix	p-value Totalmix	FDR adjusted p-value Totalmix	Fold difference AAmix	p-value AAmix	FDR adjusted p-value AAmix	Fold difference Emix	p-value Emix	FDR adjusted p-value Emix	Fold difference PM	p-value PM	FDR adjusted p-value PM
A0A096MIS3	tr|A0A096MIS3|A0A096MIS3_RAT Translation initiation factor eIF-2B subunit delta OS=Rattus norvegicus GN=Eif2b4 PE=1 SV=2;sp|Q63186|EI2BD_RAT Translation initiation factor eIF-2B subunit delta OS=Rattus norvegicus GN=Eif2b4 PE=2 SV=1	4	13.4	57.522	521	0	7.4755	A0A096MIS3	Eif2b4	Translation initiation factor eIF-2B subunit delta	1.13831	0.422827	0.887103	-1.04811	0.707017	0.999511	-1.05703	0.677228	0.991505	1.02802	0.863905	0.999664
A0A096MIS9	tr|A0A096MIS9|A0A096MIS9_RAT CCR4-NOT transcription complex subunit 10 OS=Rattus norvegicus GN=Cnot10 PE=1 SV=1;sp|Q5XIA4|CNO10_RAT CCR4-NOT transcription complex subunit 10 OS=Rattus norvegicus GN=Cnot10 PE=2 SV=1	2	3.8	81.72	740	0	6.2382	A0A096MIS9	Cnot10	CCR4-NOT transcription complex subunit 10	-1.00608	0.958057	0.995755	-1.10141	0.552479	0.999511	-1.03421	0.82328	0.999301	-1.12459	0.51045	0.999664
A0A096MIT5	tr|A0A096MIT5|A0A096MIT5_RAT Cell division cycle protein 123 homolog OS=Rattus norvegicus GN=Cdc123 PE=1 SV=2;sp|Q62834|CD123_RAT Cell division cycle protein 123 homolog OS=Rattus norvegicus GN=Cdc123 PE=1 SV=1	1	3	38.812	336	0.00078585	3.3794	A0A096MIT5	Cdc123	Cell division cycle protein 123 homolog	NA	NA	NA	NA	NA	NA	NA	NA	NA	1.02007	0.962012	0.999664
A0A096MIU7	tr|A0A096MIU7|A0A096MIU7_RAT 40S ribosomal protein S24 OS=Rattus norvegicus GN=Rps24 PE=3 SV=2;tr|D4ACJ1|D4ACJ1_RAT 40S ribosomal protein S24 OS=Rattus norvegicus GN=LOC100363469 PE=3 SV=1;sp|P62850|RS24_RAT 40S ribosomal protein S24 OS=Rattus norvegicus G	6	36.6	15.197	131	0	41.415	A0A096MIU7	Rps24	40S ribosomal protein S24	1.02532	0.728474	0.946617	-1.05733	0.38868	0.999511	-1.08062	0.308018	0.983055	-1.00555	0.942656	0.999664
A0A096MIX1	tr|A0A096MIX1|A0A096MIX1_RAT Protein Gbe1 (Fragment) OS=Rattus norvegicus GN=Gbe1 PE=1 SV=1	3	22.2	29.82	257	0	18.87	A0A096MIX1	Gbe1	Protein Gbe1 (Fragment)	1.32044	0.119167	0.777914	1.04824	0.826379	0.999511	-1.13145	0.587432	0.983055	1.1875	0.495277	0.999664
A0A096MIY2	tr|A0A096MIY2|A0A096MIY2_RAT Cytoplasmic dynein 1 light intermediate chain 2 OS=Rattus norvegicus GN=Dync1li2 PE=1 SV=1;tr|Q5D023|Q5D023_RAT Cytoplasmic dynein 1 light intermediate chain 2 OS=Rattus norvegicus GN=Dync1li2 PE=1 SV=1;sp|Q62698|DC1L2_RAT Cyto	5	14.7	51.545	470	0	39.082	A0A096MIY2	Dync1li2	Cytoplasmic dynein 1 light intermediate chain 2	1.41364	0.15203	0.791812	-1.0311	0.746655	0.999511	1.31109	0.292453	0.983055	1.31451	0.240925	0.999664
A0A096MJ46	tr|A0A096MJ46|A0A096MJ46_RAT Protein Taf15 (Fragment) OS=Rattus norvegicus GN=Taf15 PE=4 SV=1;tr|F7ESN1|F7ESN1_RAT Protein Taf15 OS=Rattus norvegicus GN=Taf15 PE=4 SV=1;tr|D3ZZM1|D3ZZM1_RAT Uncharacterized protein OS=Rattus norvegicus PE=1 SV=2;tr|D3ZSS1|D	6	25.2	48.413	452	0	39.747	A0A096MJ46	Taf15	Protein Taf15 (Fragment)	-1.02079	0.882151	0.985114	-1.16216	0.303607	0.999511	-1.2363	0.116476	0.983055	-1.02757	0.905827	0.999664
A0A096MJ76	sp|P40615|DKC1_RAT H/ACA ribonucleoprotein complex subunit 4 OS=Rattus norvegicus GN=Dkc1 PE=1 SV=4;tr|A0A096MJ76|A0A096MJ76_RAT H/ACA ribonucleoprotein complex subunit 4 (Fragment) OS=Rattus norvegicus GN=Dkc1 PE=1 SV=1;tr|M0R3V2|M0R3V2_RAT H/ACA ribonucl	14	41.3	56.614	509	0	43.393	DKC1	Dkc1	H/ACA ribonucleoprotein complex subunit 4	NA	NA	NA	NA	NA	NA	-1.05061	0.663736	0.994804	NA	NA	NA
A0A096MJA9	tr|A0A096MJA9|A0A096MJA9_RAT Protein Asph OS=Rattus norvegicus GN=Asph PE=1 SV=1;tr|A0A096MKE0|A0A096MKE0_RAT Protein Asph OS=Rattus norvegicus GN=Asph PE=1 SV=1	5	11.4	74.889	657	0	35.839	A0A096MJA9	Asph	Protein Asph	-1.11329	0.764382	0.95346	1.14848	0.245311	0.999511	1.01739	0.85583	0.999301	1.00828	0.963046	0.999664
A0A096MJB3	tr|A0A096MJB3|A0A096MJB3_RAT Protein Wdr82 (Fragment) OS=Rattus norvegicus GN=Wdr82 PE=1 SV=1;tr|M0R565|M0R565_RAT Protein Wdr82 OS=Rattus norvegicus GN=Wdr82 PE=1 SV=2	4	35.2	25.305	227	0	12.149	A0A096MJB3	Wdr82	Protein Wdr82 (Fragment)	-1.23437	0.0714654	0.692835	-1.03977	0.730441	0.999511	1.10085	0.432204	0.983055	1.22959	0.126672	0.999664
A0A096MJC9	tr|A0A096MJC9|A0A096MJC9_RAT Protein LOC100911918 (Fragment) OS=Rattus norvegicus GN=LOC100911918 PE=4 SV=1;tr|A0A096MJL2|A0A096MJL2_RAT Protein LOC100911918 (Fragment) OS=Rattus norvegicus GN=LOC100911918 PE=4 SV=1;tr|M0R7M8|M0R7M8_RAT Protein LOC10091191	5	58.7	14.188	121	0	20.964	A0A096MJC9	LOC100911918	Protein LOC100911918 (Fragment)	-1.09096	0.603324	0.934547	1.02356	0.802833	0.999511	-1.00691	0.934517	0.999301	1.05335	0.690509	0.999664
A0A096MJP0	tr|A0A096MJP0|A0A096MJP0_RAT Transcription initiation factor TFIID subunit 9 (Fragment) OS=Rattus norvegicus GN=Taf9 PE=4 SV=1;tr|A0A096MIX8|A0A096MIX8_RAT Transcription initiation factor TFIID subunit 9 (Fragment) OS=Rattus norvegicus GN=Taf9 PE=4 SV=3;tr	1	7.1	17.367	155	0	4.9672	A0A096MJP0	Taf9	Transcription initiation factor TFIID subunit 9 (Fragment)	NA	NA	NA	NA	NA	NA	NA	NA	NA	NA	NA	NA
A0A096MJY6	tr|A0A096MJY6|A0A096MJY6_RAT Protein Gbe1 (Fragment) OS=Rattus norvegicus GN=Gbe1 PE=1 SV=1	3	13.8	47.164	412	0	20.601	A0A096MJY6	Gbe1	Protein Gbe1 (Fragment)	1.28545	0.0544794	0.6745	1.02011	0.880239	0.999511	1.049	0.695618	0.991505	1.15713	0.307867	0.999664
A0A096MJZ2	tr|A0A096MJZ2|A0A096MJZ2_RAT Protein Tbl2 OS=Rattus norvegicus GN=Tbl2 PE=1 SV=1	2	8.4	49.613	442	0	3.8892	A0A096MJZ2	Tbl2	Protein Tbl2	NA	NA	NA	-1.24544	0.297088	0.999511	NA	NA	NA	-1.07691	0.732742	0.999664
A0A096MK11	tr|A0A096MK11|A0A096MK11_RAT Protein Mdn1 (Fragment) OS=Rattus norvegicus GN=Mdn1 PE=1 SV=1;tr|D3ZP39|D3ZP39_RAT Protein Mdn1 OS=Rattus norvegicus GN=Mdn1 PE=1 SV=2	2	11.5	32.669	286	0.0018678	2.6379	A0A096MK11	Mdn1	Protein Mdn1 (Fragment)	NA	NA	NA	NA	NA	NA	NA	NA	NA	NA	NA	NA
A0A096MK13	tr|A0A096MK13|A0A096MK13_RAT DNA polymerase (Fragment) OS=Rattus norvegicus GN=Pola1 PE=3 SV=1;tr|F1LRJ6|F1LRJ6_RAT DNA polymerase OS=Rattus norvegicus GN=Pola1 PE=1 SV=3;sp|O89042|DPOLA_RAT DNA polymerase alpha catalytic subunit (Fragment) OS=Rattus norve	2	2.3	109.56	957	0.002851	2.0143	A0A096MK13	Pola1	DNA polymerase (Fragment)	NA	NA	NA	-1.12744	0.617785	0.999511	NA	NA	NA	NA	NA	NA
A0A096MK29	tr|A0A096MK29|A0A096MK29_RAT 5-nucleotidase OS=Rattus norvegicus GN=Nt5c3b PE=1 SV=1;sp|Q6AYP7|5NT3B_RAT 7-methylguanosine phosphate-specific 5-nucleotidase OS=Rattus norvegicus GN=Nt5c3b PE=2 SV=2	6	48.2	29.806	257	0	27.876	A0A096MK29	Nt5c3b	5-nucleotidase	-1.0011	0.991895	0.998072	-1.09874	0.328381	0.999511	-1.03581	0.737786	0.999301	NA	NA	NA
A0A096MK58	tr|A0A096MK58|A0A096MK58_RAT Protein BUD31 homolog (Fragment) OS=Rattus norvegicus GN=Bud31 PE=1 SV=1;tr|A0A096MK83|A0A096MK83_RAT Protein BUD31 homolog (Fragment) OS=Rattus norvegicus GN=Bud31 PE=1 SV=3;sp|O70454|BUD31_RAT Protein BUD31 homolog OS=Rattus	2	22.5	9.8313	80	0	5.3168	A0A096MK58	Bud31	Protein BUD31 homolog (Fragment)	1.32124	0.256063	0.824455	1.03117	0.786541	0.999511	-1.06639	0.63169	0.983055	-1.08583	0.610196	0.999664
A0A096MK61	tr|A0A096MK61|A0A096MK61_RAT Protein Crtap OS=Rattus norvegicus GN=LOC102555086 PE=1 SV=1;tr|D3ZY66|D3ZY66_RAT Protein LOC102555086 OS=Rattus norvegicus GN=LOC102555086 PE=1 SV=2	6	22.1	46.49	403	0	43.627	A0A096MK61	LOC102555086	Protein Crtap	1.01718	0.934305	0.995755	-1.00161	0.983344	0.999511	-1.03403	0.671597	0.997691	1.07774	0.394853	0.999664
A0A096MK73	tr|A0A096MK73|A0A096MK73_RAT Stathmin (Fragment) OS=Rattus norvegicus GN=Stmn1 PE=1 SV=1;sp|P13668|STMN1_RAT Stathmin OS=Rattus norvegicus GN=Stmn1 PE=1 SV=2	3	28.6	14.637	126	0	5.4401	A0A096MK73	Stmn1	Stathmin (Fragment)	-2.63641	0.00316278	0.577566	-1.41354	0.143639	0.999511	-1.30436	0.249341	0.983055	-1.43042	0.319204	0.999664
A0A096MK74	tr|A0A096MK74|A0A096MK74_RAT Glucose-6-phosphatase OS=Rattus norvegicus GN=G6pc PE=1 SV=1;tr|F1LR41|F1LR41_RAT Glucose-6-phosphatase OS=Rattus norvegicus GN=G6pc PE=1 SV=2;sp|O08590|AOC3_RAT Membrane primary amine oxidase OS=Rattus norvegicus GN=Aoc3 PE=1	8	8.9	152.2	1363	0	27.479	A0A096MK74	G6pc	Glucose-6-phosphatase	1.17215	0.533449	0.919155	1.01876	0.895503	0.999511	NA	NA	NA	NA	NA	NA
A0A096MKG2	tr|A0A096MKG2|A0A096MKG2_RAT Protein Nol6 OS=Rattus norvegicus GN=Nol6 PE=1 SV=1;tr|B3STT7|B3STT7_RAT Neuroprotective protein 1 OS=Rattus norvegicus GN=Nol6 PE=1 SV=1	5	9.8	127.8	1143	0	25.921	A0A096MKG2	Nol6	Protein Nol6	1.37605	0.265744	0.824455	1.41439	0.19061	0.999511	1.43267	0.149554	0.983055	1.34568	0.376861	0.999664
A0A096P6L1	tr|A0A096P6L1|A0A096P6L1_RAT U1 small nuclear ribonucleoprotein C OS=Rattus norvegicus GN=Snrpc PE=1 SV=2;sp|D3ZCL3|RU1C_RAT U1 small nuclear ribonucleoprotein C OS=Rattus norvegicus GN=Snrpc PE=3 SV=1	2	18.9	17.364	159	0	5.7634	A0A096P6L1	Snrpc	U1 small nuclear ribonucleoprotein C	NA	NA	NA	-1.18142	0.277238	0.999511	1.04419	0.803767	0.999301	NA	NA	NA
A0A096P6L2	tr|A0A096P6L2|A0A096P6L2_RAT Protein LOC100910288 OS=Rattus norvegicus GN=LOC103689943 PE=1 SV=1;sp|Q8VIG2|MARF1_RAT Meiosis arrest female protein 1 OS=Rattus norvegicus GN=Marf1 PE=1 SV=2	1	1.2	192.63	1735	0.000755	2.7424	A0A096P6L2	Marf1	Protein LOC100910288	NA	NA	NA	NA	NA	NA	NA	NA	NA	NA	NA	NA
A0A096P6L5	tr|A0A096P6L5|A0A096P6L5_RAT Septin-9 OS=Rattus norvegicus GN=Sept9 PE=1 SV=1;tr|F1LN75|F1LN75_RAT Septin-9 OS=Rattus norvegicus GN=Sept9 PE=1 SV=3;tr|Z4YP05|Z4YP05_RAT Septin-9 OS=Rattus norvegicus GN=Sept9 PE=1 SV=1	13	43.5	54.114	480	0	14.102	A0A096P6L5	2009-09-01	Septin-9	1.0421	0.794342	0.963352	1.07204	0.592005	0.999511	-1.00406	0.975145	0.999301	-1.05746	0.759307	0.999664
A0A096P6L9	tr|A0A096P6L9|A0A096P6L9_RAT Complement C5 OS=Rattus norvegicus GN=C5 PE=1 SV=2	2	2.3	189.08	1681	0	15.306	A0A096P6L9	C5	Complement C5	1.01231	0.961244	0.995755	1.1111	0.743172	0.999511	1.35757	0.283827	0.983055	1.34298	0.400476	0.999664
A0A0A0MXT5	tr|A0A0A0MXT5|A0A0A0MXT5_RAT Bifunctional lysine-specific demethylase and histidyl-hydroxylase MINA OS=Rattus norvegicus GN=Mina PE=4 SV=2;sp|Q8CFC1|MINA_RAT Bifunctional lysine-specific demethylase and histidyl-hydroxylase MINA OS=Rattus norvegicus GN=Min	3	11.9	52.889	463	0	8.5515	A0A0A0MXT5	Mina	Bifunctional lysine-specific demethylase and histidyl-hydroxylase MINA	NA	NA	NA	-1.09004	0.630526	0.999511	NA	NA	NA	1.03194	0.85975	0.999664
A0A0A0MXU4	tr|A0A0A0MXU4|A0A0A0MXU4_RAT ER membrane protein complex subunit 2 OS=Rattus norvegicus GN=Emc2 PE=1 SV=2;sp|B0BNG0|EMC2_RAT ER membrane protein complex subunit 2 OS=Rattus norvegicus GN=Emc2 PE=2 SV=1	2	16.2	34.513	296	0	36.33	A0A0A0MXU4	Emc2	ER membrane protein complex subunit 2	-1.08085	0.640064	0.941547	-1.08149	0.518829	0.999511	-1.10331	0.408928	0.983055	-1.01678	0.911858	0.999664
A0A0A0MXV4	tr|A0A0A0MXV4|A0A0A0MXV4_RAT Angiotensin-converting enzyme OS=Rattus norvegicus GN=Ace3 PE=1 SV=1;sp|P47820|ACE_RAT Angiotensin-converting enzyme OS=Rattus norvegicus GN=Ace PE=2 SV=1	4	5.7	145.82	1269	0	23.19	A0A0A0MXV4	Ace3	Angiotensin-converting enzyme	1.95322	0.0264673	0.577566	1.00874	0.973256	0.999511	1.26501	0.353989	0.983055	1.22356	0.552999	0.999664
A0A0A0MXW1	tr|A0A0A0MXW1|A0A0A0MXW1_RAT 2-oxoisovalerate dehydrogenase subunit beta, mitochondrial OS=Rattus norvegicus GN=Bckdhb PE=1 SV=1;sp|P35738|ODBB_RAT 2-oxoisovalerate dehydrogenase subunit beta, mitochondrial OS=Rattus norvegicus GN=Bckdhb PE=1 SV=3	5	17.6	42.96	391	0	10.445	A0A0A0MXW1	Bckdhb	2-oxoisovalerate dehydrogenase subunit beta, mitochondrial	1.02291	0.87059	0.983905	1.0031	0.981615	0.999511	-1.04667	0.66988	0.989195	1.17687	0.299195	0.999664
A0A0A0MXW3	tr|A0A0A0MXW3|A0A0A0MXW3_RAT Histone H2A OS=Rattus norvegicus GN=H2afz PE=3 SV=1;tr|D4AEC0|D4AEC0_RAT Histone H2A OS=Rattus norvegicus GN=H2afv PE=3 SV=1;sp|P0C0S7|H2AZ_RAT Histone H2A.Z OS=Rattus norvegicus GN=H2afz PE=1 SV=2	6	54.3	13.421	127	0	222.46	A0A0A0MXW3	H2afz	Histone H2A	1.0547	0.607248	0.934547	1.05728	0.593968	0.999511	-1.05228	0.628678	0.983055	1.08411	0.573088	0.999664
A0A0A0MXX0	tr|A0A0A0MXX0|A0A0A0MXX0_RAT CD2-associated protein OS=Rattus norvegicus GN=Cd2ap PE=1 SV=2;sp|F1LRS8|CD2AP_RAT CD2-associated protein OS=Rattus norvegicus GN=Cd2ap PE=1 SV=2	4	8.8	70.49	637	0	7.7876	A0A0A0MXX0	Cd2ap	CD2-associated protein	1.09212	0.556102	0.921751	-1.01933	0.880119	0.999511	-1.02962	0.834968	0.999301	1.15043	0.467089	0.999664
A0A0A0MXY4	tr|A0A0A0MXY4|A0A0A0MXY4_RAT E3 ubiquitin-protein ligase TRIP12 OS=Rattus norvegicus GN=Trip12 PE=1 SV=2;sp|F1LP64|TRIPC_RAT E3 ubiquitin-protein ligase TRIP12 OS=Rattus norvegicus GN=Trip12 PE=2 SV=1	8	6.1	218.1	1975	0	27.814	A0A0A0MXY4	Trip12	E3 ubiquitin-protein ligase TRIP12	1.29001	0.160004	0.791812	-1.25715	0.355851	0.999511	1.22319	0.134909	0.983055	-1.2528	0.501291	0.999664
A0A0A0MXZ8	tr|A0A0A0MXZ8|A0A0A0MXZ8_RAT IMP (Inosine monophosphate) dehydrogenase 1 (Predicted), isoform CRA_a OS=Rattus norvegicus GN=Impdh1 PE=1 SV=1;sp|D3ZLZ7|IMDH1_RAT Inosine-5-monophosphate dehydrogenase 1 OS=Rattus norvegicus GN=Impdh1 PE=3 SV=1	5	15.9	58.609	548	0	24.342	A0A0A0MXZ8	Impdh1	IMP (Inosine monophosphate) dehydrogenase 1 (Predicted), isoform CRA_a	-1.34905	0.0878442	0.72745	NA	NA	NA	-1.16631	0.180822	0.983055	-1.31881	0.116731	0.999664
A0A0A0MY00	tr|A0A0A0MY00|A0A0A0MY00_RAT Short/branched chain-specific acyl-CoA dehydrogenase, mitochondrial OS=Rattus norvegicus GN=Acadsb PE=1 SV=2;sp|P70584|ACDSB_RAT Short/branched chain specific acyl-CoA dehydrogenase, mitochondrial OS=Rattus norvegicus GN=Acadsb	4	14.9	52.042	469	0	17.481	A0A0A0MY00	Acadsb	Short/branched chain-specific acyl-CoA dehydrogenase, mitochondrial	1.86691	0.0606161	0.688613	1.25616	0.553222	0.999511	1.30173	0.396848	0.983055	1.27261	0.593247	0.999664
A0A0A0MY07	tr|A0A0A0MY07|A0A0A0MY07_RAT Ubiquitin carboxyl-terminal hydrolase OS=Rattus norvegicus GN=Usp15 PE=1 SV=1;sp|Q9R085|UBP15_RAT Ubiquitin carboxyl-terminal hydrolase 15 OS=Rattus norvegicus GN=Usp15 PE=1 SV=1	4	5.1	109.24	952	0	5.5375	A0A0A0MY07	Usp15	Ubiquitin carboxyl-terminal hydrolase	NA	NA	NA	1.09766	0.830072	0.999511	NA	NA	NA	NA	NA	NA
A0A0A0MY09	tr|A0A0A0MY09|A0A0A0MY09_RAT Endoplasmin OS=Rattus norvegicus GN=Hsp90b1 PE=1 SV=1;sp|Q66HD0|ENPL_RAT Endoplasmin OS=Rattus norvegicus GN=Hsp90b1 PE=1 SV=2	45	59.5	92.899	804	0	323.31	A0A0A0MY09	Hsp90b1	Endoplasmin	-1.05867	0.437057	0.887155	-1.04098	0.5057	0.999511	-1.04192	0.49721	0.983055	-1.03842	0.617198	0.999664
A0A0A0MY22	tr|A0A0A0MY22|A0A0A0MY22_RAT Sialate O-acetylesterase OS=Rattus norvegicus GN=Siae PE=1 SV=1;sp|P82450|SIAE_RAT Sialate O-acetylesterase OS=Rattus norvegicus GN=Siae PE=1 SV=2	3	10.5	60.508	542	0	44.079	A0A0A0MY22	Siae	Sialate O-acetylesterase	1.47057	0.144349	0.791812	1.25079	0.413167	0.999511	1.20139	0.394319	0.983055	1.47211	0.176761	0.999664
A0JN30	tr|A0JN30|A0JN30_RAT Canopy 2 homolog (Zebrafish) OS=Rattus norvegicus GN=Cnpy2 PE=1 SV=1	7	50	20.709	182	0	101.6	A0JN30	Cnpy2	Canopy 2 homolog (Zebrafish)	-1.03421	0.817211	0.968322	-1.09139	0.413343	0.999511	-1.17364	0.1459	0.983055	-1.0468	0.749568	0.999664
A0JPJ7	sp|A0JPJ7|OLA1_RAT Obg-like ATPase 1 OS=Rattus norvegicus GN=Ola1 PE=2 SV=1	7	31.1	44.535	396	0	61.8	OLA1	Ola1	Obg-like ATPase 1	1.16499	0.0904103	0.727992	1.02803	0.84532	0.999511	1.00337	0.97774	0.999301	-1.05692	0.74131	0.999664
A0JPL2	tr|A0JPL2|A0JPL2_RAT Casein kinase 1, alpha 1, isoform CRA_d OS=Rattus norvegicus GN=Csnk1a1 PE=1 SV=1;sp|P97633|KC1A_RAT Casein kinase I isoform alpha OS=Rattus norvegicus GN=Csnk1a1 PE=2 SV=1;tr|D3ZRE3|D3ZRE3_RAT Casein kinase I isoform alpha OS=Rattus n	2	7.7	38.914	337	0	12.257	A0JPL2	Csnk1a1	Casein kinase 1, alpha 1, isoform CRA_d	1.05883	0.726863	0.946617	1.02158	0.832977	0.999511	1.00094	0.993192	0.999301	1.05884	0.782535	0.999664
A0JPM9	sp|A0JPM9|EIF3J_RAT Eukaryotic translation initiation factor 3 subunit J OS=Rattus norvegicus GN=Eif3j PE=2 SV=1	9	52.5	29.187	259	0	49.296	EIF3J	Eif3j	Eukaryotic translation initiation factor 3 subunit J	1.07076	0.451967	0.88977	1.03273	0.722102	0.999511	1.00107	0.986861	0.999301	-1.00417	0.963994	0.999664
A0JPP1	sp|A0JPP1|NC2A_RAT Dr1-associated corepressor OS=Rattus norvegicus GN=Drap1 PE=2 SV=1	2	5.9	22.326	205	0	7.5499	NC2A	Drap1	Dr1-associated corepressor	1.83018	0.0792372	0.719301	1.29975	0.501834	0.999511	1.28828	0.429676	0.983055	1.17588	0.646937	0.999664
A1A5Q1	tr|A1A5Q1|A1A5Q1_RAT Parp9 protein OS=Rattus norvegicus GN=Parp9 PE=1 SV=1	4	7.3	92.214	830	0	5.0377	A1A5Q1	Parp9	Parp9 protein	NA	NA	NA	1.03843	0.896778	0.999511	NA	NA	NA	NA	NA	NA
A1A5S1	sp|A1A5S1|PRP6_RAT Pre-mRNA-processing factor 6 OS=Rattus norvegicus GN=Prpf6 PE=2 SV=1	8	11.5	106.76	941	0	28.367	PRP6	Prpf6	Pre-mRNA-processing factor 6	1.0373	0.784418	0.960151	-1.13863	0.401349	0.999511	1.15342	0.139232	0.983055	1.05376	0.610701	0.999664
A1L124	tr|A1L124|A1L124_RAT Zona pellucida glycoprotein 3 (Sperm receptor) OS=Rattus norvegicus GN=Zp3 PE=2 SV=1;sp|P97708|ZP3_RAT Zona pellucida sperm-binding protein 3 OS=Rattus norvegicus GN=Zp3 PE=1 SV=2	8	27.8	45.85	424	0	91.339	A1L124	Zp3	Zona pellucida glycoprotein 3 (Sperm receptor)	1.24784	0.146094	0.791812	1.07535	0.55163	0.999511	1.0963	0.575624	0.983055	1.15113	0.431362	0.999664
A1L1J4	tr|A1L1J4|A1L1J4_RAT Protein phosphatase 2C, magnesium dependent, catalytic subunit OS=Rattus norvegicus GN=Pdp1 PE=1 SV=1;sp|O88483|PDP1_RAT [Pyruvate dehydrogenase [acetyl-transferring]]-phosphatase 1, mitochondrial OS=Rattus norvegicus GN=Pdp1 PE=1 SV=1	3	6.3	61.18	538	0	10.68	A1L1J4	Pdp1	Protein phosphatase 2C, magnesium dependent, catalytic subunit	-1.01613	0.946999	0.995755	-1.01465	0.929954	0.999511	-1.09216	0.478238	0.983055	-1.12797	0.558323	0.999664
A1L1K6	tr|A1L1K6|A1L1K6_RAT General transcription factor IIIC, polypeptide 5 OS=Rattus norvegicus GN=Gtf3c5 PE=1 SV=1	3	6.6	59.91	515	0	7.6319	A1L1K6	Gtf3c5	General transcription factor IIIC, polypeptide 5	NA	NA	NA	-1.29834	0.101723	0.999511	NA	NA	NA	NA	NA	NA
A1L1M0	tr|A1L1M0|A1L1M0_RAT Protein kinase, cAMP-dependent, catalytic, alpha OS=Rattus norvegicus GN=Prkaca PE=1 SV=1;tr|D4ACM4|D4ACM4_RAT cAMP-dependent protein kinase catalytic subunit alpha OS=Rattus norvegicus GN=Prkaca PE=1 SV=1;sp|P27791|KAPCA_RAT cAMP-depe	13	44.4	40.605	351	0	82.332	A1L1M0	Prkaca	Protein kinase, cAMP-dependent, catalytic, alpha	NA	NA	NA	NA	NA	NA	NA	NA	NA	1.01501	0.875929	0.999664
A2RRT6	tr|A2RRT6|A2RRT6_RAT RCG27903, isoform CRA_b OS=Rattus norvegicus GN=Zc3hav1 PE=1 SV=1;sp|Q8K3Y6|ZCCHV_RAT Zinc finger CCCH-type antiviral protein 1 OS=Rattus norvegicus GN=Zc3hav1 PE=1 SV=1	2	3.4	86.819	776	0	9.6456	A2RRT6	Zc3hav1	RCG27903, isoform CRA_b	NA	NA	NA	-1.11656	0.622927	0.999511	-1.11921	0.539803	0.983055	1.36509	0.0900728	0.999664
A2RUW1	sp|A2RUW1|TOLIP_RAT Toll-interacting protein OS=Rattus norvegicus GN=Tollip PE=2 SV=1	1	4.7	30.314	274	0	4.2926	TOLIP	Tollip	Toll-interacting protein	-1.22911	0.124488	0.786852	1.06995	0.54078	0.999511	-1.10245	0.548558	0.983055	-1.03281	0.838421	0.999664
A2VCX1	sp|A2VCX1|TIPRL_RAT TIP41-like protein OS=Rattus norvegicus GN=Tiprl PE=2 SV=1	4	26.9	31.224	271	0	18.953	TIPRL	Tiprl	TIP41-like protein	NA	NA	NA	1.18362	0.486436	0.999511	1.30979	0.237164	0.983055	1.15253	0.699286	0.999664
A2VD12	sp|A2VD12|PBIP1_RAT Pre-B-cell leukemia transcription factor-interacting protein 1 OS=Rattus norvegicus GN=Pbxip1 PE=2 SV=1	5	13.6	80.275	722	0	10.227	PBIP1	Pbxip1	Pre-B-cell leukemia transcription factor-interacting protein 1	NA	NA	NA	NA	NA	NA	1.05014	0.718256	0.995561	NA	NA	NA
A2VD14	tr|A2VD14|A2VD14_RAT Abcf2 protein OS=Rattus norvegicus GN=Abcf2 PE=1 SV=1;tr|A0A096MIV5|A0A096MIV5_RAT Protein Abcf2 OS=Rattus norvegicus GN=Abcf2 PE=1 SV=1;tr|A0A096MJ15|A0A096MJ15_RAT Protein Abcf2 (Fragment) OS=Rattus norvegicus GN=Abcf2 PE=1 SV=3;tr|F	2	4.2	71.426	624	0.0011614	3.127	A2VD14	Abcf2	Abcf2 protein	NA	NA	NA	NA	NA	NA	NA	NA	NA	-1.01341	0.949031	0.999664
A3E0T0	tr|A3E0T0|A3E0T0_RAT Erythrocyte protein band 4.1-like 3 OS=Rattus norvegicus GN=Epb41l3 PE=1 SV=1;tr|G3V874|G3V874_RAT Erythrocyte protein band 4.1-like 3, isoform CRA_b OS=Rattus norvegicus GN=Epb41l3 PE=1 SV=1;tr|Q9JMB3|Q9JMB3_RAT Erythrocyte protein ba	4	4.8	96.951	870	0	4.1915	A3E0T0	Epb41l3	Erythrocyte protein band 4.1-like 3	1.09216	0.652886	0.944789	-1.02387	0.809285	0.999511	-1.14027	0.501605	0.983055	1.25828	0.0830528	0.999664
A3KNA0	tr|A3KNA0|A3KNA0_RAT Aqr protein OS=Rattus norvegicus GN=Aqr PE=1 SV=1	5	6.3	170.76	1484	0	34.646	A3KNA0	Aqr	Aqr protein	1.57622	0.0437006	0.661659	1.25688	0.404009	0.999511	1.35913	0.196907	0.983055	1.27924	0.473306	0.999664
A4L9P7	sp|A4L9P7|PDS5A_RAT Sister chromatid cohesion protein PDS5 homolog A OS=Rattus norvegicus GN=Pds5a PE=2 SV=1	4	6	150.28	1333	0	8.9519	PDS5A	Pds5a	Sister chromatid cohesion protein PDS5 homolog A	NA	NA	NA	1.12309	0.493254	0.999511	1.08883	0.367329	0.983055	1.20843	0.383287	0.999664
A5HKJ3	tr|A5HKJ3|A5HKJ3_RAT Proteasome maturation protein OS=Rattus norvegicus GN=Pomp PE=1 SV=1	1	10.6	15.844	141	0	5.0863	A5HKJ3	Pomp	Proteasome maturation protein	-1.06441	0.732789	0.946617	NA	NA	NA	NA	NA	NA	-1.07349	0.738894	0.999664
A7M746	tr|A7M746|A7M746_RAT LOC681126 protein OS=Rattus norvegicus GN=Krt83 PE=2 SV=1;tr|Q6IG09|Q6IG09_RAT Protein Krt85 OS=Rattus norvegicus GN=Krt85 PE=2 SV=1;tr|A7M778|A7M778_RAT Protein Krt86 OS=Rattus norvegicus GN=Krt86 PE=2 SV=1	7	14.5	54.698	495	0	18.965	A7M746	Krt83	LOC681126 protein	NA	NA	NA	NA	NA	NA	NA	NA	NA	NA	NA	NA
A8QIC3	tr|A8QIC3|A8QIC3_RAT DnaJ (Hsp40) homolog, subfamily C, member 9 (Predicted) OS=Rattus norvegicus GN=Dnajc9 PE=1 SV=1	6	27.8	29.979	259	0	27.387	A8QIC3	Dnajc9	DnaJ (Hsp40) homolog, subfamily C, member 9 (Predicted)	-1.14471	0.437214	0.887155	-1.10912	0.512505	0.999511	-1.009	0.938605	0.999301	-1.20092	0.337812	0.999664
A9CMB8	tr|A9CMB8|A9CMB8_RAT DNA helicase OS=Rattus norvegicus GN=Mcm6 PE=1 SV=1	19	36.4	92.814	821	0	127.83	A9CMB8	Mcm6	DNA helicase	1.19515	0.110969	0.762062	1.15475	0.057842	0.999511	1.09052	0.25402	0.983055	1.26191	0.0124003	0.999664
A9CMC8	tr|A9CMC8|A9CMC8_RAT Lactase-phlorizin hydrolase OS=Rattus norvegicus GN=Lct PE=3 SV=1;sp|Q02401|LPH_RAT Lactase-phlorizin hydrolase OS=Rattus norvegicus GN=Lct PE=2 SV=2	2	1.4	217.61	1929	0.0025688	2.0913	A9CMC8	Lct	Lactase-phlorizin hydrolase	NA	NA	NA	NA	NA	NA	NA	NA	NA	NA	NA	NA
A9UMV2	tr|A9UMV2|A9UMV2_RAT Mitochondrial ribosomal protein S24 OS=Rattus norvegicus GN=Mrps24 PE=1 SV=1	1	10.2	18.742	167	0	12.999	A9UMV2	Mrps24	Mitochondrial ribosomal protein S24	NA	NA	NA	NA	NA	NA	NA	NA	NA	NA	NA	NA
A9UMV7	tr|A9UMV7|A9UMV7_RAT Protein LOC686442 OS=Rattus norvegicus GN=Uqcr11 PE=1 SV=1	2	64.3	6.5386	56	0	9.51	A9UMV7	Uqcr11	Protein LOC686442	-1.01316	0.948679	0.995755	NA	NA	NA	-1.23625	0.284699	0.983055	NA	NA	NA
A9UMV9	tr|A9UMV9|A9UMV9_RAT Ndufa7 protein OS=Rattus norvegicus GN=Ndufa7l PE=1 SV=1	2	17.9	12.5	112	0	3.6845	A9UMV9	Ndufa7l	Ndufa7 protein	1.00875	0.953258	0.995755	-1.16278	0.472229	0.999511	-1.28981	0.167339	0.983055	1.02558	0.928789	0.999664
B0BMS8	tr|B0BMS8|B0BMS8_RAT Myl9 protein OS=Rattus norvegicus GN=Myl9 PE=1 SV=1;sp|Q64122|MYL9_RAT Myosin regulatory light polypeptide 9 OS=Rattus norvegicus GN=Myl9 PE=1 SV=2	10	73.3	19.854	172	0	202.69	B0BMS8	Myl9	Myl9 protein	-1.11684	0.356825	0.856781	-1.09229	0.563677	0.999511	-1.07722	0.603303	0.983055	-1.07509	0.680681	0.999664
B0BMT9	tr|B0BMT9|B0BMT9_RAT Protein Sqrdl OS=Rattus norvegicus GN=Sqrdl PE=1 SV=1	2	5.8	50.201	450	0	5.8697	B0BMT9	Sqrdl	Protein Sqrdl	1.19279	0.528545	0.917973	-1.11801	0.678117	0.999511	1.21596	0.479585	0.983055	1.02511	0.927718	0.999664
B0BMW2	tr|B0BMW2|B0BMW2_RAT 3-hydroxyacyl-CoA dehydrogenase type-2 OS=Rattus norvegicus GN=Hsd17b10 PE=1 SV=1;sp|O70351|HCD2_RAT 3-hydroxyacyl-CoA dehydrogenase type-2 OS=Rattus norvegicus GN=Hsd17b10 PE=1 SV=3	20	89.3	27.249	261	0	155.3	B0BMW2	Hsd17b10	3-hydroxyacyl-CoA dehydrogenase type-2	-1.01349	0.897087	0.985359	-1.03242	0.630495	0.999511	1.0181	0.789277	0.999301	-1.01942	0.814444	0.999664
B0BMX3	tr|B0BMX3|B0BMX3_RAT Protein S100a16 OS=Rattus norvegicus GN=S100a16 PE=1 SV=1	1	8.9	14.224	123	0	3.9729	B0BMX3	S100a16	Protein S100a16	NA	NA	NA	NA	NA	NA	-1.1091	0.456832	0.983055	-1.17849	0.417202	0.999664
B0BMY6	tr|B0BMY6|B0BMY6_RAT LOC64038 protein OS=Rattus norvegicus GN=Otulin PE=1 SV=1	1	4	40.447	353	0.0091164	1.8675	B0BMY6	Otulin	LOC64038 protein	NA	NA	NA	NA	NA	NA	NA	NA	NA	1.03519	0.916859	0.999664
B0BN02	tr|B0BN02|B0BN02_RAT Mtx1 protein OS=Rattus norvegicus GN=Mtx1 PE=1 SV=1	5	16	48.443	432	0	15.672	B0BN02	Mtx1	Mtx1 protein	1.08276	0.703473	0.946617	-1.27526	0.124743	0.999511	-1.00751	0.971107	0.999301	1.04003	0.876623	0.999664
B0BN18	sp|B0BN18|PFD2_RAT Prefoldin subunit 2 OS=Rattus norvegicus GN=Pfdn2 PE=2 SV=1	3	26.6	16.58	154	0	20.972	PFD2	Pfdn2	Prefoldin subunit 2	-1.10753	0.484185	0.908358	1.07583	0.465694	0.999511	-1.10235	0.287775	0.983055	-1.09843	0.423419	0.999664
B0BN30	tr|B0BN30|B0BN30_RAT Mtch1 protein OS=Rattus norvegicus GN=Mtch1 PE=1 SV=1	5	18.8	41.592	389	0	7.7119	B0BN30	Mtch1	Mtch1 protein	-1.08932	0.749627	0.949609	1.1558	0.370379	0.999511	-1.12574	0.607436	0.983055	-1.08314	0.81326	0.999664
B0BN46	tr|B0BN46|B0BN46_RAT Grhpr protein OS=Rattus norvegicus GN=Grhpr PE=1 SV=1	5	29.9	35.937	335	0	28.915	B0BN46	Grhpr	Grhpr protein	-1.21853	0.148991	0.791812	1.24851	0.242211	0.999511	1.03179	0.83387	0.999301	-1.03798	0.850397	0.999664
B0BN47	tr|B0BN47|B0BN47_RAT Glutathione S-transferase, mu 6 OS=Rattus norvegicus GN=Gstm6 PE=1 SV=1	5	29.4	25.626	218	0	11.305	B0BN47	Gstm6	Glutathione S-transferase, mu 6	1.4759	0.197432	0.810173	1.05161	0.880045	0.999511	1.39124	0.257679	0.983055	1.04909	0.901758	0.999664
B0BN48	tr|B0BN48|B0BN48_RAT Cyclin-dependent kinase 2-associated protein OS=Rattus norvegicus GN=Cdk2ap1 PE=2 SV=1	1	11.4	12.354	114	0.0007619	2.8607	B0BN48	Cdk2ap1	Cyclin-dependent kinase 2-associated protein	NA	NA	NA	NA	NA	NA	NA	NA	NA	NA	NA	NA
B0BN51	tr|B0BN51|B0BN51_RAT Small nuclear ribonucleoprotein-associated protein OS=Rattus norvegicus GN=Snrpb PE=2 SV=1;sp|P63164|RSMN_RAT Small nuclear ribonucleoprotein-associated protein N OS=Rattus norvegicus GN=Snrpn PE=2 SV=1;sp|P17136|RSMB_RAT Small nuclear	8	27.3	23.656	231	0	31.795	B0BN51	Snrpb	Small nuclear ribonucleoprotein-associated protein	-1.10063	0.2751	0.828524	-1.02697	0.785824	0.999511	-1.24864	0.069746	0.983055	-1.1541	0.161452	0.999664
B0BN52	tr|B0BN52|B0BN52_RAT Mitochondrial carrier 2 OS=Rattus norvegicus GN=Mtch2 PE=1 SV=1	4	18.2	33.528	303	0	11.265	B0BN52	Mtch2	Mitochondrial carrier 2	-1.78666	0.0909027	0.727992	1.0044	0.985624	0.999511	-1.0535	0.796973	0.999301	1.03398	0.873054	0.999664
B0BN55	tr|B0BN55|B0BN55_RAT Uroporphyrinogen decarboxylase OS=Rattus norvegicus GN=Urod PE=1 SV=1;sp|P32362|DCUP_RAT Uroporphyrinogen decarboxylase (Fragment) OS=Rattus norvegicus GN=Urod PE=1 SV=1	8	37.3	40.582	367	0	47.145	B0BN55	Urod	Uroporphyrinogen decarboxylase	-1.1029	0.369303	0.865589	-1.10953	0.306619	0.999511	-1.11963	0.250533	0.983055	-1.12464	0.249988	0.999664
B0BN63	tr|B0BN63|B0BN63_RAT LOC681996 protein OS=Rattus norvegicus GN=Ahsa1 PE=1 SV=1	9	37	38.104	338	0	61.4	B0BN63	Ahsa1	LOC681996 protein	-1.0501	0.58603	0.927089	-1.01412	0.823802	0.999511	-1.06463	0.446848	0.983055	-1.18822	0.073236	0.999664
B0BN68	tr|B0BN68|B0BN68_RAT Mitochondrial ribosomal protein S9 OS=Rattus norvegicus GN=Mrps9 PE=1 SV=1	3	11.3	45.01	390	0	7.1757	B0BN68	Mrps9	Mitochondrial ribosomal protein S9	-1.19329	0.406716	0.878572	1.03296	0.859892	0.999511	-1.32253	0.0928794	0.983055	-1.34668	0.235146	0.999664
B0BN81	tr|B0BN81|B0BN81_RAT 40S ribosomal protein S5 OS=Rattus norvegicus GN=Rps5 PE=1 SV=1;sp|P24050|RS5_RAT 40S ribosomal protein S5 OS=Rattus norvegicus GN=Rps5 PE=1 SV=3	10	55.9	22.906	204	0	198.38	B0BN81	Rps5	40S ribosomal protein S5	1.03436	0.729497	0.946617	-1.03666	0.545135	0.999511	-1.06714	0.385085	0.983055	1.02637	0.799338	0.999664
B0BN82	tr|B0BN82|B0BN82_RAT Brix domain containing 1 OS=Rattus norvegicus GN=Rpf2 PE=1 SV=1	1	5.2	35.256	306	0	8.1454	B0BN82	Rpf2	Brix domain containing 1	1.31384	0.243843	0.82075	1.59708	0.243678	0.999511	-1.03306	0.886871	0.999301	-1.13773	0.64843	0.999664
B0BN85	sp|B0BN85|SGT1_RAT Protein SGT1 homolog OS=Rattus norvegicus GN=Sugt1 PE=2 SV=1	5	25.9	38.09	336	0	19.331	SGT1	Sugt1	Protein SGT1 homolog	-1.18974	0.0423538	0.661659	-1.03286	0.683234	0.999511	-1.07771	0.390492	0.983055	-1.01586	0.877325	0.999664
B0BN93	sp|B0BN93|PSD13_RAT 26S proteasome non-ATPase regulatory subunit 13 OS=Rattus norvegicus GN=Psmd13 PE=1 SV=1	14	55.9	42.817	376	0	166.37	PSD13	Psmd13	26S proteasome non-ATPase regulatory subunit 13	-1.06159	0.576832	0.926148	-1.00277	0.97051	0.999511	1.12512	0.229519	0.983055	1.04159	0.735571	0.999664
B0BN94	sp|B0BN94|F136A_RAT Protein FAM136A OS=Rattus norvegicus GN=Fam136a PE=1 SV=1	3	39.1	15.625	138	0	6.6765	F136A	Fam136a	Protein FAM136A	-1.27908	0.383304	0.869733	-1.20478	0.289388	0.999511	-1.15441	0.315076	0.983055	-1.18776	0.411645	0.999664
B0BN99	tr|B0BN99|B0BN99_RAT Hmgb3 protein OS=Rattus norvegicus GN=Hmgb3 PE=1 SV=1	4	21	22.985	200	0	8.1851	B0BN99	Hmgb3	Hmgb3 protein	-1.30574	0.427242	0.887103	-1.12305	0.684066	0.999511	1.14616	0.57653	0.983055	1.03096	0.939398	0.999664
B0BNA5	sp|B0BNA5|COTL1_RAT Coactosin-like protein OS=Rattus norvegicus GN=Cotl1 PE=1 SV=1	6	55.6	15.932	142	0	45.417	COTL1	Cotl1	Coactosin-like protein	-1.04103	0.606911	0.934547	-1.06629	0.558732	0.999511	-1.02674	0.734611	0.997691	1.06742	0.6174	0.999664
B0BNA7	sp|B0BNA7|EIF3I_RAT Eukaryotic translation initiation factor 3 subunit I OS=Rattus norvegicus GN=Eif3i PE=2 SV=1;tr|M0RCH0|M0RCH0_RAT Eukaryotic translation initiation factor 3 subunit I OS=Rattus norvegicus GN=Eif3i PE=1 SV=2	14	62.5	36.46	325	0	79.676	EIF3I	Eif3i	Eukaryotic translation initiation factor 3 subunit I	1.11534	0.338814	0.848155	-1.05845	0.422212	0.999511	-1.04431	0.539142	0.983055	1.01079	0.909742	0.999664
B0BNE2	sp|B0BNE2|RPAB1_RAT DNA-directed RNA polymerases I, II, and III subunit RPABC1 OS=Rattus norvegicus GN=Polr2e PE=2 SV=1	4	41.4	24.57	210	0	29.279	RPAB1	Polr2e	DNA-directed RNA polymerases I, II, and III subunit RPABC1	1.03774	0.849552	0.97364	-1.00281	0.988028	0.999511	1.04407	0.795116	0.999301	1.02267	0.906459	0.999664
B0BNE3	tr|B0BNE3|B0BNE3_RAT Protein Trappc5 OS=Rattus norvegicus GN=Trappc5 PE=1 SV=1	1	11.7	20.795	188	0	10.472	B0BNE3	Trappc5	Protein Trappc5	NA	NA	NA	1.04445	0.921659	0.999511	1.03871	0.92644	0.999301	-1.11263	0.856961	0.999664
B0BNE5	sp|B0BNE5|ESTD_RAT S-formylglutathione hydrolase OS=Rattus norvegicus GN=Esd PE=2 SV=1	9	64.2	31.363	282	0	224.88	ESTD	Esd	S-formylglutathione hydrolase	1.05001	0.567515	0.926148	1.01552	0.844769	0.999511	1.16065	0.166602	0.983055	-1.07241	0.683716	0.999664
B0BNE6	tr|B0BNE6|B0BNE6_RAT NADH dehydrogenase (Ubiquinone) Fe-S protein 8 (Predicted), isoform CRA_a OS=Rattus norvegicus GN=Ndufs8 PE=1 SV=1	5	29.7	23.97	212	0	23.361	B0BNE6	Ndufs8	NADH dehydrogenase (Ubiquinone) Fe-S protein 8 (Predicted), isoform CRA_a	1.23058	0.517143	0.917973	-1.04183	0.871675	0.999511	-1.00648	0.971242	0.999301	-1.0263	0.907625	0.999664
B0BNG3	tr|B0BNG3|B0BNG3_RAT Lman2 protein OS=Rattus norvegicus GN=Lman2 PE=1 SV=1	3	14.8	40.392	358	0	40.604	B0BNG3	Lman2	Lman2 protein	-1.10171	0.644417	0.941955	-1.06295	0.685838	0.999511	-1.01527	0.939054	0.999301	1.03875	0.835841	0.999664
B0BNG5	tr|B0BNG5|B0BNG5_RAT Hif1an protein OS=Rattus norvegicus GN=Hif1an PE=2 SV=1	1	4.3	40.269	349	0	4.1572	B0BNG5	Hif1an	Hif1an protein	NA	NA	NA	NA	NA	NA	NA	NA	NA	NA	NA	NA
B0BNG7	tr|B0BNG7|B0BNG7_RAT Nudt16l1 protein OS=Rattus norvegicus GN=Nudt16l1 PE=1 SV=1	4	21.8	23.388	211	0	3.2968	B0BNG7	Nudt16l1	Nudt16l1 protein	NA	NA	NA	-1.11794	0.487458	0.999511	-1.18949	0.409581	0.983055	NA	NA	NA
B0BNJ1	tr|B0BNJ1|B0BNJ1_RAT LOC683667 protein OS=Rattus norvegicus GN=Sri PE=1 SV=1	7	36.4	21.624	198	0	20.789	B0BNJ1	Sri	LOC683667 protein	1.05671	0.530552	0.918233	1.00708	0.940653	0.999511	1.06057	0.511523	0.983055	-1.05486	0.575601	0.999664
B0BNJ4	tr|B0BNJ4|B0BNJ4_RAT Ethylmalonic encephalopathy 1 OS=Rattus norvegicus GN=Ethe1 PE=1 SV=1	3	24.8	27.676	254	0	14.785	B0BNJ4	Ethe1	Ethylmalonic encephalopathy 1	-1.13821	0.489468	0.91153	1.10625	0.244778	0.999511	-1.20295	0.229816	0.983055	-1.0838	0.472784	0.999664
B0BNJ9	tr|B0BNJ9|B0BNJ9_RAT RCG44002, isoform CRA_a OS=Rattus norvegicus GN=Tmem14c PE=1 SV=1;tr|M0R701|M0R701_RAT Protein LOC100361993 OS=Rattus norvegicus GN=LOC100361993 PE=4 SV=1;sp|Q924P2|TM14C_RAT Transmembrane protein 14C OS=Rattus norvegicus GN=Tmem14c PE	4	82.5	11.658	114	0	90.68	B0BNJ9	Tmem14c	RCG44002, isoform CRA_a	1.94748	0.0178082	0.577566	-1.09274	0.721136	0.999511	1.31652	0.317374	0.983055	-1.12021	0.758493	0.999664
B0BNL2	tr|B0BNL2|B0BNL2_RAT Peptidylprolyl cis/trans isomerase, NIMA-interacting 1 OS=Rattus norvegicus GN=LOC364561 PE=1 SV=1	4	44.2	18.332	165	0	27.028	B0BNL2	LOC364561	Peptidylprolyl cis/trans isomerase, NIMA-interacting 1	-1.22257	0.146067	0.791812	-1.0984	0.194795	0.999511	-1.28956	0.0330476	0.983055	-1.07885	0.407702	0.999664
B0BNM1	sp|B0BNM1|NNRE_RAT NAD(P)H-hydrate epimerase OS=Rattus norvegicus GN=Apoa1bp PE=2 SV=1	6	34	30.89	282	0	51.553	NNRE	Apoa1bp	NAD(P)H-hydrate epimerase	-1.03016	0.810855	0.96569	-1.02717	0.781954	0.999511	1.07495	0.484558	0.983055	-1.00734	0.944766	0.999664
B0BNM9	sp|B0BNM9|GLTP_RAT Glycolipid transfer protein OS=Rattus norvegicus GN=GLTP PE=2 SV=1	1	5.3	23.703	209	0.0007716	2.8404	GLTP	GLTP	Glycolipid transfer protein	2.07619	0.0216272	0.577566	-1.32596	0.365228	0.999511	-1.22148	0.49713	0.983055	NA	NA	NA
B0BNN3	sp|B0BNN3|CAH1_RAT Carbonic anhydrase 1 OS=Rattus norvegicus GN=Ca1 PE=1 SV=1	4	22.2	28.299	261	0	12.761	CAH1	Ca1	Carbonic anhydrase 1	NA	NA	NA	1.50905	0.0913872	0.999511	NA	NA	NA	NA	NA	NA
B0K008	tr|B0K008|B0K008_RAT Eukaryotic translation initiation factor 1 OS=Rattus norvegicus GN=Eif1 PE=1 SV=1	8	81.4	12.746	113	0	51.989	B0K008	Eif1	Eukaryotic translation initiation factor 1	-1.01537	0.897589	0.985447	1.13681	0.165613	0.999511	-1.08117	0.489364	0.983055	1.00449	0.970707	0.999664
B0K010	tr|B0K010|B0K010_RAT Protein Txndc17 OS=Rattus norvegicus GN=Txndc17 PE=1 SV=1	7	65.9	14.092	123	0	70.204	B0K010	Txndc17	Protein Txndc17	-1.08233	0.60464	0.934547	-1.08381	0.443777	0.999511	-1.10993	0.261934	0.983055	-1.38283	0.184729	0.999664
B0K014	tr|B0K014|B0K014_RAT D-tyrosyl-tRNA(Tyr) deacylase OS=Rattus norvegicus GN=Dtd1 PE=1 SV=1;tr|D4A9K3|D4A9K3_RAT D-tyrosyl-tRNA(Tyr) deacylase OS=Rattus norvegicus GN=Dtd1 PE=1 SV=1	3	25.4	23.394	209	0	11.326	B0K014	Dtd1	D-tyrosyl-tRNA(Tyr) deacylase	NA	NA	NA	1.18544	0.145358	0.999511	NA	NA	NA	1.1501	0.321595	0.999664
B0K017	tr|B0K017|B0K017_RAT ADP-ribosylhydrolase like 2 OS=Rattus norvegicus GN=Adprhl2 PE=1 SV=1	6	28.9	39.375	370	0	18.879	B0K017	Adprhl2	ADP-ribosylhydrolase like 2	-1.10376	0.629379	0.938497	1.03207	0.714328	0.999511	1.1066	0.168809	0.983055	1.1598	0.290535	0.999664
B0K020	sp|B0K020|CISD1_RAT CDGSH iron-sulfur domain-containing protein 1 OS=Rattus norvegicus GN=Cisd1 PE=3 SV=1	6	50	12.097	108	0	65.765	CISD1	Cisd1	CDGSH iron-sulfur domain-containing protein 1	1.44622	0.161839	0.791812	-1.11996	0.556017	0.999511	1.03973	0.855842	0.999301	1.01656	0.928467	0.999664
B0K031	tr|B0K031|B0K031_RAT 60S ribosomal protein L7 OS=Rattus norvegicus GN=Rpl7 PE=1 SV=1;sp|P05426|RL7_RAT 60S ribosomal protein L7 OS=Rattus norvegicus GN=Rpl7 PE=1 SV=2	17	49.2	30.313	260	0	146.83	B0K031	Rpl7	60S ribosomal protein L7	1.09757	0.442509	0.887155	-1.0344	0.710213	0.999511	-1.04252	0.626182	0.983055	1.06796	0.62479	0.999664
B0K034	tr|B0K034|B0K034_RAT Protein Dtd2 OS=Rattus norvegicus GN=Dtd2 PE=1 SV=1	1	13.1	18.453	168	0.0090561	1.7929	B0K034	Dtd2	Protein Dtd2	NA	NA	NA	1.10197	0.701983	0.999511	1.09802	0.624657	0.999301	-1.06088	0.778046	0.999664
B1H227	tr|B1H227|B1H227_RAT LOC682908 protein OS=Rattus norvegicus GN=Rcc1 PE=1 SV=1	9	40.1	45.111	421	0	93.049	B1H227	Rcc1	LOC682908 protein	1.08011	0.378552	0.869733	-1.12467	0.158425	0.999511	-1.03136	0.678269	0.991505	-1.10913	0.256781	0.999664
B1H230	tr|B1H230|B1H230_RAT Map2k3 protein OS=Rattus norvegicus GN=LOC100911550 PE=1 SV=1	3	13	39.31	347	0	5.6763	B1H230	LOC100911550	Map2k3 protein	1.58741	0.0848756	0.722681	1.0144	0.949627	0.999511	1.13656	0.55682	0.999301	1.55729	0.0916809	0.999664
B1H235	tr|B1H235|B1H235_RAT Banp protein OS=Rattus norvegicus GN=Banp PE=2 SV=1	1	2.2	59.7	548	0	5.3187	B1H235	Banp	Banp protein	1.7108	0.358812	0.856781	-1.55132	0.326217	0.999511	NA	NA	NA	NA	NA	NA
B1H249	tr|B1H249|B1H249_RAT Gnpnat1 protein OS=Rattus norvegicus GN=Gnpnat1 PE=1 SV=1	1	6	20.821	184	0.00079491	3.6148	B1H249	Gnpnat1	Gnpnat1 protein	1.4244	0.175026	0.791812	1.48342	0.0464292	0.999511	NA	NA	NA	1.27608	0.368641	0.999664
B1H267	sp|B1H267|SNX5_RAT Sorting nexin-5 OS=Rattus norvegicus GN=Snx5 PE=1 SV=1	3	9.4	46.793	404	0.0022247	2.5171	SNX5	Snx5	Sorting nexin-5	NA	NA	NA	-1.41029	0.194959	0.999511	-1.06048	0.68364	0.997691	-1.10279	0.553754	0.999664
B1H275	tr|B1H275|B1H275_RAT Protein Wbscr22 OS=Rattus norvegicus GN=Wbscr22 PE=1 SV=1	1	5	31.554	281	0	4.1404	B1H275	Wbscr22	Protein Wbscr22	NA	NA	NA	NA	NA	NA	NA	NA	NA	NA	NA	NA
B1H282	tr|B1H282|B1H282_RAT Glycosyltransferase 25 domain containing 1 OS=Rattus norvegicus GN=Colgalt1 PE=1 SV=1	9	19.9	71.114	617	0	28.589	B1H282	Colgalt1	Glycosyltransferase 25 domain containing 1	1.14698	0.195348	0.806631	-1.13246	0.164232	0.999511	-1.2015	0.190757	0.983055	-1.01822	0.883436	0.999664
B1H2A6	tr|B1H2A6|B1H2A6_RAT Fxr2 protein OS=Rattus norvegicus GN=Fxr2 PE=1 SV=1	4	8.7	74.374	675	0	5.8303	B1H2A6	Fxr2	Fxr2 protein	1.08955	0.418748	0.886515	-1.04198	0.658533	0.999511	1.04283	0.534954	0.983055	1.01144	0.901712	0.999664
B1PLB1	tr|B1PLB1|B1PLB1_RAT CD34 antigen (Predicted) OS=Rattus norvegicus GN=Cd34 PE=1 SV=1	4	7.5	41.238	386	0	10.899	B1PLB1	Cd34	CD34 antigen (Predicted)	1.13886	0.539181	0.9199	1.18813	0.374747	0.999511	-1.02645	0.893711	0.999301	-1.07961	0.763227	0.999664
B1WBN3	tr|B1WBN3|B1WBN3_RAT Branched chain ketoacid dehydrogenase E1, alpha polypeptide OS=Rattus norvegicus GN=Bckdha PE=1 SV=1;sp|P11960|ODBA_RAT 2-oxoisovalerate dehydrogenase subunit alpha, mitochondrial (Fragment) OS=Rattus norvegicus GN=Bckdha PE=1 SV=1	7	26.7	50.668	446	0	35.249	B1WBN3	Bckdha	Branched chain ketoacid dehydrogenase E1, alpha polypeptide	1.05799	0.604937	0.934547	-1.0776	0.334979	0.999511	-1.18808	0.0823979	0.983055	-1.115	0.312453	0.999664
B1WBQ7	tr|B1WBQ7|B1WBQ7_RAT DNA mismatch repair protein Msh2 OS=Rattus norvegicus GN=Msh2 PE=1 SV=1;sp|P54275|MSH2_RAT DNA mismatch repair protein Msh2 OS=Rattus norvegicus GN=Msh2 PE=2 SV=1	6	10	104.15	933	0	14.067	B1WBQ7	Msh2	DNA mismatch repair protein Msh2	-1.1643	0.320094	0.842486	-1.05079	0.627162	0.999511	-1.16	0.103687	0.983055	-1.04495	0.749534	0.999664
B1WBS4	tr|B1WBS4|B1WBS4_RAT Protein Vps26b OS=Rattus norvegicus GN=Vps26b PE=1 SV=1	2	6	39.124	336	0	6.271	B1WBS4	Vps26b	Protein Vps26b	1.34789	0.3196	0.842486	NA	NA	NA	-1.0228	0.922965	0.999301	-1.07717	0.749321	0.999664
B1WBY1	tr|B1WBY1|B1WBY1_RAT Cul1 protein OS=Rattus norvegicus GN=Cul1 PE=1 SV=1	4	7.5	89.69	776	0	14.37	B1WBY1	Cul1	Cul1 protein	1.1312	0.308276	0.837774	1.1214	0.264359	0.999511	-1.16541	0.454663	0.983055	1.19814	0.115393	0.999664
B1WBY5	tr|B1WBY5|B1WBY5_RAT DnaJ (Hsp40) homolog, subfamily C, member 11 OS=Rattus norvegicus GN=Dnajc11 PE=1 SV=1	5	16.3	63.204	559	0	13.637	B1WBY5	Dnajc11	DnaJ (Hsp40) homolog, subfamily C, member 11	1.24551	0.666583	0.946617	1.29823	0.484964	0.999511	1.20501	0.48538	0.983055	1.30471	0.476936	0.999664
B1WBY7	tr|B1WBY7|B1WBY7_RAT ER lipid raft associated 1 OS=Rattus norvegicus GN=Erlin1 PE=1 SV=1	5	24.1	39.266	348	0	11.68	B1WBY7	Erlin1	ER lipid raft associated 1	1.16048	0.491243	0.91153	-1.1258	0.65473	0.999511	1.2164	0.40102	0.983055	1.18224	0.56078	0.999664
B1WC02	tr|B1WC02|B1WC02_RAT CTP synthase OS=Rattus norvegicus GN=Ctps1 PE=1 SV=1	3	6.4	66.64	591	0	36.57	B1WC02	Ctps1	CTP synthase	1.00744	0.95857	0.995755	-1.06487	0.663931	0.999511	-1.0794	0.4709	0.983055	-1.13316	0.452234	0.999664
B1WC26	tr|B1WC26|B1WC26_RAT N-acetylneuraminic acid synthase OS=Rattus norvegicus GN=Nans PE=1 SV=1	12	54	40.051	359	0	131.47	B1WC26	Nans	N-acetylneuraminic acid synthase	-1.08337	0.269738	0.825999	1.03296	0.647392	0.999511	1.01837	0.777261	0.999301	1.02031	0.777844	0.999664
B1WC28	tr|B1WC28|B1WC28_RAT Core histone macro-H2A OS=Rattus norvegicus GN=H2afy2 PE=1 SV=1	10	43.5	40.092	372	0	47.058	B1WC28	H2afy2	Core histone macro-H2A	1.06094	0.616199	0.934547	-1.0006	0.994613	0.999511	-1.07568	0.475002	0.983055	1.02291	0.864195	0.999664
B1WC30	tr|B1WC30|B1WC30_RAT Pbx1 protein OS=Rattus norvegicus GN=Pbx1 PE=2 SV=1;tr|D3ZJI6|D3ZJI6_RAT Protein Pbx1 OS=Rattus norvegicus GN=Pbx1 PE=4 SV=2	5	27.7	38.427	347	0	24.026	B1WC30	Pbx1	Pbx1 protein	1.11843	0.605351	0.934547	1.35098	0.190163	0.999511	1.43489	0.0987868	0.983055	-1.02422	0.901934	0.999664
B1WC31	tr|B1WC31|B1WC31_RAT Meis1 protein OS=Rattus norvegicus GN=Meis1 PE=1 SV=1;tr|D4A2T5|D4A2T5_RAT Meis1, myeloid ecotropic viral integration site 1 homolog 2 (Predicted) OS=Rattus norvegicus GN=Meis2 PE=1 SV=2	2	11.3	42.986	390	0	10.417	B1WC31	Meis1	Meis1 protein	NA	NA	NA	1.03495	0.912007	0.999511	1.09642	0.782024	0.999301	1.21487	0.63868	0.999664
B1WC34	tr|B1WC34|B1WC34_RAT Protein Prkcsh OS=Rattus norvegicus GN=Prkcsh PE=1 SV=1	11	33.3	59.218	525	0	94.945	B1WC34	Prkcsh	Protein Prkcsh	1.08609	0.536676	0.9199	1.02686	0.79924	0.999511	-1.04602	0.679298	0.991505	1.10431	0.436007	0.999664
B1WC49	tr|B1WC49|B1WC49_RAT Api5 protein OS=Rattus norvegicus GN=Api5 PE=1 SV=1	8	21.2	56.784	504	0	89.695	B1WC49	Api5	Api5 protein	-1.02342	0.873027	0.983945	1.12215	0.123491	0.999511	1.08734	0.219122	0.983055	1.04912	0.60704	0.999664
B1WC50	tr|B1WC50|B1WC50_RAT Ewsr1 protein OS=Rattus norvegicus GN=Ewsr1 PE=1 SV=1	6	13.7	68.33	655	0	104.07	B1WC50	Ewsr1	Ewsr1 protein	1.0356	0.774749	0.954404	-1.02496	0.790412	0.999511	-1.10575	0.255823	0.983055	-1.05125	0.691381	0.999664
B1WC51	tr|B1WC51|B1WC51_RAT Cyclin-dependent kinases regulatory subunit OS=Rattus norvegicus GN=LOC100362620 PE=2 SV=1	1	31.6	9.8742	79	0	6.848	B1WC51	LOC100362620	Cyclin-dependent kinases regulatory subunit	NA	NA	NA	NA	NA	NA	NA	NA	NA	NA	NA	NA
B1WC56	tr|B1WC56|B1WC56_RAT Nola2 protein OS=Rattus norvegicus GN=Nhp2 PE=1 SV=1;tr|D3ZVC6|D3ZVC6_RAT Nucleolar protein family A, member 2 (Predicted), isoform CRA_a OS=Rattus norvegicus GN=Nhp2 PE=1 SV=1	4	59.5	17.292	153	0	48.239	B1WC56	Nhp2	Nola2 protein	1.16828	0.297761	0.833654	1.29158	0.0105886	0.999511	1.26991	0.0553737	0.983055	1.03343	0.846765	0.999664
B1WC61	tr|B1WC61|B1WC61_RAT Acad9 protein OS=Rattus norvegicus GN=Acad9 PE=1 SV=1	6	16.3	68.842	625	0	53.257	B1WC61	Acad9	Acad9 protein	1.20564	0.0894891	0.72745	1.05829	0.483108	0.999511	1.0967	0.272892	0.983055	1.03365	0.72499	0.999664
B1WC67	tr|B1WC67|B1WC67_RAT Protein Slc25a24 OS=Rattus norvegicus GN=Slc25a24 PE=1 SV=1	5	18.5	52.89	475	0	54.867	B1WC67	Slc25a24	Protein Slc25a24	-1.04177	0.843304	0.97364	-1.15818	0.0765552	0.999511	1.2369	0.0880983	0.983055	-1.21813	0.17425	0.999664
B1WC70	tr|B1WC70|B1WC70_RAT Protein Ppp1r8 OS=Rattus norvegicus GN=Ppp1r8 PE=1 SV=1	4	20.5	38.539	351	0	22.036	B1WC70	Ppp1r8	Protein Ppp1r8	1.32912	0.213898	0.819225	1.11488	0.343379	0.999511	-1.03575	0.777234	0.999301	1.00649	0.971217	0.999664
B1WC84	tr|B1WC84|B1WC84_RAT Canopy 4 homolog (Zebrafish) OS=Rattus norvegicus GN=Cnpy4 PE=1 SV=1	6	44.1	28.384	247	0	21.245	B1WC84	Cnpy4	Canopy 4 homolog (Zebrafish)	-1.42754	0.150739	0.791812	-1.23562	0.321147	0.999511	-1.38032	0.0512839	0.983055	-1.35007	0.297263	0.999664
B1WC85	tr|B1WC85|B1WC85_RAT Protein Wdr92 OS=Rattus norvegicus GN=Wdr92 PE=1 SV=1	1	7.6	39.88	357	0.00041017	4.0968	B1WC85	Wdr92	Protein Wdr92	NA	NA	NA	-1.03344	0.872812	0.999511	NA	NA	NA	1.05651	0.830852	0.999664
B1WC91	tr|B1WC91|B1WC91_RAT C1qtnf3 protein OS=Rattus norvegicus GN=C1qtnf3 PE=2 SV=1	2	7.2	35.043	319	0	7.2695	B1WC91	C1qtnf3	C1qtnf3 protein	NA	NA	NA	-1.0745	0.80376	0.999511	1.11555	0.688605	0.991505	1.04815	0.866432	0.999664
B2GUV5	tr|B2GUV5|B2GUV5_RAT ATPase, H transporting, lysosomal V1 subunit G1 OS=Rattus norvegicus GN=Atp6v1g1 PE=1 SV=1	4	70.3	13.71	118	0	24.341	B2GUV5	Atp6v1g1	ATPase, H transporting, lysosomal V1 subunit G1	1.14281	0.606772	0.934547	-1.04254	0.805422	0.999511	1.1086	0.342002	0.983055	-1.1592	0.541281	0.999664
B2GUX5	tr|B2GUX5|B2GUX5_RAT 5-nucleotidase OS=Rattus norvegicus GN=Nt5c3a PE=1 SV=1	1	8.1	33.81	297	0.003187	1.9341	B2GUX5	Nt5c3a	5-nucleotidase	NA	NA	NA	NA	NA	NA	NA	NA	NA	NA	NA	NA
B2GUX7	tr|B2GUX7|B2GUX7_RAT Cellular repressor of E1A-stimulated genes (Predicted), isoform CRA_b OS=Rattus norvegicus GN=Creg1 PE=1 SV=1	3	24.1	24.387	220	0	24.037	B2GUX7	Creg1	Cellular repressor of E1A-stimulated genes (Predicted), isoform CRA_b	1.09307	0.68621	0.946617	1.08306	0.715284	0.999511	1.0992	0.67308	0.991505	-1.14866	0.597967	0.999664
B2GUZ3	tr|B2GUZ3|B2GUZ3_RAT Mthfd1l protein OS=Rattus norvegicus GN=Mthfd1l PE=1 SV=1	5	10.6	105.84	977	0	64.035	B2GUZ3	Mthfd1l	Mthfd1l protein	1.2726	0.322754	0.842486	-1.30792	0.0605403	0.999511	1.10539	0.556115	0.983055	1.04275	0.858474	0.999664
B2GUZ5	sp|B2GUZ5|CAZA1_RAT F-actin-capping protein subunit alpha-1 OS=Rattus norvegicus GN=Capza1 PE=1 SV=1	10	54.5	32.909	286	0	93.815	CAZA1	Capza1	F-actin-capping protein subunit alpha-1	-1.19611	0.124243	0.786852	-1.06951	0.341218	0.999511	-1.11705	0.166486	0.983055	-1.10113	0.391617	0.999664
B2GUZ6	tr|B2GUZ6|B2GUZ6_RAT Protein Rtn4ip1 OS=Rattus norvegicus GN=Rtn4ip1 PE=1 SV=1	1	5.8	43.605	396	0	7.7693	B2GUZ6	Rtn4ip1	Protein Rtn4ip1	NA	NA	NA	NA	NA	NA	NA	NA	NA	NA	NA	NA
B2GUZ9	tr|B2GUZ9|B2GUZ9_RAT Fam49b protein OS=Rattus norvegicus GN=Fam49b PE=1 SV=1	10	46.3	36.776	324	0	105.35	B2GUZ9	Fam49b	Fam49b protein	-1.2342	0.244571	0.82075	1.0104	0.935586	0.999511	-1.09877	0.481277	0.983055	-1.11696	0.479077	0.999664
B2GV01	tr|B2GV01|B2GV01_RAT Metastasis-associated gene family, member 2 OS=Rattus norvegicus GN=Mta2 PE=1 SV=1	13	27.7	74.959	668	0	30.202	B2GV01	Mta2	Metastasis-associated gene family, member 2	1.14761	0.218577	0.819225	1.01003	0.896624	0.999511	-1.16623	0.141662	0.983055	1.04039	0.707793	0.999664
B2GV06	sp|B2GV06|SCOT1_RAT Succinyl-CoA:3-ketoacid coenzyme A transferase 1, mitochondrial OS=Rattus norvegicus GN=Oxct1 PE=1 SV=1	9	29	56.203	520	0	119.46	SCOT1	Oxct1	Succinyl-CoA:3-ketoacid coenzyme A transferase 1, mitochondrial	1.05122	0.612797	0.934547	-1.0176	0.867304	0.999511	-1.03931	0.675585	0.991505	-1.03865	0.702806	0.999664
B2GV15	tr|B2GV15|B2GV15_RAT Dihydrolipoamide branched chain transacylase E2 OS=Rattus norvegicus GN=Dbt PE=1 SV=1	2	4.4	53.273	482	0	12.713	B2GV15	Dbt	Dihydrolipoamide branched chain transacylase E2	1.26736	0.254556	0.824455	-1.02153	0.779944	0.999511	1.0691	0.599993	0.983055	1.12596	0.433747	0.999664
B2GV24	sp|B2GV24|UFL1_RAT E3 UFM1-protein ligase 1 OS=Rattus norvegicus GN=Ufl1 PE=1 SV=1	5	11.9	89.584	793	0	30.224	UFL1	Ufl1	E3 UFM1-protein ligase 1	1.23512	0.346152	0.852561	1.17695	0.557449	0.999511	1.4099	0.0753144	0.983055	1.56819	0.195717	0.999664
B2GV38	sp|B2GV38|UBL4A_RAT Ubiquitin-like protein 4A OS=Rattus norvegicus GN=Ubl4a PE=2 SV=1	2	14	17.79	157	0	5.6796	UBL4A	Ubl4a	Ubiquitin-like protein 4A	-1.05813	0.710205	0.946617	-1.16276	0.288383	0.999511	-1.16679	0.273539	0.983055	-1.01519	0.904167	0.999664
B2GV58	tr|B2GV58|B2GV58_RAT Lsm14a protein OS=Rattus norvegicus GN=Lsm14a PE=1 SV=1	2	9.6	51.226	468	0	6.457	B2GV58	Lsm14a	Lsm14a protein	NA	NA	NA	-1.18913	0.328438	0.999511	NA	NA	NA	1.02219	0.912407	0.999664
B2GV62	tr|B2GV62|B2GV62_RAT Mitochondrial ribosomal protein L20 OS=Rattus norvegicus GN=Mrpl20 PE=1 SV=1	1	14.1	17.525	149	0	4.5084	B2GV62	Mrpl20	Mitochondrial ribosomal protein L20	NA	NA	NA	NA	NA	NA	NA	NA	NA	NA	NA	NA
B2GV73	tr|B2GV73|B2GV73_RAT Actin-related protein 2/3 complex subunit 3 OS=Rattus norvegicus GN=Arpc3 PE=1 SV=1	3	17.4	20.535	178	0	17.211	B2GV73	Arpc3	Actin-related protein 2/3 complex subunit 3	-1.22789	0.394813	0.872252	-1.08186	0.440824	0.999511	-1.09348	0.489586	0.983055	-1.24234	0.122937	0.999664
B2GV74	tr|B2GV74|B2GV74_RAT Kinesin light chain 2 (Predicted), isoform CRA_b OS=Rattus norvegicus GN=Klc2 PE=1 SV=1	3	8.8	68.61	622	0.0091401	1.3439	B2GV74	Klc2	Kinesin light chain 2 (Predicted), isoform CRA_b	NA	NA	NA	-1.06475	0.731233	0.999511	NA	NA	NA	NA	NA	NA
B2GV87	sp|B2GV87|PTPRE_RAT Receptor-type tyrosine-protein phosphatase epsilon OS=Rattus norvegicus GN=Ptpre PE=2 SV=1	1	3.4	80.733	699	0.0043337	1.9011	PTPRE	Ptpre	Receptor-type tyrosine-protein phosphatase epsilon	NA	NA	NA	NA	NA	NA	NA	NA	NA	NA	NA	NA
B2RYC9	tr|B2RYC9|B2RYC9_RAT Glucosylceramidase OS=Rattus norvegicus GN=Gba PE=1 SV=1	3	13.2	57.491	515	0	31.533	B2RYC9	Gba	Glucosylceramidase	1.38102	0.0929168	0.729882	NA	NA	NA	1.16557	0.388607	0.983055	1.262	0.253356	0.999664
B2RYD7	tr|B2RYD7|B2RYD7_RAT Protein Stt3b OS=Rattus norvegicus GN=Stt3b PE=1 SV=1	1	1.7	93.435	824	0.0007761	3.1529	B2RYD7	Stt3b	Protein Stt3b	NA	NA	NA	NA	NA	NA	NA	NA	NA	NA	NA	NA
B2RYG6	sp|B2RYG6|OTUB1_RAT Ubiquitin thioesterase OTUB1 OS=Rattus norvegicus GN=Otub1 PE=1 SV=1	11	57.6	31.27	271	0	68.99	OTUB1	Otub1	Ubiquitin thioesterase OTUB1	1.12741	0.290127	0.832074	1.13522	0.234738	0.999511	-1.07107	0.575212	0.983055	1.0645	0.499837	0.999664
B2RYI2	tr|B2RYI2|B2RYI2_RAT Signal recognition particle subunit SRP68 OS=Rattus norvegicus GN=Srp68 PE=1 SV=1	7	17	70.491	625	0	42.441	B2RYI2	Srp68	Signal recognition particle subunit SRP68	1.1865	0.179627	0.791812	1.0463	0.646352	0.999511	-1.04059	0.768591	0.999301	-1.11512	0.650597	0.999664
B2RYJ1	tr|B2RYJ1|B2RYJ1_RAT Anapc2 protein OS=Rattus norvegicus GN=Anapc2 PE=1 SV=1	1	1.8	95.372	836	0.0011583	3.0869	B2RYJ1	Anapc2	Anapc2 protein	NA	NA	NA	NA	NA	NA	NA	NA	NA	NA	NA	NA
B2RYJ3	tr|B2RYJ3|B2RYJ3_RAT Protein Cul4a OS=Rattus norvegicus GN=Cul4a PE=1 SV=1	9	16.6	87.773	759	0	42.105	B2RYJ3	Cul4a	Protein Cul4a	1.06695	0.698956	0.946617	1.19253	0.261067	0.999511	1.11669	0.403293	0.983055	1.16905	0.512764	0.999664
B2RYJ4	sp|B2RYJ4|ADPPT_RAT L-aminoadipate-semialdehyde dehydrogenase-phosphopantetheinyl transferase OS=Rattus norvegicus GN=Aasdhppt PE=2 SV=1	2	9.4	35.816	309	0	6.3851	ADPPT	Aasdhppt	L-aminoadipate-semialdehyde dehydrogenase-phosphopantetheinyl transferase	NA	NA	NA	1.04109	0.809018	0.999511	-1.04447	0.822878	0.999301	1.21309	0.327566	0.999664
B2RYJ7	tr|B2RYJ7|B2RYJ7_RAT ARP1 actin-related protein 1 homolog B (Yeast) OS=Rattus norvegicus GN=Actr1b PE=1 SV=1	10	44.7	42.281	376	0	76.071	B2RYJ7	Actr1b	ARP1 actin-related protein 1 homolog B (Yeast)	-1.10892	0.409678	0.878572	-1.01503	0.873082	0.999511	1.09918	0.272072	0.983055	1.13032	0.241253	0.999664
B2RYL7	tr|B2RYL7|B2RYL7_RAT Dis3 protein OS=Rattus norvegicus GN=Dis3 PE=1 SV=1	6	14.6	108.75	957	0	14.365	B2RYL7	Dis3	Dis3 protein	-1.22311	0.264189	0.824455	1.00919	0.935832	0.999511	-1.05913	0.576438	0.983055	-1.17061	0.135726	0.999664
B2RYL8	tr|B2RYL8|B2RYL8_RAT DEAD (Asp-Glu-Ala-Asp) box polypeptide 41 OS=Rattus norvegicus GN=Ddx41 PE=1 SV=1	1	3.2	69.798	622	0	4.1363	B2RYL8	Ddx41	DEAD (Asp-Glu-Ala-Asp) box polypeptide 41	NA	NA	NA	NA	NA	NA	NA	NA	NA	NA	NA	NA
B2RYM3	tr|B2RYM3|B2RYM3_RAT Inter-alpha trypsin inhibitor, heavy chain 1 (Predicted), isoform CRA_a OS=Rattus norvegicus GN=Itih1 PE=1 SV=1	15	31	100.59	904	0	91.993	B2RYM3	Itih1	Inter-alpha trypsin inhibitor, heavy chain 1 (Predicted), isoform CRA_a	-1.08401	0.509012	0.917973	-1.08189	0.542052	0.999511	-1.09045	0.51711	0.983055	-1.18906	0.220568	0.999664
B2RYM8	tr|B2RYM8|B2RYM8_RAT Protein Fam210b OS=Rattus norvegicus GN=Fam210b PE=1 SV=1	1	6.8	20.157	190	0	5.5474	B2RYM8	Fam210b	Protein Fam210b	NA	NA	NA	1.01053	0.948824	0.999511	-1.17332	0.409944	0.983055	-1.2012	0.420067	0.999664
B2RYN1	tr|B2RYN1|B2RYN1_RAT Fructosamine-3-kinase-related protein OS=Rattus norvegicus GN=Fn3krp PE=1 SV=1	2	10.7	34.169	309	0	11.291	B2RYN1	Fn3krp	Fructosamine-3-kinase-related protein	-1.29606	0.560832	0.922484	1.33513	0.145466	0.999511	1.02359	0.870767	0.999301	-1.3694	0.10542	0.999664
B2RYN3	tr|B2RYN3|B2RYN3_RAT Eukaryotic translation elongation factor 1 epsilon 1 OS=Rattus norvegicus GN=Eef1e1 PE=1 SV=1	7	55.7	19.842	174	0	19.64	B2RYN3	Eef1e1	Eukaryotic translation elongation factor 1 epsilon 1	1.24434	0.241178	0.82075	-1.03184	0.830779	0.999511	-1.10326	0.433686	0.983055	-1.08673	0.513707	0.999664
B2RYP0	tr|B2RYP0|B2RYP0_RAT Protein Rhoc OS=Rattus norvegicus GN=Rhoc PE=1 SV=1	11	68.9	22.036	193	0	7.1403	B2RYP0	Rhoc	Protein Rhoc	-1.11145	0.654771	0.944789	1.05943	0.71556	0.999511	-1.09507	0.547669	0.999301	1.16478	0.505356	0.999664
B2RYP4	tr|B2RYP4|B2RYP4_RAT Protein Snx2 OS=Rattus norvegicus GN=Snx2 PE=1 SV=1	9	24.5	58.53	519	0	32.415	B2RYP4	Snx2	Protein Snx2	-1.4201	0.193042	0.805214	-1.05105	0.656388	0.999511	-1.16658	0.220809	0.983055	-1.06988	0.699261	0.999664
B2RYP8	tr|B2RYP8|B2RYP8_RAT A disintegrin and metalloprotease domain 8 (Predicted), isoform CRA_b OS=Rattus norvegicus GN=Tubgcp2 PE=1 SV=1	3	3.2	103.06	905	0.0084537	1.9147	B2RYP8	Tubgcp2	A disintegrin and metalloprotease domain 8 (Predicted), isoform CRA_b	1.50068	0.0549031	0.6745	NA	NA	NA	1.47496	0.0406721	0.983055	1.2084	0.462397	0.999664
B2RYQ2	tr|B2RYQ2|B2RYQ2_RAT Serine/threonine-protein phosphatase 2A activator OS=Rattus norvegicus GN=Ppp2r4 PE=1 SV=1	10	50.5	36.617	323	0	67.589	B2RYQ2	Ppp2r4	Serine/threonine-protein phosphatase 2A activator	1.06638	0.45186	0.88977	1.00601	0.959011	0.999511	1.10996	0.257834	0.983055	1.11119	0.360193	0.999664
B2RYS2	tr|B2RYS2|B2RYS2_RAT Cytochrome b-c1 complex subunit 7 OS=Rattus norvegicus GN=LOC685596 PE=1 SV=1	6	54.1	13.558	111	0	37.989	B2RYS2	LOC685596	Cytochrome b-c1 complex subunit 7	-1.07263	0.589316	0.927089	-1.15687	0.155366	0.999511	-1.28951	0.0762474	0.983055	-1.25753	0.0914587	0.999664
B2RYS8	tr|B2RYS8|B2RYS8_RAT NADH dehydrogenase [ubiquinone] 1 beta subcomplex subunit 8, mitochondrial OS=Rattus norvegicus GN=Ndufb8 PE=1 SV=1	4	22.6	21.959	186	0	15.803	B2RYS8	Ndufb8	NADH dehydrogenase [ubiquinone] 1 beta subcomplex subunit 8, mitochondrial	-1.16321	0.289845	0.832074	-1.14286	0.312253	0.999511	1.00661	0.940697	0.999301	-1.12375	0.269407	0.999664
B2RYS9	tr|B2RYS9|B2RYS9_RAT Protein Trmt112 OS=Rattus norvegicus GN=Trmt112 PE=1 SV=1	2	37.6	14.127	125	0	5.464	B2RYS9	Trmt112	Protein Trmt112	1.12719	0.441434	0.887155	1.11554	0.44565	0.999511	1.04965	0.730669	0.999301	-1.27135	0.453854	0.999664
B2RYT7	tr|B2RYT7|B2RYT7_RAT Haloacid dehalogenase-like hydrolase domain containing 3 OS=Rattus norvegicus GN=Hdhd3 PE=1 SV=1	5	27.1	27.794	251	0	26.245	B2RYT7	Hdhd3	Haloacid dehalogenase-like hydrolase domain containing 3	1.57116	0.0205553	0.577566	1.3059	0.316552	0.999511	1.21865	0.369208	0.983055	1.11173	0.704079	0.999664
B2RYU7	tr|B2RYU7|B2RYU7_RAT Cbx5 protein OS=Rattus norvegicus GN=Cbx5 PE=1 SV=1	5	30.9	22.186	191	0.000407	4.026	B2RYU7	Cbx5	Cbx5 protein	-1.20862	0.218975	0.819225	-1.05104	0.719304	0.999511	1.2114	0.182172	0.983055	1.13773	0.351769	0.999664
B2RYU9	tr|B2RYU9|B2RYU9_RAT LOC100174909 protein OS=Rattus norvegicus GN=Smim11 PE=2 SV=1	1	27.3	6.4577	55	0.00078524	3.3674	B2RYU9	Smim11	LOC100174909 protein	NA	NA	NA	NA	NA	NA	NA	NA	NA	NA	NA	NA
B2RYW3	tr|B2RYW3|B2RYW3_RAT NADH dehydrogenase (Ubiquinone) 1 beta subcomplex, 9 OS=Rattus norvegicus GN=Ndufb9 PE=1 SV=1	4	33	21.892	179	0	50.909	B2RYW3	Ndufb9	NADH dehydrogenase (Ubiquinone) 1 beta subcomplex, 9	-1.19782	0.465918	0.89551	-1.07734	0.631439	0.999511	-1.20286	0.148631	0.983055	-1.25186	0.2152	0.999664
B2RYW4	tr|B2RYW4|B2RYW4_RAT Mitochondrial ribosomal protein L53 OS=Rattus norvegicus GN=Mrpl53 PE=1 SV=1	1	15.1	12.735	119	0	4.0023	B2RYW4	Mrpl53	Mitochondrial ribosomal protein L53	-1.0488	0.816195	0.968322	1.00634	0.972496	0.999511	-1.13826	0.324706	0.983055	-1.25618	0.194199	0.999664
B2RYW7	tr|B2RYW7|B2RYW7_RAT Protein Srp14 OS=Rattus norvegicus GN=Srp14 PE=1 SV=1	1	12.7	12.51	110	0	16.972	B2RYW7	Srp14	Protein Srp14	-1.30422	0.306761	0.836824	1.07892	0.387034	0.999511	-1.00833	0.952472	0.999301	-1.0355	0.784828	0.999664
B2RYW8	sp|B2RYW8|MIC10_RAT MICOS complex subunit Mic10 OS=Rattus norvegicus GN=Minos1 PE=3 SV=1	2	42.1	8.5498	76	0	31.38	MIC10	Minos1	MICOS complex subunit Mic10	1.31664	0.318771	0.842486	-1.46437	0.2288	0.999511	-1.09394	0.780971	0.999301	1.04515	0.897711	0.999664
B2RYW9	sp|B2RYW9|FAHD2_RAT Fumarylacetoacetate hydrolase domain-containing protein 2 OS=Rattus norvegicus GN=Fahd2 PE=1 SV=1	5	32.9	34.581	313	0	44.218	FAHD2	Fahd2	Fumarylacetoacetate hydrolase domain-containing protein 2	-1.02459	0.820148	0.968322	1.08792	0.404861	0.999511	1.05712	0.544933	0.983055	-1.11368	0.384419	0.999664
B2RYX0	tr|B2RYX0|B2RYX0_RAT Naca protein OS=Rattus norvegicus GN=Naca PE=1 SV=1;tr|M0R9L0|M0R9L0_RAT Protein Naca OS=Rattus norvegicus GN=Naca PE=1 SV=1	5	26.5	23.384	215	0	84.625	B2RYX0	Naca	Naca protein	-1.02383	0.844196	0.97364	1.01588	0.870968	0.999511	1.00668	0.932938	0.999301	1.1047	0.230475	0.999664
B2RZ08	tr|B2RZ08|B2RZ08_RAT Protein Tmem263 OS=Rattus norvegicus GN=Tmem263 PE=1 SV=1	3	45.2	11.549	115	0	11.785	B2RZ08	Tmem263	Protein Tmem263	NA	NA	NA	-1.01988	0.903183	0.999511	1.0992	0.68535	0.991505	NA	NA	NA
B2RZ27	tr|B2RZ27|B2RZ27_RAT Protein Sh3bgrl3 OS=Rattus norvegicus GN=Sh3bgrl3 PE=1 SV=1	1	20.4	10.477	93	0	20.139	B2RZ27	Sh3bgrl3	Protein Sh3bgrl3	-1.09327	0.433307	0.887103	-1.01447	0.859208	0.999511	1.03162	0.743264	0.999301	-1.15198	0.219792	0.999664
B2RZ66	tr|B2RZ66|B2RZ66_RAT Protein Srp19 OS=Rattus norvegicus GN=Srp19 PE=1 SV=1	2	25.7	16.138	144	0	8.6525	B2RZ66	Srp19	Protein Srp19	-1.0391	0.88639	0.985114	-1.03227	0.821476	0.999511	-1.26787	0.104184	0.983055	-1.15567	0.363692	0.999664
B2RZ72	tr|B2RZ72|B2RZ72_RAT Actin related protein 2/3 complex, subunit 4 (Predicted), isoform CRA_a OS=Rattus norvegicus GN=Arpc4 PE=1 SV=1	9	66.7	19.667	168	0	134.6	B2RZ72	Arpc4	Actin related protein 2/3 complex, subunit 4 (Predicted), isoform CRA_a	1.01665	0.856468	0.977512	1.00936	0.922414	0.999511	1.17813	0.204933	0.983055	-1.0319	0.83724	0.999664
B2RZ78	sp|B2RZ78|VPS29_RAT Vacuolar protein sorting-associated protein 29 OS=Rattus norvegicus GN=Vps29 PE=1 SV=2	6	46.2	20.468	182	0	25.349	VPS29	Vps29	Vacuolar protein sorting-associated protein 29	1.33495	0.0202045	0.577566	1.06356	0.293883	0.999511	-1.02046	0.814535	0.999301	-1.02283	0.868464	0.999664
B2RZ96	tr|B2RZ96|B2RZ96_RAT LOC689226 protein OS=Rattus norvegicus GN=Ube2r2 PE=1 SV=1	2	16.4	27.166	238	0	23.755	B2RZ96	Ube2r2	LOC689226 protein	NA	NA	NA	NA	NA	NA	NA	NA	NA	NA	NA	NA
B2RZA9	tr|B2RZA9|B2RZA9_RAT Ube2l3 protein OS=Rattus norvegicus GN=Ube2l3 PE=1 SV=1	8	67.5	17.861	154	0	141.41	B2RZA9	Ube2l3	Ube2l3 protein	-1.09829	0.348255	0.852561	1.01082	0.936847	0.999511	1.00622	0.961496	0.999301	-1.37298	0.153385	0.999664
B2RZB6	tr|B2RZB6|B2RZB6_RAT LSM8 homolog, U6 small nuclear RNA associated (S. cerevisiae) OS=Rattus norvegicus GN=Lsm8 PE=1 SV=1	3	46.9	10.403	96	0	33.878	B2RZB6	Lsm8	LSM8 homolog, U6 small nuclear RNA associated (S. cerevisiae)	-1.12488	0.348457	0.852561	1.00088	0.995583	0.999511	1.07068	0.596229	0.983055	-1.10348	0.572095	0.999664
B2RZB7	tr|B2RZB7|B2RZB7_RAT Protein Snrpd1 OS=Rattus norvegicus GN=Snrpd1 PE=1 SV=1	4	54.6	13.281	119	0	45.491	B2RZB7	Snrpd1	Protein Snrpd1	-1.34648	0.186007	0.797711	-1.03539	0.708048	0.999511	-1.0599	0.421421	0.983055	-1.00931	0.929256	0.999664
B2RZB8	tr|B2RZB8|B2RZB8_RAT Protein Psmg4 OS=Rattus norvegicus GN=Psmg4 PE=1 SV=1	2	23.1	13.743	121	0	7.0784	B2RZB8	Psmg4	Protein Psmg4	1.97526	0.0453774	0.661659	-1.10472	0.741887	0.999511	1.26309	0.323278	0.983055	1.23189	0.526878	0.999664
B2RZD1	tr|B2RZD1|B2RZD1_RAT Protein Sec61b OS=Rattus norvegicus GN=Sec61b PE=1 SV=1	4	41.7	9.9884	96	0	11.02	B2RZD1	Sec61b	Protein Sec61b	1.02991	0.895785	0.985316	-1.02108	0.901917	0.999511	1.09232	0.55687	0.983055	1.16067	0.44974	0.999664
B2RZD6	tr|B2RZD6|B2RZD6_RAT Ndufa4 protein OS=Rattus norvegicus GN=Ndufa4 PE=1 SV=1	3	57.3	9.3267	82	0	28.59	B2RZD6	Ndufa4	Ndufa4 protein	-1.1595	0.201937	0.813629	-1.03827	0.700557	0.999511	1.01136	0.909286	0.999301	-1.06824	0.537886	0.999664
B3DMA1	tr|B3DMA1|B3DMA1_RAT Atxn2l protein OS=Rattus norvegicus GN=Atxn2l PE=1 SV=1	4	6.2	112.85	1072	0	8.3529	B3DMA1	Atxn2l	Atxn2l protein	-1.04952	0.735457	0.946617	-1.05945	0.595627	0.999511	-1.04817	0.654328	0.999301	1.17781	0.313657	0.999664
B3EY82	tr|B3EY82|B3EY82_RAT Lipocalin 8 OS=Rattus norvegicus GN=Lcn8 PE=2 SV=1	1	4	20.002	175	0.0084448	1.9094	B3EY82	Lcn8	Lipocalin 8	-1.40992	0.128022	0.790148	-1.10133	0.684208	0.999511	-1.23983	0.390038	0.983055	-1.19881	0.558007	0.999664
B3GNI6	sp|B3GNI6|SEP11_RAT Septin-11 OS=Rattus norvegicus GN=Sept11 PE=1 SV=1	16	42.7	49.694	431	0	93.993	2011-09-01	2011-09-01	Septin-11	-1.09904	0.572977	0.926148	1.03437	0.792116	0.999511	-1.06354	0.590328	0.983055	1.12479	0.426976	0.999664
B4F781	tr|B4F781|B4F781_RAT Fam60a protein OS=Rattus norvegicus GN=Fam60a PE=2 SV=1;tr|M0R746|M0R746_RAT Protein Fam60a OS=Rattus norvegicus GN=Fam60a PE=4 SV=2	1	5.9	24.816	221	0	3.6201	B4F781	Fam60a	Fam60a protein	NA	NA	NA	NA	NA	NA	NA	NA	NA	NA	NA	NA
B4F7A9	tr|B4F7A9|B4F7A9_RAT Casein kinase 2, alpha prime polypeptide OS=Rattus norvegicus GN=Csnk2a2 PE=1 SV=1	4	19.7	41.201	350	0	9.5575	B4F7A9	Csnk2a2	Casein kinase 2, alpha prime polypeptide	-1.0297	0.885569	0.985114	-1.15555	0.37401	0.999511	-1.03461	0.844676	0.999301	1.00882	0.970412	0.999664
B4F7C2	tr|B4F7C2|B4F7C2_RAT Protein Tubb4a OS=Rattus norvegicus GN=Tubb4a PE=1 SV=1	26	73	49.585	444	1	-2	B4F7C2	Tubb4a	Protein Tubb4a	NA	NA	NA	NA	NA	NA	NA	NA	NA	NA	NA	NA
B4F7E8	sp|B4F7E8|NIBL1_RAT Niban-like protein 1 OS=Rattus norvegicus GN=Fam129b PE=2 SV=1	5	12.2	84.73	747	0	12.741	NIBL1	Fam129b	Niban-like protein 1	1.44757	0.0465986	0.665417	-1.00631	0.979222	0.999511	1.16086	0.403881	0.983055	1.20481	0.440316	0.999664
B5DEG8	tr|B5DEG8|B5DEG8_RAT LOC685144 protein OS=Rattus norvegicus GN=Sec24c PE=1 SV=1	9	12.1	118.52	1095	0	38.195	B5DEG8	Sec24c	LOC685144 protein	-1.84618	0.0327494	0.604166	-1.07607	0.485999	0.999511	-1.12333	0.288342	0.983055	-1.12737	0.264747	0.999664
B5DEH2	sp|B5DEH2|ERLN2_RAT Erlin-2 OS=Rattus norvegicus GN=Erlin2 PE=1 SV=1	10	50.1	37.71	339	0	48.663	ERLN2	Erlin2	Erlin-2	1.13219	0.173698	0.791812	1.12595	0.117015	0.999511	1.02663	0.771347	0.999301	1.11082	0.371875	0.999664
B5DEJ1	tr|B5DEJ1|B5DEJ1_RAT SLIT-ROBO Rho GTPase-activating protein 2 OS=Rattus norvegicus GN=Srgap2 PE=1 SV=1;sp|D4A208|SRGP2_RAT SLIT-ROBO Rho GTPase-activating protein 2 OS=Rattus norvegicus GN=Srgap2 PE=1 SV=1	2	3.4	98.367	858	0.0011066	2.4423	B5DEJ1	Srgap2	SLIT-ROBO Rho GTPase-activating protein 2	NA	NA	NA	NA	NA	NA	NA	NA	NA	NA	NA	NA
B5DEK0	tr|B5DEK0|B5DEK0_RAT Protein Rprd1b OS=Rattus norvegicus GN=Rprd1b PE=1 SV=1	5	28.5	36.883	326	0	26.393	B5DEK0	Rprd1b	Protein Rprd1b	-1.0558	0.642354	0.941816	-1.05302	0.527757	0.999511	1.03545	0.670102	0.999301	-1.3471	0.308441	0.999664
B5DEL7	tr|B5DEL7|B5DEL7_RAT Protein LOC100361694 OS=Rattus norvegicus GN=LOC100363239 PE=1 SV=1	1	17.6	7.7412	68	0	3.7143	B5DEL7	LOC100363239	Protein LOC100361694	NA	NA	NA	NA	NA	NA	NA	NA	NA	NA	NA	NA
B5DEL8	tr|B5DEL8|B5DEL8_RAT NADH dehydrogenase (Ubiquinone) Fe-S protein 5 OS=Rattus norvegicus GN=LOC100361505 PE=1 SV=1;tr|F7FG98|F7FG98_RAT Protein LOC100361505 OS=Rattus norvegicus GN=LOC100361505 PE=1 SV=1	3	30.2	12.7	106	0	8.3961	B5DEL8	LOC100361505	NADH dehydrogenase (Ubiquinone) Fe-S protein 5	-1.39094	0.228623	0.819225	-1.08748	0.5375	0.999511	1.06577	0.577839	0.983055	-1.01133	0.958915	0.999664
B5DEN5	tr|B5DEN5|B5DEN5_RAT Eukaryotic translation elongation factor 1 beta 2 OS=Rattus norvegicus GN=Eef1b2 PE=1 SV=1	8	76	24.675	225	0	185.49	B5DEN5	Eef1b2	Eukaryotic translation elongation factor 1 beta 2	-1.01998	0.875393	0.983945	-1.06506	0.403608	0.999511	1.00038	0.995204	0.999301	-1.21245	0.201277	0.999664
B5DEP7	tr|B5DEP7|B5DEP7_RAT Protein LOC100360635 OS=Rattus norvegicus GN=LOC100911683 PE=1 SV=1	3	57.9	8.496	76	0	31.9	B5DEP7	LOC100911683	Protein LOC100360635	-1.00645	0.970674	0.995755	-1.05246	0.669194	0.999511	-1.04226	0.669703	0.989195	-1.04112	0.763423	0.999664
B5DEQ4	tr|B5DEQ4|B5DEQ4_RAT Protein Snrpb2 OS=Rattus norvegicus GN=Snrpb2 PE=1 SV=1	5	33.3	25.352	225	0	74.214	B5DEQ4	Snrpb2	Protein Snrpb2	1.03711	0.697826	0.946617	1.08346	0.329475	0.999511	1.17324	0.1372	0.983055	1.13933	0.381891	0.999664
B5DES0	tr|B5DES0|B5DES0_RAT Protein Snrpd2 OS=Rattus norvegicus GN=Snrpd2 PE=1 SV=1;tr|M0R8K2|M0R8K2_RAT Protein Snrpd2l OS=Rattus norvegicus GN=Snrpd2l PE=4 SV=1	7	55.1	13.527	118	0	43.47	B5DES0	Snrpd2	Protein Snrpd2	1.08153	0.597655	0.933929	-1.03578	0.745745	0.999511	-1.1267	0.240209	0.983055	1.00907	0.953554	0.999664
B5DEY5	tr|B5DEY5|B5DEY5_RAT Protein Thoc3 OS=Rattus norvegicus GN=Thoc3 PE=1 SV=1	2	14	38.795	351	0.00039154	3.0795	B5DEY5	Thoc3	Protein Thoc3	NA	NA	NA	NA	NA	NA	NA	NA	NA	NA	NA	NA
B5DEY8	tr|B5DEY8|B5DEY8_RAT Protein Snx6 OS=Rattus norvegicus GN=Snx6 PE=1 SV=1	9	34	46.636	406	0	28.874	B5DEY8	Snx6	Protein Snx6	-1.08251	0.477224	0.903534	-1.09672	0.198309	0.999511	-1.02486	0.750084	0.999301	1.07956	0.486784	0.999664
B5DF29	tr|B5DF29|B5DF29_RAT Protein Rfc5 OS=Rattus norvegicus GN=Rfc5 PE=1 SV=1	4	20.4	38.098	338	0	13.04	B5DF29	Rfc5	Protein Rfc5	2.13443	0.027585	0.577566	1.22794	0.53272	0.999511	NA	NA	NA	1.4612	0.166456	0.999664
B5DF46	tr|B5DF46|B5DF46_RAT Phosphomannomutase OS=Rattus norvegicus GN=Pmm2 PE=1 SV=1	3	17.4	27.708	242	0	15.441	B5DF46	Pmm2	Phosphomannomutase	NA	NA	NA	NA	NA	NA	1.03783	0.76344	0.999301	NA	NA	NA
B5DF51	sp|B5DF51|MMGT1_RAT Membrane magnesium transporter 1 OS=Rattus norvegicus GN=Mmgt1 PE=2 SV=1	2	24.4	14.677	131	0	7.0437	MMGT1	Mmgt1	Membrane magnesium transporter 1	NA	NA	NA	NA	NA	NA	NA	NA	NA	NA	NA	NA
B5DF55	tr|B5DF55|B5DF55_RAT Protein Stam OS=Rattus norvegicus GN=Stam PE=1 SV=1	2	6.2	59.591	547	0.00039936	3.7069	B5DF55	Stam	Protein Stam	NA	NA	NA	NA	NA	NA	-1.01709	0.946338	0.999301	NA	NA	NA
B5DF60	tr|B5DF60|B5DF60_RAT Eukaryotic translation initiation factor 1A, Y-linked OS=Rattus norvegicus GN=Eif1ax PE=1 SV=1	3	25	16.46	144	0	7.0872	B5DF60	Eif1ax	Eukaryotic translation initiation factor 1A, Y-linked	1.15095	0.398957	0.873813	-1.02193	0.896968	0.999511	1.08145	0.584168	0.991505	1.1059	0.526035	0.999664
B5DF65	tr|B5DF65|B5DF65_RAT Biliverdin reductase B (Flavin reductase (NADPH)) OS=Rattus norvegicus GN=Blvrb PE=1 SV=1	9	70.4	22.094	206	0	71.249	B5DF65	Blvrb	Biliverdin reductase B (Flavin reductase (NADPH))	1.20552	0.116977	0.774495	-1.04428	0.637691	0.999511	-1.05177	0.486237	0.983055	1.07079	0.503433	0.999664
B5DF74	tr|B5DF74|B5DF74_RAT Oxysterol-binding protein OS=Rattus norvegicus GN=Osbpl11 PE=1 SV=1	2	2.9	83.964	754	0	4.7261	B5DF74	Osbpl11	Oxysterol-binding protein	1.12828	0.614387	0.934547	-1.07186	0.799471	0.999511	-1.36597	0.181512	0.983055	-1.48902	0.240845	0.999664
B5DF86	tr|B5DF86|B5DF86_RAT Component of oligomeric golgi complex 8 OS=Rattus norvegicus GN=Cog8 PE=1 SV=1	1	2.4	70.761	634	0	4.2388	B5DF86	Cog8	Component of oligomeric golgi complex 8	NA	NA	NA	NA	NA	NA	NA	NA	NA	NA	NA	NA
B5DF89	sp|B5DF89|CUL3_RAT Cullin-3 OS=Rattus norvegicus GN=Cul3 PE=1 SV=2	6	12.2	88.931	768	0	18.849	CUL3	Cul3	Cullin-3	1.37168	0.0163732	0.577566	1.15791	0.240027	0.999511	1.33753	0.0301827	0.983055	1.28072	0.0593129	0.999664
B5DF91	tr|B5DF91|B5DF91_RAT ELAV-like protein OS=Rattus norvegicus GN=Elavl1 PE=1 SV=1	11	47.5	36.169	326	0	81.614	B5DF91	Elavl1	ELAV-like protein	1.02497	0.737767	0.946617	-1.05771	0.426296	0.999511	-1.07617	0.246937	0.983055	-1.05699	0.461966	0.999664
B5DFB0	tr|B5DFB0|B5DFB0_RAT Leprecan-like 2 (Predicted), isoform CRA_b OS=Rattus norvegicus GN=P3h3 PE=2 SV=1	4	16.6	62.206	548	0	17.522	B5DFB0	P3h3	Leprecan-like 2 (Predicted), isoform CRA_b	-1.06015	0.80471	0.96569	-1.04282	0.810806	0.999511	1.23013	0.395795	0.983055	1.11422	0.639795	0.999664
B5DFB2	tr|B5DFB2|B5DFB2_RAT Protein Rbbp4 OS=Rattus norvegicus GN=Rbbp4 PE=1 SV=1;tr|D4A250|D4A250_RAT Protein RGD1563620 OS=Rattus norvegicus GN=RGD1563620 PE=4 SV=1	15	70.1	47.655	425	0	205.61	B5DFB2	Rbbp4	Protein Rbbp4	-1.23593	0.330474	0.845038	1.02738	0.780746	0.999511	1.05386	0.555505	0.983055	1.01417	0.896282	0.999664
B5DFC3	tr|B5DFC3|B5DFC3_RAT Protein Sec23a OS=Rattus norvegicus GN=Sec23a PE=1 SV=1	25	57.1	86.161	765	0	302.76	B5DFC3	Sec23a	Protein Sec23a	1.0415	0.563528	0.925461	-1.02808	0.637805	0.999511	1.07545	0.328311	0.983055	1.04028	0.61028	0.999664
B5DFC9	sp|B5DFC9|NID2_RAT Nidogen-2 OS=Rattus norvegicus GN=Nid2 PE=2 SV=1;tr|W4VSR4|W4VSR4_RAT Nidogen-2 OS=Rattus norvegicus GN=Nid2 PE=1 SV=1	14	16.7	152.97	1396	0	54.155	NID2	Nid2	Nidogen-2	1.07632	0.475044	0.902506	-1.00272	0.972878	0.999511	-1.01865	0.796274	0.999301	-1.04264	0.660988	0.999664
B5DFD1	tr|B5DFD1|B5DFD1_RAT NudC domain containing 1 OS=Rattus norvegicus GN=Nudcd1 PE=1 SV=1	3	8.3	66.368	580	0	11.999	B5DFD1	Nudcd1	NudC domain containing 1	1.09095	0.651521	0.944789	1.10097	0.579301	0.999511	1.04297	0.663774	0.988167	1.03335	0.799026	0.999664
B5DFD8	tr|B5DFD8|B5DFD8_RAT SH3 domain-binding glutamic acid-rich-like protein OS=Rattus norvegicus GN=Sh3bgrl PE=1 SV=1	8	86.8	12.8	114	0	94.56	B5DFD8	Sh3bgrl	SH3 domain-binding glutamic acid-rich-like protein	-1.04835	0.517064	0.917973	-1.08211	0.274894	0.999511	-1.03595	0.596741	0.983227	1.00671	0.949526	0.999664
B5DFH4	tr|B5DFH4|B5DFH4_RAT Papss2 protein OS=Rattus norvegicus GN=Papss2 PE=1 SV=1	3	6.8	69.411	614	0	21.204	B5DFH4	Papss2	Papss2 protein	1.17629	0.206244	0.815554	-1.11172	0.399373	0.999511	-1.09714	0.419134	0.983055	-1.01031	0.928536	0.999664
B5DFI3	tr|B5DFI3|B5DFI3_RAT Adaptor protein complex AP-1, sigma 1 (Predicted), isoform CRA_b OS=Rattus norvegicus GN=Ap1s1 PE=1 SV=1	4	25.3	18.733	158	0	9.1351	B5DFI3	Ap1s1	Adaptor protein complex AP-1, sigma 1 (Predicted), isoform CRA_b	-1.17563	0.444806	0.887155	-1.07009	0.625247	0.999511	-1.02033	0.871172	0.999301	NA	NA	NA
B5DFI9	tr|B5DFI9|B5DFI9_RAT Pdk3 protein OS=Rattus norvegicus GN=Pdk3 PE=2 SV=1	3	10.4	47.943	415	0	16.871	B5DFI9	Pdk3	Pdk3 protein	1.74445	0.0289554	0.577566	-1.10282	0.716429	0.999511	1.14668	0.485729	0.983055	1.03872	0.893756	0.999664
B5DFM8	tr|B5DFM8|B5DFM8_RAT Breast carcinoma amplified sequence 2 OS=Rattus norvegicus GN=Bcas2 PE=1 SV=1	3	26.2	26.101	225	0	13.738	B5DFM8	Bcas2	Breast carcinoma amplified sequence 2	-1.14667	0.280642	0.829754	-1.25595	0.128645	0.999511	-1.30563	0.0387799	0.983055	-1.15351	0.335088	0.999664
B5DFN1	tr|B5DFN1|B5DFN1_RAT Eukaryotic translation initiation factor 1B OS=Rattus norvegicus GN=Eif1b PE=1 SV=1	5	80.5	12.823	113	0	27.02	B5DFN1	Eif1b	Eukaryotic translation initiation factor 1B	1.16844	0.490982	0.91153	1.51428	0.047286	0.999511	1.38085	0.155551	0.983055	1.27784	0.262158	0.999664
B5DFN4	tr|B5DFN4|B5DFN4_RAT Prefoldin 5 (Predicted), isoform CRA_a OS=Rattus norvegicus GN=Pfdn5 PE=1 SV=1	5	48.1	17.326	154	0	39.503	B5DFN4	Pfdn5	Prefoldin 5 (Predicted), isoform CRA_a	-1.01014	0.919967	0.995755	-1.06895	0.389699	0.999511	1.02916	0.763259	0.999301	-1.05443	0.648331	0.999664
C0JPT7	tr|C0JPT7|C0JPT7_RAT Filamin alpha OS=Rattus norvegicus GN=Flna PE=1 SV=1	109	63.4	280.49	2639	0	323.31	C0JPT7	Flna	Filamin alpha	-1.12037	0.318715	0.842486	-1.03452	0.71385	0.999511	1.01889	0.832254	0.999301	-1.03439	0.783306	0.999664
C0KUC5	tr|C0KUC5|C0KUC5_RAT LIM and senescent cell antigen-like domains 1 isoform D OS=Rattus norvegicus GN=Lims1 PE=1 SV=1	4	18.5	41.609	362	0	12.633	C0KUC5	Lims1	LIM and senescent cell antigen-like domains 1 isoform D	1.02733	0.875255	0.983945	1.12013	0.470168	0.999511	-1.05591	0.689193	0.991505	-1.02341	0.878686	0.999664
D2XV59	sp|D2XV59|GTPB1_RAT GTP-binding protein 1 OS=Rattus norvegicus GN=Gtpbp1 PE=1 SV=1	3	7.2	72.488	669	0	9.8583	GTPB1	Gtpbp1	GTP-binding protein 1	NA	NA	NA	-1.13098	0.275482	0.999511	-1.13942	0.216071	0.983055	-1.13657	0.30797	0.999664
D3Z7Z5	tr|D3Z7Z5|D3Z7Z5_RAT Protein Ranbp10 OS=Rattus norvegicus GN=Ranbp10 PE=1 SV=2	2	4.7	77.815	718	0	4.4235	D3Z7Z5	Ranbp10	Protein Ranbp10	NA	NA	NA	-1.25969	0.4316	0.999511	-1.04152	0.879274	0.999301	-1.35873	0.432929	0.999664
D3Z837	tr|D3Z837|D3Z837_RAT Non-specific serine/threonine protein kinase OS=Rattus norvegicus GN=Cdc42bpg PE=1 SV=2	2	1.7	172.32	1551	0.0059649	1.8205	D3Z837	Cdc42bpg	Non-specific serine/threonine protein kinase	NA	NA	NA	NA	NA	NA	NA	NA	NA	NA	NA	NA
D3Z863	tr|D3Z863|D3Z863_RAT CWF19-like 1, cell cycle control (S. pombe) (Predicted) OS=Rattus norvegicus GN=Cwf19l1 PE=1 SV=1	4	8.9	60.377	537	0.00076046	2.8331	D3Z863	Cwf19l1	CWF19-like 1, cell cycle control (S. pombe) (Predicted)	NA	NA	NA	1.73362	0.162843	0.999511	NA	NA	NA	NA	NA	NA
D3Z898	tr|D3Z898|D3Z898_RAT Protein Samhd1 OS=Rattus norvegicus GN=Samhd1 PE=1 SV=3;tr|D4A2W9|D4A2W9_RAT Protein Samhd1 OS=Rattus norvegicus GN=Samhd1 PE=1 SV=3	3	8.2	71.654	620	0	9.5592	D3Z898	Samhd1	Protein Samhd1	NA	NA	NA	-1.2874	0.209111	0.999511	NA	NA	NA	NA	NA	NA
D3Z899	tr|D3Z899|D3Z899_RAT Protein Fam73b OS=Rattus norvegicus GN=Fam73b PE=1 SV=1	1	3.6	61.392	554	0	3.7999	D3Z899	Fam73b	Protein Fam73b	NA	NA	NA	NA	NA	NA	NA	NA	NA	NA	NA	NA
D3Z8A4	tr|D3Z8A4|D3Z8A4_RAT Protein Fam115a OS=Rattus norvegicus GN=Tcaf1 PE=4 SV=1	3	5.5	102.38	920	0	27.777	D3Z8A4	Tcaf1	Protein Fam115a	1.44549	0.0918894	0.727992	1.05594	0.751314	0.999511	-1.0044	0.98523	0.999301	-1.07218	0.822695	0.999664
D3Z8B2	tr|D3Z8B2|D3Z8B2_RAT Protein Nup133 OS=Rattus norvegicus GN=Nup133 PE=1 SV=3	5	6.6	128.36	1154	0	25.641	D3Z8B2	Nup133	Protein Nup133	1.05389	0.827206	0.969457	1.0697	0.787887	0.999511	1.19715	0.436873	0.983055	-1.0641	0.815165	0.999664
D3Z8D7	tr|D3Z8D7|D3Z8D7_RAT Protein LOC100361854 OS=Rattus norvegicus GN=LOC100361854 PE=4 SV=1;sp|P62856|RS26_RAT 40S ribosomal protein S26 OS=Rattus norvegicus GN=Rps26 PE=3 SV=3;tr|D3ZJ54|D3ZJ54_RAT Protein RGD1565117 OS=Rattus norvegicus GN=RGD1565117 PE=4 SV	4	44.3	13.006	115	0	33.479	D3Z8D7	LOC100361854	Protein LOC100361854	-1.01305	0.93418	0.995755	-1.1338	0.409879	0.999511	-1.15564	0.224718	0.983055	1.00066	0.997231	0.99983
D3Z8E0	tr|D3Z8E0|D3Z8E0_RAT Ribosomal protein S6 kinase OS=Rattus norvegicus GN=Rps6ka3 PE=1 SV=2	8	18.4	83.723	740	0	18.07	D3Z8E0	Rps6ka3	Ribosomal protein S6 kinase	1.32332	0.311179	0.839459	1.03074	0.810078	0.999511	1.11799	0.36687	0.983055	-1.0465	0.849823	0.999664
D3Z8I7	tr|D3Z8I7|D3Z8I7_RAT Protein Gstt3 OS=Rattus norvegicus GN=Gstt3 PE=1 SV=1	10	40	23.381	210	0	55.874	D3Z8I7	Gstt3	Protein Gstt3	-1.42313	0.138769	0.791812	1.06117	0.655871	0.999511	-1.03754	0.734044	0.997691	1.0268	0.825454	0.999664
D3Z8M8	tr|D3Z8M8|D3Z8M8_RAT TSC22 domain family protein 1 OS=Rattus norvegicus GN=Tsc22d1 PE=1 SV=1;sp|P62501|T22D1_RAT TSC22 domain family protein 1 OS=Rattus norvegicus GN=Tsc22d1 PE=2 SV=1	1	1.1	106.79	1050	0	16.327	D3Z8M8	Tsc22d1	TSC22 domain family protein 1	-1.14235	0.55642	0.921751	-1.11908	0.623679	0.999511	1.15582	0.462802	0.983055	1.12899	0.546229	0.999664
D3Z8P1	tr|D3Z8P1|D3Z8P1_RAT Protein Rnf7 OS=Rattus norvegicus GN=Rnf7 PE=1 SV=1	1	10.6	12.707	113	0	3.7576	D3Z8P1	Rnf7	Protein Rnf7	NA	NA	NA	NA	NA	NA	NA	NA	NA	NA	NA	NA
D3Z8X6	tr|D3Z8X6|D3Z8X6_RAT Protein Dtx3l OS=Rattus norvegicus GN=Dtx3l PE=1 SV=1	2	4.4	83.102	750	0.0059441	1.7953	D3Z8X6	Dtx3l	Protein Dtx3l	NA	NA	NA	-1.16947	0.35291	0.999511	NA	NA	NA	NA	NA	NA
D3Z900	tr|D3Z900|D3Z900_RAT Mitochondrial amidoxime reducing component 2 OS=Rattus norvegicus GN=Marc2 PE=1 SV=2;sp|O88994|MARC2_RAT Mitochondrial amidoxime reducing component 2 OS=Rattus norvegicus GN=Marc2 PE=2 SV=1;tr|M0R6N2|M0R6N2_RAT Protein LOC100910481 OS=	6	24.3	38.239	338	0	13.084	D3Z900	2002-03-01	Mitochondrial amidoxime reducing component 2	-1.15097	0.686539	0.946617	1.08043	0.474396	0.999511	-1.15996	0.505094	0.983055	1.01771	0.892949	0.999664
D3Z941	tr|D3Z941|D3Z941_RAT Protein Mars OS=Rattus norvegicus GN=Mars PE=1 SV=1	17	28.3	101.58	902	0	64.609	D3Z941	Mars	Protein Mars	-1.02795	0.743762	0.947282	-1.02306	0.79713	0.999511	1.0003	0.996512	0.999301	1.00184	0.984663	0.999664
D3Z952	tr|D3Z952|D3Z952_RAT Microfibrillar-associated protein 2 (Predicted) OS=Rattus norvegicus GN=Mfap2 PE=4 SV=1	2	15.7	20.771	185	0	22.972	D3Z952	Mfap2	Microfibrillar-associated protein 2 (Predicted)	1.04062	0.8335	0.971738	-1.04786	0.773039	0.999511	1.0726	0.624603	0.983055	1.17147	0.415789	0.999664
D3Z955	tr|D3Z955|D3Z955_RAT Protein Pgm2l1 OS=Rattus norvegicus GN=Pgm2l1 PE=1 SV=1	2	4	70.234	621	0	13.573	D3Z955	Pgm2l1	Protein Pgm2l1	1.27025	0.3386	0.848155	1.11514	0.646798	0.999511	1.33456	0.179686	0.983055	1.28152	0.234946	0.999664
D3Z994	tr|D3Z994|D3Z994_RAT Protein Tbc1d22a OS=Rattus norvegicus GN=Tbc1d22a PE=1 SV=3;tr|F1LNA5|F1LNA5_RAT Protein Tbc1d22b OS=Rattus norvegicus GN=Tbc1d22b PE=1 SV=2	1	2.2	41.848	372	0.0025707	2.3885	D3Z994	Tbc1d22a	Protein Tbc1d22a	NA	NA	NA	NA	NA	NA	NA	NA	NA	NA	NA	NA
D3Z9C7	tr|D3Z9C7|D3Z9C7_RAT Protein piccolo OS=Rattus norvegicus GN=Pclo PE=1 SV=3;tr|F1M7V4|F1M7V4_RAT Protein piccolo OS=Rattus norvegicus GN=Pclo PE=1 SV=3;sp|Q9JKS6|PCLO_RAT Protein piccolo OS=Rattus norvegicus GN=Pclo PE=1 SV=1	5	1.7	395.34	3591	0.0018594	2.5628	D3Z9C7	Pclo	Protein piccolo	NA	NA	NA	NA	NA	NA	NA	NA	NA	1.29689	0.135926	0.999664
D3Z9E1	tr|D3Z9E1|D3Z9E1_RAT Elastin microfibril interfacer 1 (Predicted), isoform CRA_b OS=Rattus norvegicus GN=Emilin1 PE=1 SV=1	12	18.4	94.504	900	0	28.172	D3Z9E1	Emilin1	Elastin microfibril interfacer 1 (Predicted), isoform CRA_b	-1.09495	0.608335	0.934547	-1.03246	0.724016	0.999511	-1.01354	0.883144	0.999301	-1.0431	0.741377	0.999664
D3Z9E6	tr|D3Z9E6|D3Z9E6_RAT Cleavage and polyadenylation specific factor 2 (Predicted) OS=Rattus norvegicus GN=Cpsf2 PE=1 SV=1	6	13.8	88.35	782	0	25.267	D3Z9E6	Cpsf2	Cleavage and polyadenylation specific factor 2 (Predicted)	1.23071	0.561082	0.922484	-1.06656	0.869931	0.999511	1.22634	0.425981	0.983055	1.08093	0.844102	0.999664
D3Z9I4	tr|D3Z9I4|D3Z9I4_RAT Protein Gins3 OS=Rattus norvegicus GN=Gins3 PE=4 SV=1	1	15.7	24.437	216	0	5.0913	D3Z9I4	Gins3	Protein Gins3	NA	NA	NA	NA	NA	NA	NA	NA	NA	NA	NA	NA
D3Z9K4	tr|D3Z9K4|D3Z9K4_RAT Protein Plekho2 OS=Rattus norvegicus GN=Plekho2 PE=1 SV=2	3	11.1	54.007	494	0	7.724	D3Z9K4	Plekho2	Protein Plekho2	1.02149	0.926883	0.995755	1.11176	0.400618	0.999511	-1.10134	0.584923	0.983055	-1.00093	0.997274	0.99983
D3Z9L0	tr|D3Z9L0|D3Z9L0_RAT Protein Agk OS=Rattus norvegicus GN=Agk PE=1 SV=2	3	10.4	54.258	490	0	29.556	D3Z9L0	Agk	Protein Agk	-1.177	0.549542	0.921751	1.02056	0.907404	0.999511	1.01727	0.882406	0.999301	-1.24582	0.173391	0.999664
D3Z9L5	tr|D3Z9L5|D3Z9L5_RAT Protein Wdr11 OS=Rattus norvegicus GN=Wdr11 PE=1 SV=2	2	2.5	135.78	1224	0	24.156	D3Z9L5	Wdr11	Protein Wdr11	1.53463	0.226733	0.819225	-1.14253	0.708721	0.999511	1.30736	0.454366	0.983055	1.19818	0.647568	0.999664
D3Z9M5	tr|D3Z9M5|D3Z9M5_RAT Protein Fkbp7 OS=Rattus norvegicus GN=Fkbp7 PE=1 SV=1	1	5	24.818	218	0.0067496	1.9945	D3Z9M5	Fkbp7	Protein Fkbp7	1.52357	0.0223797	0.577566	NA	NA	NA	NA	NA	NA	-1.07299	0.697969	0.999664
D3Z9N6	tr|D3Z9N6|D3Z9N6_RAT Versican core protein OS=Rattus norvegicus GN=Vcan PE=4 SV=2;tr|D3ZFC3|D3ZFC3_RAT Versican core protein OS=Rattus norvegicus GN=Vcan PE=4 SV=2;tr|D4A8Y6|D4A8Y6_RAT Versican core protein OS=Rattus norvegicus GN=Vcan PE=4 SV=2	11	11.5	162.84	1473	1	-2	D3Z9N6	Vcan	Versican core protein	NA	NA	NA	NA	NA	NA	NA	NA	NA	NA	NA	NA
D3Z9R8	sp|D3Z9R8|68MP_RAT 6.8 kDa mitochondrial proteolipid OS=Rattus norvegicus GN=Mp68 PE=1 SV=1	1	11.7	6.9142	60	0.0045904	1.9078	68MP	Mp68	6.8 kDa mitochondrial proteolipid	-1.24345	0.418372	0.886515	-1.02953	0.806923	0.999511	1.0232	0.871456	0.999301	-1.14825	0.330759	0.999664
D3ZA56	tr|D3ZA56|D3ZA56_RAT Apoptotic protease-activating factor 1 OS=Rattus norvegicus GN=Apaf1 PE=1 SV=3;sp|Q9EPV5|APAF_RAT Apoptotic protease-activating factor 1 OS=Rattus norvegicus GN=Apaf1 PE=1 SV=1	6	8.2	141.15	1249	0	7.4873	D3ZA56	Apaf1	Apoptotic protease-activating factor 1	-1.35593	0.268922	0.825999	-1.23771	0.171128	0.999511	-1.08829	0.594872	0.983055	-1.05318	0.821574	0.999664
D3ZA84	tr|D3ZA84|D3ZA84_RAT Protein Tln2 OS=Rattus norvegicus GN=Tln2 PE=1 SV=3;tr|D4A3B0|D4A3B0_RAT Protein Tln2 OS=Rattus norvegicus GN=Tln2 PE=1 SV=3;tr|D3ZE09|D3ZE09_RAT Protein Tln2 OS=Rattus norvegicus GN=Tln2 PE=1 SV=3	13	6.5	271.68	2542	0	33.512	D3ZA84	Tln2	Protein Tln2	NA	NA	NA	1.00775	0.980456	0.999511	1.29569	0.177263	0.983055	NA	NA	NA
D3ZAA3	tr|D3ZAA3|D3ZAA3_RAT Latent transforming growth factor beta binding protein 1 OS=Rattus norvegicus GN=Ltbp1 PE=1 SV=2;sp|Q00918|LTBP1_RAT Latent-transforming growth factor beta-binding protein 1 OS=Rattus norvegicus GN=Ltbp1 PE=1 SV=1	1	0.8	186.6	1712	0.0057286	2.0988	D3ZAA3	Ltbp1	Latent transforming growth factor beta binding protein 1	1.2994	0.386715	0.869733	NA	NA	NA	NA	NA	NA	-1.01836	0.948788	0.999664
D3ZAE6	tr|D3ZAE6|D3ZAE6_RAT Protein Vasn OS=Rattus norvegicus GN=Vasn PE=1 SV=1	1	2.5	72.32	673	0	10.365	D3ZAE6	Vasn	Protein Vasn	NA	NA	NA	NA	NA	NA	NA	NA	NA	NA	NA	NA
D3ZAF5	tr|D3ZAF5|D3ZAF5_RAT Periostin, osteoblast specific factor (Predicted), isoform CRA_a OS=Rattus norvegicus GN=Postn PE=1 SV=1	22	45.9	90.055	810	0	140.09	D3ZAF5	Postn	Periostin, osteoblast specific factor (Predicted), isoform CRA_a	-1.10675	0.657618	0.944789	1.17868	0.489267	0.999511	1.27944	0.418177	0.983055	1.12422	0.71258	0.999664
D3ZAF6	sp|D3ZAF6|ATPK_RAT ATP synthase subunit f, mitochondrial OS=Rattus norvegicus GN=Atp5j2 PE=1 SV=1	4	36.4	10.452	88	0	18.618	ATPK	Atp5j2	ATP synthase subunit f, mitochondrial	-1.30791	0.13386	0.791812	-1.13944	0.293048	0.999511	-1.0488	0.650211	0.985215	-1.23502	0.0918046	0.999664
D3ZAF9	tr|D3ZAF9|D3ZAF9_RAT Protein Sh3pxd2b OS=Rattus norvegicus GN=Sh3pxd2b PE=1 SV=2	3	6.1	88.929	804	0.0045328	2.2955	D3ZAF9	Sh3pxd2b	Protein Sh3pxd2b	NA	NA	NA	NA	NA	NA	1.01494	0.950972	0.999301	NA	NA	NA
D3ZAN3	tr|D3ZAN3|D3ZAN3_RAT Alpha glucosidase 2 alpha neutral subunit (Predicted) OS=Rattus norvegicus GN=Ganab PE=1 SV=1	32	60.4	90.571	797	0	323.31	D3ZAN3	Ganab	Alpha glucosidase 2 alpha neutral subunit (Predicted)	-1.01895	0.803842	0.96569	-1.05838	0.361909	0.999511	-1.09775	0.226467	0.983055	-1.04718	0.473462	0.999664
D3ZAP9	tr|D3ZAP9|D3ZAP9_RAT Glycerol-3-phosphate dehydrogenase [NAD(+)] OS=Rattus norvegicus GN=Gpd1l PE=1 SV=1	5	23.4	38.066	351	0	21.036	D3ZAP9	Gpd1l	Glycerol-3-phosphate dehydrogenase [NAD(+)]	1.08092	0.733147	0.946617	1.13816	0.520568	0.999511	1.30304	0.192242	0.983055	-1.01806	0.903957	0.999664
D3ZAQ0	tr|D3ZAQ0|D3ZAQ0_RAT Protein Fundc2 OS=Rattus norvegicus GN=Fundc2 PE=1 SV=1	1	15.2	16.344	151	0	20.963	D3ZAQ0	Fundc2	Protein Fundc2	3.12088	0.0253786	0.577566	1.11292	0.770499	0.999511	-1.01514	0.96847	0.999301	NA	NA	NA
D3ZAQ1	tr|D3ZAQ1|D3ZAQ1_RAT Protein Actr5 OS=Rattus norvegicus GN=Actr5 PE=1 SV=3	1	3.3	58.772	517	0.0078579	1.9436	D3ZAQ1	Actr5	Protein Actr5	NA	NA	NA	NA	NA	NA	1.11885	0.609221	0.999301	NA	NA	NA
D3ZAS1	tr|D3ZAS1|D3ZAS1_RAT Protein RGD1562399 OS=Rattus norvegicus GN=RGD1562399 PE=3 SV=3	6	22.7	30.871	291	0	32.884	D3ZAS1	RGD1562399	Protein RGD1562399	-1.17209	0.4905	0.91153	-1.3852	0.359131	0.999511	-1.02616	0.905537	0.999301	-1.12602	0.646646	0.999664
D3ZAS8	tr|D3ZAS8|D3ZAS8_RAT Protein Sart3 OS=Rattus norvegicus GN=Sart3 PE=1 SV=1	2	3.5	109.42	960	0	4.6922	D3ZAS8	Sart3	Protein Sart3	NA	NA	NA	-1.01948	0.931957	0.999511	NA	NA	NA	NA	NA	NA
D3ZAW4	tr|D3ZAW4|D3ZAW4_RAT Abhydrolase domain containing 4 (Predicted) OS=Rattus norvegicus GN=Abhd4 PE=1 SV=1	13	58.6	40.368	355	0	56.869	D3ZAW4	Abhd4	Abhydrolase domain containing 4 (Predicted)	1.11778	0.386769	0.869733	1.06211	0.620462	0.999511	-1.05739	0.584237	0.983055	-1.10007	0.348339	0.999664
D3ZAZ0	tr|D3ZAZ0|D3ZAZ0_RAT Eukaryotic translation initiation factor 3 subunit M OS=Rattus norvegicus GN=Eif3m PE=1 SV=1	10	39	42.516	374	0	104.43	D3ZAZ0	Eif3m	Eukaryotic translation initiation factor 3 subunit M	-1.05044	0.717291	0.946617	1.02948	0.824343	0.999511	-1.03961	0.813506	0.999301	-1.10488	0.475375	0.999664
D3ZB30	tr|D3ZB30|D3ZB30_RAT Polypyrimidine tract binding protein 1, isoform CRA_c OS=Rattus norvegicus GN=Ptbp1 PE=1 SV=1;tr|F1LM18|F1LM18_RAT Polypyrimidine tract-binding protein 1 OS=Rattus norvegicus GN=Ptbp1 PE=1 SV=1;sp|Q00438|PTBP1_RAT Polypyrimidine tract-	17	58.9	56.935	530	0	323.31	D3ZB30	Ptbp1	Polypyrimidine tract binding protein 1, isoform CRA_c	-1.05137	0.523199	0.917973	-1.08568	0.283618	0.999511	1.00573	0.945948	0.999301	-1.00018	0.998388	0.99983
D3ZB65	tr|D3ZB65|D3ZB65_RAT BRCA2 and CDKN1A-interacting protein OS=Rattus norvegicus GN=Bccip PE=1 SV=2	1	2.2	41.717	370	0.008133	1.9581	D3ZB65	Bccip	BRCA2 and CDKN1A-interacting protein	NA	NA	NA	1.106	0.456567	0.999511	-1.11296	0.550664	0.983055	1.08414	0.669474	0.999664
D3ZBG6	tr|D3ZBG6|D3ZBG6_RAT Protein Ptrhd1 OS=Rattus norvegicus GN=Ptrhd1 PE=1 SV=1	1	17.9	16.026	140	0	4.4991	D3ZBG6	Ptrhd1	Protein Ptrhd1	NA	NA	NA	-1.2632	0.174971	0.999511	1.03826	0.831526	0.999301	-1.45149	0.0652565	0.999664
D3ZBL6	tr|D3ZBL6|D3ZBL6_RAT Protein Nup160 OS=Rattus norvegicus GN=Nup160 PE=1 SV=3	5	9.1	137.86	1226	0	10.822	D3ZBL6	Nup160	Protein Nup160	NA	NA	NA	-1.04687	0.78585	0.999511	-1.1999	0.4061	0.983055	1.06339	0.728398	0.999664
D3ZBM3	tr|D3ZBM3|D3ZBM3_RAT Ferrochelatase OS=Rattus norvegicus GN=Fech PE=1 SV=1	2	8.5	47.551	422	0.0018699	2.6508	D3ZBM3	Fech	Ferrochelatase	NA	NA	NA	NA	NA	NA	NA	NA	NA	NA	NA	NA
D3ZBN0	sp|D3ZBN0|H15_RAT Histone H1.5 OS=Rattus norvegicus GN=Hist1h1b PE=3 SV=1	12	32.4	22.649	222	0	44.911	H15	Hist1h1b	Histone H1.5	-1.10681	0.475904	0.90267	-1.04087	0.773262	0.999511	-1.06591	0.638639	0.984551	1.03652	0.827855	0.999664
D3ZBP2	tr|D3ZBP2|D3ZBP2_RAT Protein Sin3a OS=Rattus norvegicus GN=Sin3a PE=1 SV=1	2	2.3	127.8	1129	0	5.8192	D3ZBP2	Sin3a	Protein Sin3a	-1.07448	0.539712	0.9199	1.11112	0.636327	0.999511	NA	NA	NA	-1.16852	0.232049	0.999664
D3ZBP3	tr|D3ZBP3|D3ZBP3_RAT Exosome component 2 (Predicted) OS=Rattus norvegicus GN=Exosc2 PE=1 SV=1	1	9.2	32.689	293	0.0077766	1.6738	D3ZBP3	Exosc2	Exosome component 2 (Predicted)	NA	NA	NA	NA	NA	NA	NA	NA	NA	NA	NA	NA
D3ZBS2	tr|D3ZBS2|D3ZBS2_RAT Inter-alpha-trypsin inhibitor heavy chain H3 OS=Rattus norvegicus GN=Itih3 PE=1 SV=3;sp|Q63416|ITIH3_RAT Inter-alpha-trypsin inhibitor heavy chain H3 OS=Rattus norvegicus GN=Itih3 PE=2 SV=1	16	28.2	99.066	887	0	224.57	D3ZBS2	Itih3	Inter-alpha-trypsin inhibitor heavy chain H3	1.05749	0.585765	0.927089	-1.04551	0.602751	0.999511	1.0319	0.77642	0.999301	-1.01245	0.909897	0.999664
D3ZBT9	tr|D3ZBT9|D3ZBT9_RAT Protein Ppp6r3 OS=Rattus norvegicus GN=Ppp6r3 PE=1 SV=2;tr|F1MAH5|F1MAH5_RAT Protein Ppp6r3 OS=Rattus norvegicus GN=Ppp6r3 PE=1 SV=3	3	5.5	97.513	873	0	33.943	D3ZBT9	Ppp6r3	Protein Ppp6r3	2.47064	0.0029788	0.577566	1.32624	0.425007	0.999511	1.34674	0.269679	0.983055	1.17195	0.571551	0.999664
D3ZBX4	tr|D3ZBX4|D3ZBX4_RAT Ribosomal protein OS=Rattus norvegicus GN=RGD1559639 PE=3 SV=1	8	37.8	24.866	217	1	-2	D3ZBX4	RGD1559639	Ribosomal protein	NA	NA	NA	NA	NA	NA	NA	NA	NA	NA	NA	NA
D3ZBZ9	tr|D3ZBZ9|D3ZBZ9_RAT Protein Ttc33 OS=Rattus norvegicus GN=Ttc33 PE=1 SV=1	1	5	29.318	262	0	4.34	D3ZBZ9	Ttc33	Protein Ttc33	NA	NA	NA	NA	NA	NA	NA	NA	NA	NA	NA	NA
D3ZC01	tr|D3ZC01|D3ZC01_RAT Protein Rbbp5 OS=Rattus norvegicus GN=Rbbp5 PE=1 SV=1	1	1.7	59.049	538	0.0011173	2.5659	D3ZC01	Rbbp5	Protein Rbbp5	1.72844	0.055342	0.6745	1.44291	0.128308	0.999511	NA	NA	NA	NA	NA	NA
D3ZC34	tr|D3ZC34|D3ZC34_RAT Ankyrin repeat and MYND domain containing 2 (Predicted) OS=Rattus norvegicus GN=Ankmy2 PE=1 SV=1	6	21.9	43.899	393	0	9.5722	D3ZC34	Ankmy2	Ankyrin repeat and MYND domain containing 2 (Predicted)	1.20026	0.409745	0.878572	1.15787	0.459831	0.999511	1.38904	0.046421	0.983055	1.16728	0.370201	0.999664
D3ZC46	tr|D3ZC46|D3ZC46_RAT Protein Tcf25 OS=Rattus norvegicus GN=Tcf25 PE=1 SV=2;tr|D4A712|D4A712_RAT Protein Tcf25 OS=Rattus norvegicus GN=Tcf25 PE=1 SV=2	2	7.5	75.32	664	0	5.5502	D3ZC46	Tcf25	Protein Tcf25	NA	NA	NA	NA	NA	NA	NA	NA	NA	NA	NA	NA
D3ZC55	tr|D3ZC55|D3ZC55_RAT Heat shock 70kDa protein 12A (Predicted), isoform CRA_a OS=Rattus norvegicus GN=Hspa12a PE=1 SV=1	4	8.3	74.829	675	0	8.8986	D3ZC55	Hspa12a	Heat shock 70kDa protein 12A (Predicted), isoform CRA_a	2.13276	0.0241394	0.577566	1.04949	0.850918	0.999511	1.38022	0.247885	0.983055	1.20969	0.596672	0.999664
D3ZC71	tr|D3ZC71|D3ZC71_RAT Unconventional myosin-Ib OS=Rattus norvegicus GN=Myo1b PE=1 SV=2;tr|F1LSW1|F1LSW1_RAT Unconventional myosin-Ib OS=Rattus norvegicus GN=Myo1b PE=1 SV=2;tr|D4A2X2|D4A2X2_RAT Unconventional myosin-Ib OS=Rattus norvegicus GN=Myo1b PE=1 SV=	19	29.5	120.34	1043	0	102.64	D3ZC71	Myo1b	Unconventional myosin-Ib	-1.00315	0.975789	0.995755	NA	NA	NA	-1.00775	0.904095	0.999301	NA	NA	NA
D3ZC84	tr|D3ZC84|D3ZC84_RAT Ubiquitin carboxyl-terminal hydrolase OS=Rattus norvegicus GN=Usp9x PE=1 SV=1	10	6.2	289.44	2547	0	37.091	D3ZC84	Usp9x	Ubiquitin carboxyl-terminal hydrolase	-1.21415	0.443977	0.887155	-1.01889	0.779441	0.999511	1.10186	0.299348	0.983055	-1.38691	0.314177	0.999664
D3ZC89	tr|D3ZC89|D3ZC89_RAT Protein Fam114a2 OS=Rattus norvegicus GN=Fam114a2 PE=1 SV=3	3	11	54.454	499	0	12.752	D3ZC89	Fam114a2	Protein Fam114a2	NA	NA	NA	-1.02768	0.894549	0.999511	1.25078	0.27366	0.983055	1.43075	0.126078	0.999664
D3ZCA0	tr|D3ZCA0|D3ZCA0_RAT Proline synthetase co-transcribed (Predicted) OS=Rattus norvegicus GN=Prosc PE=1 SV=1	1	11.3	30.104	275	0	6.7608	D3ZCA0	Prosc	Proline synthetase co-transcribed (Predicted)	NA	NA	NA	-1.03767	0.795824	0.999511	-1.00858	0.946324	0.999301	-1.35286	0.339364	0.999664
D3ZCD6	tr|D3ZCD6|D3ZCD6_RAT RCG21069 OS=Rattus norvegicus GN=rCG_21069 PE=1 SV=2	1	12.7	12.949	118	0.0003882	3.1689	D3ZCD6	rCG_21069	RCG21069	NA	NA	NA	1.17806	0.290976	0.999511	1.27183	0.382313	0.983055	-1.03443	0.876763	0.999664
D3ZCD7	tr|D3ZCD7|D3ZCD7_RAT Protein Tp53rk OS=Rattus norvegicus GN=Tp53rk PE=1 SV=1;tr|D3ZL21|D3ZL21_RAT Protein LOC685619 OS=Rattus norvegicus GN=LOC685619 PE=1 SV=3	3	17.6	27.427	244	0	3.365	D3ZCD7	Tp53rk	Protein Tp53rk	1.00616	0.966098	0.995755	1.07463	0.582918	0.999511	-1.26644	0.1216	0.983055	-1.07366	0.594412	0.999664
D3ZCG4	tr|D3ZCG4|D3ZCG4_RAT Protein Spag7 OS=Rattus norvegicus GN=Spag7 PE=1 SV=1	2	20.7	26.021	227	0	11.238	D3ZCG4	Spag7	Protein Spag7	NA	NA	NA	NA	NA	NA	NA	NA	NA	NA	NA	NA
D3ZCH7	tr|D3ZCH7|D3ZCH7_RAT Adducin 3 (Gamma), isoform CRA_b OS=Rattus norvegicus GN=Add3 PE=1 SV=2;tr|G3V9D7|G3V9D7_RAT Adducin 3 (Gamma), isoform CRA_a OS=Rattus norvegicus GN=Add3 PE=1 SV=1;sp|Q62847|ADDG_RAT Gamma-adducin OS=Rattus norvegicus GN=Add3 PE=1 SV=	10	24.1	75.375	673	0	34.566	D3ZCH7	Add3	Adducin 3 (Gamma), isoform CRA_b	1.00329	0.981305	0.995755	1.04604	0.541815	0.999511	1.01681	0.844245	0.999301	1.10271	0.255636	0.999664
D3ZCR2	tr|D3ZCR2|D3ZCR2_RAT Protein Tm9sf3 OS=Rattus norvegicus GN=Tm9sf3 PE=1 SV=1;tr|D3ZUD8|D3ZUD8_RAT Protein Tm9sf3 OS=Rattus norvegicus GN=Tm9sf3 PE=1 SV=2	1	2.9	44.246	383	0.0091525	1.3746	D3ZCR2	Tm9sf3	Protein Tm9sf3	NA	NA	NA	NA	NA	NA	NA	NA	NA	NA	NA	NA
D3ZCR3	tr|D3ZCR3|D3ZCR3_RAT Protein Hmg1l1 OS=Rattus norvegicus GN=Hmg1l1 PE=4 SV=2;tr|F1MA29|F1MA29_RAT Protein LOC681718 OS=Rattus norvegicus GN=LOC681718 PE=4 SV=1;sp|P63159|HMGB1_RAT High mobility group protein B1 OS=Rattus norvegicus GN=Hmgb1 PE=1 SV=2;tr|D3	13	47.4	24.677	213	0	87.912	D3ZCR3	Hmg1l1	Protein Hmg1l1	-2.51947	0.151778	0.791812	-1.15958	0.787739	0.999511	1.062	0.901881	0.999301	1.29114	0.629538	0.999664
D3ZCR9	tr|D3ZCR9|D3ZCR9_RAT Protein LOC100911374 OS=Rattus norvegicus GN=LOC100911374 PE=1 SV=2	2	14.2	41.671	367	0	7.1195	D3ZCR9	LOC100911374	Protein LOC100911374	NA	NA	NA	NA	NA	NA	NA	NA	NA	NA	NA	NA
D3ZCS3	tr|D3ZCS3|D3ZCS3_RAT Protein Pcbp4 OS=Rattus norvegicus GN=Pcbp4 PE=4 SV=1	2	5.5	41.452	403	0.00077821	3.2093	D3ZCS3	Pcbp4	Protein Pcbp4	-1.01423	0.906534	0.989508	-1.11098	0.290583	0.999511	-1.1229	0.326189	0.983055	1.01461	0.903955	0.999664
D3ZCT5	tr|D3ZCT5|D3ZCT5_RAT Protein Pald1 OS=Rattus norvegicus GN=Pald1 PE=1 SV=1	4	6.3	96.821	857	0.00040274	3.816	D3ZCT5	Pald1	Protein Pald1	NA	NA	NA	1.08462	0.752755	0.999511	NA	NA	NA	-1.1911	0.457857	0.999664
D3ZCT7	tr|D3ZCT7|D3ZCT7_RAT Protein Sec23b OS=Rattus norvegicus GN=Sec23b PE=1 SV=2	13	33.5	86.354	767	0	50.913	D3ZCT7	Sec23b	Protein Sec23b	1.13934	0.259153	0.824455	-1.00275	0.97732	0.999511	1.15083	0.151081	0.983055	-1.05139	0.803519	0.999664
D3ZCV0	tr|D3ZCV0|D3ZCV0_RAT Protein Actn2 OS=Rattus norvegicus GN=Actn2 PE=1 SV=1	16	17.4	103.83	894	1	-2	D3ZCV0	Actn2	Protein Actn2	NA	NA	NA	NA	NA	NA	NA	NA	NA	NA	NA	NA
D3ZCZ9	tr|D3ZCZ9|D3ZCZ9_RAT NADH dehydrogenase [ubiquinone] iron-sulfur protein 6, mitochondrial OS=Rattus norvegicus GN=LOC100912599 PE=1 SV=1	5	44.8	13.04	116	0	6.1338	D3ZCZ9	LOC100912599	NADH dehydrogenase [ubiquinone] iron-sulfur protein 6, mitochondrial	-1.1534	0.487165	0.91153	-1.12206	0.523508	0.999511	-1.12435	0.520771	0.983055	-1.00791	0.963356	0.999664
D3ZD09	tr|D3ZD09|D3ZD09_RAT Cytochrome c oxidase subunit 6B1 OS=Rattus norvegicus GN=Cox6b1 PE=1 SV=1	3	41.9	10.071	86	0	28.504	D3ZD09	Cox6b1	Cytochrome c oxidase subunit 6B1	-1.22209	0.291016	0.832074	-1.02777	0.776306	0.999511	-1.1539	0.262107	0.983055	-1.15833	0.412735	0.999664
D3ZD23	tr|D3ZD23|D3ZD23_RAT ATP-binding cassette, sub-family E (OABP), member 1 OS=Rattus norvegicus GN=Abce1 PE=1 SV=1	9	27.4	67.3	599	0	82.796	D3ZD23	Abce1	ATP-binding cassette, sub-family E (OABP), member 1	-1.23442	0.234827	0.82075	-1.09934	0.12483	0.999511	-1.0019	0.975387	0.999301	-1.11597	0.230205	0.999664
D3ZD31	tr|D3ZD31|D3ZD31_RAT Protein Mrc1 OS=Rattus norvegicus GN=Mrc1 PE=1 SV=3	3	3	164.99	1456	0	22.574	D3ZD31	Mrc1	Protein Mrc1	2.12381	0.00537622	0.577566	-1.02251	0.923007	0.999511	1.58116	0.104289	0.983055	1.14762	0.628891	0.999664
D3ZD73	tr|D3ZD73|D3ZD73_RAT Protein Ddx6 OS=Rattus norvegicus GN=Ddx6 PE=1 SV=1	15	43.3	54.244	483	0	64.395	D3ZD73	Ddx6	Protein Ddx6	1.11514	0.217131	0.819225	1.05368	0.490598	0.999511	-1.00053	0.993659	0.999301	-1.01184	0.892251	0.999664
D3ZD80	tr|D3ZD80|D3ZD80_RAT Protein Gtf3c4 OS=Rattus norvegicus GN=Gtf3c4 PE=1 SV=1	1	2.4	91.713	818	0.0072339	1.6042	D3ZD80	Gtf3c4	Protein Gtf3c4	NA	NA	NA	NA	NA	NA	NA	NA	NA	NA	NA	NA
D3ZD89	tr|D3ZD89|D3ZD89_RAT NMDA receptor-regulated gene 1 (Predicted), isoform CRA_b OS=Rattus norvegicus GN=Naa15 PE=1 SV=2	7	12.4	101.01	865	0	21.112	D3ZD89	Naa15	NMDA receptor-regulated gene 1 (Predicted), isoform CRA_b	1.04748	0.76492	0.95346	1.08244	0.343392	0.999511	1.00164	0.984379	0.999301	1.10539	0.620522	0.999664
D3ZD97	tr|D3ZD97|D3ZD97_RAT DEAH (Asp-Glu-Ala-His) box polypeptide 15 (Predicted), isoform CRA_b OS=Rattus norvegicus GN=Dhx15 PE=1 SV=1	26	46	90.976	795	0	141.99	D3ZD97	Dhx15	DEAH (Asp-Glu-Ala-His) box polypeptide 15 (Predicted), isoform CRA_b	1.01015	0.901936	0.986647	-1.01165	0.868882	0.999511	-1.06867	0.423616	0.983055	1.04244	0.607482	0.999664
D3ZDB9	tr|D3ZDB9|D3ZDB9_RAT NmrA-like family domain-containing protein 1 OS=Rattus norvegicus GN=Nmral1 PE=1 SV=2;sp|P86172|NMRL1_RAT NmrA-like family domain-containing protein 1 (Fragments) OS=Rattus norvegicus GN=Nmral1 PE=1 SV=1	8	37.4	33.951	305	0	70.078	D3ZDB9	Nmral1	NmrA-like family domain-containing protein 1	1.00716	0.933851	0.995755	-1.1296	0.208134	0.999511	1.12575	0.273999	0.983055	1.02862	0.802457	0.999664
D3ZDC1	tr|D3ZDC1|D3ZDC1_RAT Protein Drg2 OS=Rattus norvegicus GN=Drg2 PE=1 SV=2	5	23.6	40.718	364	0	10.725	D3ZDC1	Drg2	Protein Drg2	-1.17918	0.23281	0.819225	-1.16797	0.55263	0.999511	-1.06441	0.645964	0.985215	-1.27406	0.295612	0.999664
D3ZDE4	tr|D3ZDE4|D3ZDE4_RAT Deoxyguanosine kinase (Predicted), isoform CRA_a OS=Rattus norvegicus GN=Dguok PE=1 SV=1	2	13.7	32.227	278	0	24.575	D3ZDE4	Dguok	Deoxyguanosine kinase (Predicted), isoform CRA_a	-1.06147	0.823727	0.969124	-1.13171	0.33369	0.999511	-1.00367	0.964153	0.999301	-1.09242	0.631076	0.999664
D3ZDF0	tr|D3ZDF0|D3ZDF0_RAT Neuroplastin OS=Rattus norvegicus GN=Nptn PE=1 SV=3;sp|P97546|NPTN_RAT Neuroplastin OS=Rattus norvegicus GN=Nptn PE=1 SV=2	2	7.1	43.931	393	0.0025726	2.3959	D3ZDF0	Nptn	Neuroplastin	-1.20401	0.368639	0.865589	-1.05867	0.686181	0.999511	-1.01846	0.866796	0.999301	-1.02152	0.88542	0.999664
D3ZDK7	tr|D3ZDK7|D3ZDK7_RAT Protein Pgp OS=Rattus norvegicus GN=Pgp PE=1 SV=1	4	33	34.6	321	0	43.946	D3ZDK7	Pgp	Protein Pgp	1.04718	0.706631	0.946617	-1.04393	0.799645	0.999511	-1.12361	0.365499	0.983055	1.02542	0.911261	0.999664
D3ZDL0	tr|D3ZDL0|D3ZDL0_RAT Protein RGD1559903 OS=Rattus norvegicus GN=RGD1559903 PE=4 SV=1;sp|Q5BK20|HN1L_RAT Hematological and neurological expressed 1-like protein OS=Rattus norvegicus GN=Hn1l PE=2 SV=1	1	8	18.815	175	0.0077876	1.9617	D3ZDL0	RGD1559903	Protein RGD1559903	NA	NA	NA	NA	NA	NA	NA	NA	NA	1.05388	0.740414	0.999664
D3ZDM6	tr|D3ZDM6|D3ZDM6_RAT Cell division cycle 2-like 6 (CDK8-like) (Predicted), isoform CRA_c OS=Rattus norvegicus GN=Cdk19 PE=1 SV=1	1	4.4	56.612	501	0	6.69	D3ZDM6	Cdk19	Cell division cycle 2-like 6 (CDK8-like) (Predicted), isoform CRA_c	1.28599	0.412916	0.880766	1.06974	0.84904	0.999511	1.32115	0.387039	0.983055	-1.02693	0.951369	0.999664
D3ZDU5	tr|D3ZDU5|D3ZDU5_RAT Profilin OS=Rattus norvegicus GN=Pfn2 PE=3 SV=1;sp|Q9EPC6|PROF2_RAT Profilin-2 OS=Rattus norvegicus GN=Pfn2 PE=1 SV=3	7	70.3	16.027	148	0	107.58	D3ZDU5	Pfn2	Profilin	1.24426	0.0825293	0.722416	1.0941	0.452466	0.999511	1.01687	0.861118	0.999301	-1.20986	0.476854	0.999664
D3ZE00	tr|D3ZE00|D3ZE00_RAT Uncharacterized protein OS=Rattus norvegicus PE=4 SV=3	1	16.3	10.849	98	0	41.92	D3ZE00	¬	Uncharacterized protein OS=Rattus norvegicus PE=4 SV=3	1.53894	0.121924	0.786812	1.43579	0.243047	0.999511	1.5256	0.0739001	0.983055	1.34642	0.347556	0.999664
D3ZE16	tr|D3ZE16|D3ZE16_RAT Protein Idua OS=Rattus norvegicus GN=Idua PE=4 SV=1	1	1.7	72.415	643	0	6.1058	D3ZE16	Idua	Protein Idua	NA	NA	NA	NA	NA	NA	NA	NA	NA	NA	NA	NA
D3ZE63	tr|D3ZE63|D3ZE63_RAT Protein LOC679748 OS=Rattus norvegicus GN=LOC679748 PE=4 SV=1;sp|P30904|MIF_RAT Macrophage migration inhibitory factor OS=Rattus norvegicus GN=Mif PE=1 SV=4	4	36.5	12.605	115	0	49.739	D3ZE63	LOC679748	Protein LOC679748	-1.10804	0.471496	0.900332	1.00944	0.924704	0.999511	-1.09967	0.393667	0.983055	-1.49887	0.28592	0.999664
D3ZE72	tr|D3ZE72|D3ZE72_RAT Methionine aminopeptidase 1 OS=Rattus norvegicus GN=Metap1 PE=1 SV=1	7	33.7	43.205	386	0	71.693	D3ZE72	Metap1	Methionine aminopeptidase 1	-1.36247	0.0258519	0.577566	-1.02905	0.682545	0.999511	-1.02229	0.825919	0.999301	-1.1334	0.260107	0.999664
D3ZEF4	sp|D3ZEF4|CUL7_RAT Cullin-7 OS=Rattus norvegicus GN=Cul7 PE=1 SV=1	3	3	192.66	1692	0	10.126	CUL7	Cul7	Cullin-7	NA	NA	NA	-1.05665	0.859271	0.999511	1.13547	0.631671	0.983055	1.07059	0.858174	0.999664
D3ZEI6	tr|D3ZEI6|D3ZEI6_RAT Nuclear receptor coactivator 5 (Predicted) OS=Rattus norvegicus GN=Ncoa5 PE=1 SV=1	3	10.2	65.316	578	0	34.082	D3ZEI6	Ncoa5	Nuclear receptor coactivator 5 (Predicted)	-1.16836	0.532774	0.919155	-1.12908	0.584485	0.999511	-1.12218	0.507423	0.983055	-1.09198	0.656811	0.999664
D3ZEJ9	tr|D3ZEJ9|D3ZEJ9_RAT Protein RGD1310429 OS=Rattus norvegicus GN=RGD1310429 PE=1 SV=2	2	8.4	44.43	393	0	14.776	D3ZEJ9	RGD1310429	Protein RGD1310429	1.37468	0.173614	0.791812	-1.07087	0.760075	0.999511	-1.19912	0.457929	0.983055	-1.30885	0.473609	0.999664
D3ZEM8	tr|D3ZEM8|D3ZEM8_RAT Protein Tsr1 OS=Rattus norvegicus GN=Tsr1 PE=1 SV=1	3	4.7	92.058	804	0	6.7998	D3ZEM8	Tsr1	Protein Tsr1	NA	NA	NA	NA	NA	NA	NA	NA	NA	NA	NA	NA
D3ZEN5	tr|D3ZEN5|D3ZEN5_RAT Peroxiredoxin-5, mitochondrial OS=Rattus norvegicus GN=Prdx5 PE=1 SV=2;sp|Q9R063|PRDX5_RAT Peroxiredoxin-5, mitochondrial OS=Rattus norvegicus GN=Prdx5 PE=1 SV=1	10	73.3	16.925	161	0	76.98	D3ZEN5	Prdx5	Peroxiredoxin-5, mitochondrial	NA	NA	NA	1.05991	0.459132	0.999511	1.08838	0.390319	0.983055	NA	NA	NA
D3ZEN7	tr|D3ZEN7|D3ZEN7_RAT Uncharacterized protein OS=Rattus norvegicus PE=4 SV=2	6	34.2	18.408	161	0	44.633	D3ZEN7	¬	Uncharacterized protein OS=Rattus norvegicus PE=4 SV=2	-1.12036	0.608169	0.934547	1.01278	0.901195	0.999511	1.02516	0.766425	0.999301	-1.4713	0.422952	0.999664
D3ZEP6	tr|D3ZEP6|D3ZEP6_RAT Uncharacterized protein OS=Rattus norvegicus PE=4 SV=1;sp|P05943|S10AA_RAT Protein S100-A10 OS=Rattus norvegicus GN=S100a10 PE=1 SV=2	2	35.4	11.17	96	0	13.44	D3ZEP6	¬	Uncharacterized protein OS=Rattus norvegicus PE=4 SV=1;sp	NA	NA	NA	-1.13428	0.356318	0.999511	-1.06189	0.71504	0.999301	-1.26647	0.342747	0.999664
D3ZER6	tr|D3ZER6|D3ZER6_RAT Protein Tnpo2 OS=Rattus norvegicus GN=Tnpo2 PE=1 SV=2	8	14.3	102.88	913	0	19.406	D3ZER6	Tnpo2	Protein Tnpo2	NA	NA	NA	1.08689	0.740206	0.999511	1.07393	0.716595	0.999301	NA	NA	NA
D3ZES2	tr|D3ZES2|D3ZES2_RAT Protein Trappc6b OS=Rattus norvegicus GN=Trappc6b PE=1 SV=1	2	20.9	17.977	158	0	6.2848	D3ZES2	Trappc6b	Protein Trappc6b	NA	NA	NA	NA	NA	NA	NA	NA	NA	NA	NA	NA
D3ZES7	tr|D3ZES7|D3ZES7_RAT Protein Plxna4a OS=Rattus norvegicus GN=Plxna4a PE=4 SV=1;tr|D3Z981|D3Z981_RAT Protein Plxna1 OS=Rattus norvegicus GN=Plxna1 PE=4 SV=3	2	1.5	212.61	1893	0	5.9175	D3ZES7	Plxna4a	Protein Plxna4a	1.05096	0.818534	0.968322	-1.43328	0.211	0.999511	-1.45617	0.173159	0.983055	-1.13079	0.721635	0.999664
D3ZF11	tr|D3ZF11|D3ZF11_RAT Hepatitis B virus x interacting protein (Predicted), isoform CRA_a OS=Rattus norvegicus GN=Lamtor5 PE=1 SV=1	1	12.8	16.39	156	0	6.1213	D3ZF11	Lamtor5	Hepatitis B virus x interacting protein (Predicted), isoform CRA_a	-1.06851	0.666535	0.946617	1.01117	0.917397	0.999511	-1.14696	0.275414	0.983055	-1.01533	0.910347	0.999664
D3ZF12	tr|D3ZF12|D3ZF12_RAT Signal peptidase complex subunit 3 OS=Rattus norvegicus GN=Spcs3 PE=1 SV=1	3	20	20.327	180	0	3.7965	D3ZF12	Spcs3	Signal peptidase complex subunit 3	-1.1675	0.439482	0.887155	-1.09763	0.578698	0.999511	-1.03721	0.84127	0.999301	NA	NA	NA
D3ZF13	tr|D3ZF13|D3ZF13_RAT Acyl carrier protein OS=Rattus norvegicus GN=LOC683884 PE=1 SV=1	1	9.6	17.514	156	0	9.7878	D3ZF13	LOC683884	Acyl carrier protein	-1.1336	0.638176	0.941547	1.09006	0.671429	0.999511	-1.3086	0.262738	0.983055	1.20903	0.325828	0.999664
D3ZF39	tr|D3ZF39|D3ZF39_RAT Protein Uap1 OS=Rattus norvegicus GN=Uap1 PE=1 SV=2	2	5.6	58.394	521	0	24.393	D3ZF39	Uap1	Protein Uap1	3.02678	0.00536626	0.577566	1.23164	0.518213	0.999511	1.32647	0.357743	0.983055	1.63083	0.207749	0.999664
D3ZF77	tr|D3ZF77|D3ZF77_RAT Protein Akr1cl OS=Rattus norvegicus GN=Akr1cl PE=1 SV=1	1	3.7	37.194	324	0.0014535	2.2543	D3ZF77	Akr1cl	Protein Akr1cl	NA	NA	NA	NA	NA	NA	NA	NA	NA	NA	NA	NA
D3ZF89	tr|D3ZF89|D3ZF89_RAT Protein Ubap2 OS=Rattus norvegicus GN=Ubap2 PE=1 SV=2	2	2.3	117.6	1126	0.0091494	1.3615	D3ZF89	Ubap2	Protein Ubap2	NA	NA	NA	NA	NA	NA	NA	NA	NA	NA	NA	NA
D3ZFA8	tr|D3ZFA8|D3ZFA8_RAT Protein LOC100362366 OS=Rattus norvegicus GN=LOC100364909 PE=3 SV=1;sp|P04644|RS17_RAT 40S ribosomal protein S17 OS=Rattus norvegicus GN=Rps17 PE=1 SV=3;tr|D3ZHU9|D3ZHU9_RAT Protein LOC100361180 OS=Rattus norvegicus GN=LOC100361180 PE=	7	51.9	15.468	135	0	254.75	D3ZFA8	LOC100364909	Protein LOC100362366	-1.00808	0.934142	0.995755	-1.04681	0.554431	0.999511	1.02826	0.763053	0.999301	1.00334	0.968744	0.999664
D3ZFC6	tr|D3ZFC6|D3ZFC6_RAT Protein Itih4 OS=Rattus norvegicus GN=Itih4 PE=1 SV=3;tr|Q5EBC0|Q5EBC0_RAT Inter alpha-trypsin inhibitor, heavy chain 4 OS=Rattus norvegicus GN=Itih4 PE=1 SV=1	15	23.6	103.75	932	0	85.428	D3ZFC6	Itih4	Protein Itih4	-1.07846	0.479044	0.903534	-1.11299	0.194293	0.999511	-1.16777	0.0442141	0.983055	-1.0899	0.430355	0.999664
D3ZFH5	tr|D3ZFH5|D3ZFH5_RAT Protein Itih2 OS=Rattus norvegicus GN=Itih2 PE=1 SV=3	12	26	92.368	826	0	108.49	D3ZFH5	Itih2	Protein Itih2	1.06369	0.577243	0.926148	-1.08795	0.27789	0.999511	-1.02308	0.788892	0.999301	-1.00241	0.981439	0.999664
D3ZFJ6	tr|D3ZFJ6|D3ZFJ6_RAT Lactamase, beta (Predicted) OS=Rattus norvegicus GN=Lactb PE=1 SV=1	1	5.1	60.42	550	0	9.5414	D3ZFJ6	Lactb	Lactamase, beta (Predicted)	NA	NA	NA	NA	NA	NA	NA	NA	NA	1.11502	0.819504	0.999664
D3ZFK7	tr|D3ZFK7|D3ZFK7_RAT Protein LOC690335 OS=Rattus norvegicus GN=LOC690335 PE=3 SV=2;tr|D3ZNM1|D3ZNM1_RAT Protein RGD1562755 OS=Rattus norvegicus GN=RGD1562755 PE=3 SV=1;tr|D4AAL7|D4AAL7_RAT Protein LOC683904 OS=Rattus norvegicus GN=LOC683904 PE=3 SV=2	7	28.5	17.76	158	1	-2	D3ZFK7	LOC690335	Protein LOC690335	NA	NA	NA	NA	NA	NA	NA	NA	NA	NA	NA	NA
D3ZFP4	tr|D3ZFP4|D3ZFP4_RAT DNA helicase OS=Rattus norvegicus GN=Mcm3 PE=1 SV=3	19	36.4	91.658	813	0	82.875	D3ZFP4	Mcm3	DNA helicase	-1.07594	0.307397	0.836824	1.00289	0.963632	0.999511	-1.04315	0.50882	0.983055	-1.05091	0.568628	0.999664
D3ZFQ8	tr|D3ZFQ8|D3ZFQ8_RAT Cytochrome c-1 (Predicted), isoform CRA_c OS=Rattus norvegicus GN=Cyc1 PE=1 SV=3	9	46.9	35.434	326	0	121.15	D3ZFQ8	Cyc1	Cytochrome c-1 (Predicted), isoform CRA_c	1.24864	0.0181644	0.577566	-1.01615	0.822048	0.999511	-1.09197	0.51348	0.983055	-1.08773	0.370904	0.999664
D3ZFR7	tr|D3ZFR7|D3ZFR7_RAT PDZ and LIM domain 3, isoform CRA_b OS=Rattus norvegicus GN=Pdlim3 PE=1 SV=1;sp|Q66HS7|PDLI3_RAT PDZ and LIM domain protein 3 OS=Rattus norvegicus GN=Pdlim3 PE=1 SV=2	1	4.1	39.404	364	0	5.7314	D3ZFR7	Pdlim3	PDZ and LIM domain 3, isoform CRA_b	NA	NA	NA	-1.27101	0.12157	0.999511	1.24363	0.253341	0.983055	-1.13813	0.412772	0.999664
D3ZFU9	tr|D3ZFU9|D3ZFU9_RAT Protein Mylk OS=Rattus norvegicus GN=Mylk PE=1 SV=2	20	16	214.91	1961	0	60.268	D3ZFU9	Mylk	Protein Mylk	-1.1099	0.407588	0.878572	1.10247	0.392887	0.999511	1.07294	0.55957	0.983055	1.03894	0.746833	0.999664
D3ZFX4	tr|D3ZFX4|D3ZFX4_RAT Phosphoglucomutase 3 (Predicted), isoform CRA_a OS=Rattus norvegicus GN=Pgm3 PE=1 SV=1	6	16.8	60.845	552	0	22.15	D3ZFX4	Pgm3	Phosphoglucomutase 3 (Predicted), isoform CRA_a	-1.00177	0.985756	0.997387	-1.087	0.405038	0.999511	-1.0408	0.655363	0.999301	1.09509	0.549614	0.999664
D3ZFY0	tr|D3ZFY0|D3ZFY0_RAT Protein Sephs1 OS=Rattus norvegicus GN=Sephs1 PE=1 SV=1	9	49	42.892	392	0	104.19	D3ZFY0	Sephs1	Protein Sephs1	-1.35249	0.0541952	0.6745	-1.00133	0.990914	0.999511	-1.01421	0.854784	0.999301	-1.02122	0.873142	0.999664
D3ZFY8	tr|D3ZFY8|D3ZFY8_RAT Protein LOC100362142 OS=Rattus norvegicus GN=LOC100912618 PE=1 SV=1	7	49.7	16.355	147	0	91.977	D3ZFY8	LOC100912618	Protein LOC100362142	1.0062	0.970205	0.995755	-1.02531	0.807461	0.999511	1.00801	0.932522	0.999301	-1.06162	0.669922	0.999664
D3ZG07	tr|D3ZG07|D3ZG07_RAT Protein LOC100360750 OS=Rattus norvegicus GN=LOC100360750 PE=1 SV=1	2	46.2	9.1275	80	0	84.472	D3ZG07	LOC100360750	Protein LOC100360750	1.02886	0.840374	0.972998	1.06538	0.691211	0.999511	1.08981	0.631994	0.983055	1.05269	0.76695	0.999664
D3ZG37	tr|D3ZG37|D3ZG37_RAT Protein Ppp6r1 OS=Rattus norvegicus GN=Ppp6r1 PE=1 SV=1	3	7.3	94.938	859	0	16.824	D3ZG37	Ppp6r1	Protein Ppp6r1	1.42056	0.155516	0.791812	1.10103	0.747068	0.999511	1.34526	0.253428	0.983055	NA	NA	NA
D3ZG43	tr|D3ZG43|D3ZG43_RAT NADH dehydrogenase (Ubiquinone) Fe-S protein 3 (Predicted), isoform CRA_c OS=Rattus norvegicus GN=Ndufs3 PE=1 SV=1	9	41.7	30.226	264	0	49.371	D3ZG43	Ndufs3	NADH dehydrogenase (Ubiquinone) Fe-S protein 3 (Predicted), isoform CRA_c	1.2192	0.347748	0.852561	1.08646	0.592125	0.999511	1.17197	0.256996	0.983055	-1.33162	0.513575	0.999664
D3ZG48	tr|D3ZG48|D3ZG48_RAT Protein Ddx50 OS=Rattus norvegicus GN=Ddx50 PE=1 SV=1	4	10.9	82.134	734	0	8.442	D3ZG48	Ddx50	Protein Ddx50	1.07598	0.681805	0.946617	-1.32026	0.0920919	0.999511	-1.20779	0.220192	0.983055	-1.00625	0.976623	0.999664
D3ZG88	tr|D3ZG88|D3ZG88_RAT Mammary tumor virus receptor 2, isoform CRA_a OS=Rattus norvegicus GN=Sssca1 PE=1 SV=1	1	8.5	21.318	199	0	5.0277	D3ZG88	Sssca1	Mammary tumor virus receptor 2, isoform CRA_a	NA	NA	NA	NA	NA	NA	NA	NA	NA	NA	NA	NA
D3ZGD0	tr|D3ZGD0|D3ZGD0_RAT Protein Gemin5 OS=Rattus norvegicus GN=Gemin5 PE=1 SV=2	2	1.3	166.06	1497	0	8.999	D3ZGD0	Gemin5	Protein Gemin5	1.73579	0.112039	0.762062	-1.20698	0.469608	0.999511	-1.03534	0.883129	0.999301	-1.17477	0.63142	0.999664
D3ZGE6	tr|D3ZGE6|D3ZGE6_RAT Cortactin, isoform CRA_c OS=Rattus norvegicus GN=Cttn PE=1 SV=3;sp|Q66HL2|SRC8_RAT Src substrate cortactin OS=Rattus norvegicus GN=Cttn PE=1 SV=1	12	27.5	61.077	546	0	83.081	D3ZGE6	Cttn	Cortactin, isoform CRA_c	1.13465	0.354845	0.856105	-1.01955	0.875607	0.999511	1.01445	0.888848	0.999301	1.07273	0.612384	0.999664
D3ZGF8	tr|D3ZGF8|D3ZGF8_RAT DNA-directed RNA polymerase OS=Rattus norvegicus GN=Polr2a PE=1 SV=1;tr|D4A5A6|D4A5A6_RAT DNA-directed RNA polymerase OS=Rattus norvegicus GN=Polr2a PE=1 SV=1	8	8	213.51	1932	0	35.02	D3ZGF8	Polr2a	DNA-directed RNA polymerase	1.22915	0.316708	0.842486	1.23963	0.169907	0.999511	1.49465	0.020424	0.983055	1.09934	0.599578	0.999664
D3ZGM1	tr|D3ZGM1|D3ZGM1_RAT Protein Ptcd3 OS=Rattus norvegicus GN=Ptcd3 PE=1 SV=1	3	6.6	77.89	687	0	16.56	D3ZGM1	Ptcd3	Protein Ptcd3	NA	NA	NA	-1.57848	0.0368054	0.999511	-1.35449	0.266788	0.983055	-1.27965	0.226475	0.999664
D3ZGM8	tr|D3ZGM8|D3ZGM8_RAT Protein Ttpal OS=Rattus norvegicus GN=Ttpal PE=1 SV=1	1	3.2	38.696	343	0.0067544	2.0092	D3ZGM8	Ttpal	Protein Ttpal	NA	NA	NA	NA	NA	NA	NA	NA	NA	NA	NA	NA
D3ZGQ1	tr|D3ZGQ1|D3ZGQ1_RAT Torsin A interacting protein 1, isoform CRA_b OS=Rattus norvegicus GN=Tor1aip1 PE=1 SV=2;sp|Q5PQX1|TOIP1_RAT Torsin-1A-interacting protein 1 OS=Rattus norvegicus GN=Tor1aip1 PE=1 SV=1	3	11	65.648	583	0	12.499	D3ZGQ1	Tor1aip1	Torsin A interacting protein 1, isoform CRA_b	-1.17533	0.444047	0.887155	-1.03709	0.701987	0.999511	1.01584	0.907653	0.999301	-1.08547	0.65923	0.999664
D3ZGR7	tr|D3ZGR7|D3ZGR7_RAT Protein LOC100910447 OS=Rattus norvegicus GN=LOC100910447 PE=1 SV=1	1	15.6	18.472	173	0	6.578	D3ZGR7	LOC100910447	Protein LOC100910447	1.34591	0.191425	0.803229	1.1029	0.654278	0.999511	1.11978	0.579924	0.983055	1.02476	0.927583	0.999664
D3ZGT6	tr|D3ZGT6|D3ZGT6_RAT Procollagen-proline, 2-oxoglutarate 4-dioxygenase (Proline 4-hydroxylase), alpha II polypeptide (Predicted), isoform CRA_a OS=Rattus norvegicus GN=P4ha2 PE=1 SV=1	2	5.8	60.866	535	0	12.355	D3ZGT6	P4ha2	Procollagen-proline, 2-oxoglutarate 4-dioxygenase (Proline 4-hydroxylase), alpha II polypeptide (Predicted), isoform CRA_a	1.26334	0.406128	0.878125	-1.01849	0.944473	0.999511	1.38327	0.257911	0.983055	1.23263	0.433639	0.999664
D3ZGU2	tr|D3ZGU2|D3ZGU2_RAT Protein Acss3 OS=Rattus norvegicus GN=Acss3 PE=1 SV=1	3	10.6	54.235	498	0	5.1684	D3ZGU2	Acss3	Protein Acss3	1.23095	0.33876	0.848155	1.06113	0.768984	0.999511	1.11617	0.644323	0.999301	-1.01268	0.953357	0.999664
D3ZGY1	tr|D3ZGY1|D3ZGY1_RAT Protein Wibg OS=Rattus norvegicus GN=Wibg PE=1 SV=1	1	17.2	22.726	203	0.0025764	2.4082	D3ZGY1	Wibg	Protein Wibg	NA	NA	NA	-1.01681	0.936957	0.999511	NA	NA	NA	1.00078	0.99686	0.99983
D3ZGY2	tr|D3ZGY2|D3ZGY2_RAT Protein Otud6b OS=Rattus norvegicus GN=Otud6b PE=1 SV=2	1	4.4	36.274	316	0.0025529	2.3077	D3ZGY2	Otud6b	Protein Otud6b	1.22212	0.311059	0.839459	-1.06199	0.738119	0.999511	-1.21387	0.195109	0.983055	1.04721	0.806578	0.999664
D3ZH41	tr|D3ZH41|D3ZH41_RAT Cytoskeleton-associated protein 4 (Predicted) OS=Rattus norvegicus GN=Ckap4 PE=1 SV=2	13	58	36.315	326	0	82.481	D3ZH41	Ckap4	Cytoskeleton-associated protein 4 (Predicted)	-1.12566	0.467138	0.896243	1.02099	0.861782	0.999511	1.06647	0.585997	0.983055	1.13507	0.340858	0.999664
D3ZHA0	sp|D3ZHA0|FLNC_RAT Filamin-C OS=Rattus norvegicus GN=Flnc PE=1 SV=1	46	27.6	290.98	2726	0	174.28	FLNC	Flnc	Filamin-C	-1.03124	0.733649	0.946617	-1.01894	0.81839	0.999511	-1.02697	0.690342	0.991505	-1.03879	0.746874	0.999664
D3ZHA7	tr|D3ZHA7|D3ZHA7_RAT Protein Myl6b OS=Rattus norvegicus GN=Myl6b PE=4 SV=1	3	25.6	22.807	207	0	5.0587	D3ZHA7	Myl6b	Protein Myl6b	NA	NA	NA	NA	NA	NA	NA	NA	NA	1.81636	0.133727	0.999664
D3ZHB3	tr|D3ZHB3|D3ZHB3_RAT 40S ribosomal protein S12 OS=Rattus norvegicus GN=LOC100360573 PE=1 SV=3;tr|Q6PDW1|Q6PDW1_RAT 40S ribosomal protein S12 OS=Rattus norvegicus GN=LOC100359593 PE=1 SV=1;tr|M0R9I8|M0R9I8_RAT 40S ribosomal protein S12 OS=Rattus norvegicus	9	75	14.514	132	0	124.08	D3ZHB3	LOC100360573	40S ribosomal protein S12	-1.00474	0.966473	0.995755	-1.04268	0.614022	0.999511	-1.06958	0.388833	0.983055	-1.01065	0.92376	0.999664
D3ZHC4	tr|D3ZHC4|D3ZHC4_RAT Heme binding protein 2 (Predicted), isoform CRA_b OS=Rattus norvegicus GN=Hebp2 PE=1 SV=1	1	6.4	22.95	203	0	3.3965	D3ZHC4	Hebp2	Heme binding protein 2 (Predicted), isoform CRA_b	NA	NA	NA	NA	NA	NA	NA	NA	NA	NA	NA	NA
D3ZHF1	tr|D3ZHF1|D3ZHF1_RAT Protein Them5 OS=Rattus norvegicus GN=Them5 PE=4 SV=2	1	3.2	27.893	249	0.0081157	1.9272	D3ZHF1	Them5	Protein Them5	1.70929	0.0293488	0.577566	-1.3867	0.292462	0.999511	NA	NA	NA	NA	NA	NA
D3ZHG2	tr|D3ZHG2|D3ZHG2_RAT Kinesin light chain 1 OS=Rattus norvegicus GN=Klc1 PE=1 SV=3;sp|P37285|KLC1_RAT Kinesin light chain 1 OS=Rattus norvegicus GN=Klc1 PE=1 SV=2;tr|B2GV74|B2GV74_RAT Kinesin light chain 2 (Predicted), isoform CRA_b OS=Rattus norvegicus GN=	3	11.8	61.64	542	0	12.713	D3ZHG2	Klc1	Kinesin light chain 1	-1.31116	0.430193	0.887103	1.01081	0.968629	0.999511	1.01704	0.930888	0.999301	1.04801	0.891655	0.999664
D3ZHG3	tr|D3ZHG3|D3ZHG3_RAT Protein Ptk7 OS=Rattus norvegicus GN=Ptk7 PE=1 SV=3	4	6.6	86.263	778	0.0011543	2.9999	D3ZHG3	Ptk7	Protein Ptk7	1.20508	0.376783	0.869733	-1.03053	0.861516	0.999511	-1.21818	0.270348	0.983055	1.09854	0.552585	0.999664
D3ZHP6	tr|D3ZHP6|D3ZHP6_RAT Condensin complex subunit 1 OS=Rattus norvegicus GN=Ncapd2 PE=1 SV=1	2	2.4	155.59	1390	0	6.7385	D3ZHP6	Ncapd2	Condensin complex subunit 1	NA	NA	NA	-1.03861	0.932123	0.999511	1.6838	0.0544281	0.983055	1.54978	0.273635	0.999664
D3ZHT2	tr|D3ZHT2|D3ZHT2_RAT Protein Triobp OS=Rattus norvegicus GN=Triobp PE=1 SV=2;tr|D3ZN52|D3ZN52_RAT Protein Triobp OS=Rattus norvegicus GN=Triobp PE=1 SV=2;tr|F1LPB6|F1LPB6_RAT Protein Triobp OS=Rattus norvegicus GN=Triobp PE=1 SV=1	4	2.5	217.04	1956	0	6.0942	D3ZHT2	Triobp	Protein Triobp	1.20547	0.385517	0.869733	1.06462	0.757131	0.999511	-1.09609	0.750378	0.999301	1.10199	0.599893	0.999664
D3ZHV0	tr|D3ZHV0|D3ZHV0_RAT Protein Nupl2 OS=Rattus norvegicus GN=Nupl2 PE=1 SV=1	1	6.5	44.073	418	0.00040984	4.0921	D3ZHV0	Nupl2	Protein Nupl2	NA	NA	NA	NA	NA	NA	NA	NA	NA	NA	NA	NA
D3ZHV7	tr|D3ZHV7|D3ZHV7_RAT Protein Sdsl OS=Rattus norvegicus GN=Sdsl PE=1 SV=3	1	6.4	34.953	329	0	4.4076	D3ZHV7	Sdsl	Protein Sdsl	1.30785	0.232607	0.819225	-1.12839	0.625632	0.999511	-1.0095	0.959722	0.999301	1.20341	0.498319	0.999664
D3ZHW0	tr|D3ZHW0|D3ZHW0_RAT Protein Dhx29 OS=Rattus norvegicus GN=Dhx29 PE=1 SV=2	2	1.7	154.12	1366	0.0072389	1.6088	D3ZHW0	Dhx29	Protein Dhx29	NA	NA	NA	NA	NA	NA	1.25377	0.344011	0.983055	NA	NA	NA
D3ZHX6	tr|D3ZHX6|D3ZHX6_RAT Eyes absent homolog OS=Rattus norvegicus GN=Eya3 PE=1 SV=1	1	3.7	55.876	510	0	4.0805	D3ZHX6	Eya3	Eyes absent homolog	NA	NA	NA	NA	NA	NA	NA	NA	NA	NA	NA	NA
D3ZI16	tr|D3ZI16|D3ZI16_RAT COP9 (Constitutive photomorphogenic) homolog, subunit 6 (Arabidopsis thaliana) (Predicted), isoform CRA_a OS=Rattus norvegicus GN=Cops6 PE=1 SV=1	3	16.9	37.702	344	0	12.018	D3ZI16	Cops6	COP9 (Constitutive photomorphogenic) homolog, subunit 6 (Arabidopsis thaliana) (Predicted), isoform CRA_a	1.07851	0.628372	0.938138	1.02537	0.873549	0.999511	1.02593	0.809449	0.999301	1.19778	0.226209	0.999664
D3ZI42	tr|D3ZI42|D3ZI42_RAT Protein Lrsam1 OS=Rattus norvegicus GN=Lrsam1 PE=1 SV=3	2	3.2	84.087	728	0.00039793	3.6479	D3ZI42	Lrsam1	Protein Lrsam1	NA	NA	NA	NA	NA	NA	NA	NA	NA	NA	NA	NA
D3ZI68	tr|D3ZI68|D3ZI68_RAT PRP31 pre-mRNA processing factor 31 homolog (Yeast) (Predicted) OS=Rattus norvegicus GN=Prpf31 PE=1 SV=1	7	21.6	55.415	499	0	25.843	D3ZI68	Prpf31	PRP31 pre-mRNA processing factor 31 homolog (Yeast) (Predicted)	1.09732	0.434616	0.887103	-1.00119	0.989155	0.999511	1.19682	0.0389407	0.983055	-1.07848	0.760224	0.999664
D3ZI99	tr|D3ZI99|D3ZI99_RAT PRP3 pre-mRNA processing factor 3 homolog (Yeast) (Predicted), isoform CRA_a OS=Rattus norvegicus GN=Prpf3 PE=1 SV=1	4	8.6	72.195	637	0.001161	3.1245	D3ZI99	Prpf3	PRP3 pre-mRNA processing factor 3 homolog (Yeast) (Predicted), isoform CRA_a	1.01639	0.932383	0.995755	1.02754	0.889285	0.999511	-1.02974	0.828519	0.999301	-1.06535	0.66354	0.999664
D3ZIE9	tr|D3ZIE9|D3ZIE9_RAT Protein Aldh18a1 OS=Rattus norvegicus GN=Aldh18a1 PE=3 SV=1	4	6	87.328	795	0	14.913	D3ZIE9	Aldh18a1	Protein Aldh18a1	1.47156	0.287997	0.832074	1.09092	0.595591	0.999511	1.40475	0.268724	0.983055	1.48456	0.316436	0.999664
D3ZIF0	tr|D3ZIF0|D3ZIF0_RAT Protein Zfp512 OS=Rattus norvegicus GN=Zfp512 PE=1 SV=1	3	8.5	63.958	562	0.00078709	3.4064	D3ZIF0	Zfp512	Protein Zfp512	-1.00042	0.998752	0.999181	1.06639	0.675906	0.999511	1.06024	0.731537	0.997691	1.06428	0.649758	0.999664
D3ZII8	tr|D3ZII8|D3ZII8_RAT Protein Smyd5 OS=Rattus norvegicus GN=Smyd5 PE=1 SV=2	1	5.5	47.068	417	0.00041034	4.1049	D3ZII8	Smyd5	Protein Smyd5	NA	NA	NA	-1.20553	0.452278	0.999511	1.28459	0.40956	0.983055	1.6582	0.156971	0.999664
D3ZIJ5	tr|D3ZIJ5|D3ZIJ5_RAT Protein Dpm3 OS=Rattus norvegicus GN=Dpm3 PE=1 SV=1	1	27.2	10.091	92	0	10.574	D3ZIJ5	Dpm3	Protein Dpm3	NA	NA	NA	1.03025	0.846668	0.999511	NA	NA	NA	NA	NA	NA
D3ZIK8	tr|D3ZIK8|D3ZIK8_RAT Protein Fbxo38 OS=Rattus norvegicus GN=Fbxo38 PE=1 SV=1	1	1.4	133.71	1189	0.0018961	2.7914	D3ZIK8	Fbxo38	Protein Fbxo38	NA	NA	NA	NA	NA	NA	NA	NA	NA	NA	NA	NA
D3ZIL6	tr|D3ZIL6|D3ZIL6_RAT Enoyl Coenzyme A hydratase domain containing 2 (Predicted), isoform CRA_a OS=Rattus norvegicus GN=Echdc2 PE=1 SV=1	1	9.1	31.779	296	0.0025	2.048	D3ZIL6	Echdc2	Enoyl Coenzyme A hydratase domain containing 2 (Predicted), isoform CRA_a	NA	NA	NA	NA	NA	NA	NA	NA	NA	NA	NA	NA
D3ZIL9	tr|D3ZIL9|D3ZIL9_RAT Protein Dis3l2 OS=Rattus norvegicus GN=Dis3l2 PE=1 SV=2	1	1.8	98.398	876	0	8.8743	D3ZIL9	Dis3l2	Protein Dis3l2	1.47397	0.0910606	0.727992	1.0447	0.813399	0.999511	1.00779	0.970585	0.999301	1.17442	0.526914	0.999664
D3ZIN5	tr|D3ZIN5|D3ZIN5_RAT Protein Vwa8 OS=Rattus norvegicus GN=Vwa8 PE=1 SV=2	2	2.7	150.28	1340	0	11.894	D3ZIN5	Vwa8	Protein Vwa8	NA	NA	NA	-1.47428	0.114941	0.999511	1.48481	0.264418	0.983055	-1.19188	0.500608	0.999664
D3ZIQ8	tr|D3ZIQ8|D3ZIQ8_RAT Protein Ice2 OS=Rattus norvegicus GN=Ice2 PE=1 SV=2	2	3.3	110.8	997	0	12.801	D3ZIQ8	Ice2	Protein Ice2	1.14657	0.771404	0.953728	NA	NA	NA	NA	NA	NA	1.00997	0.979591	0.999664
D3ZIU2	tr|D3ZIU2|D3ZIU2_RAT Protein Psmg3 OS=Rattus norvegicus GN=Psmg3 PE=1 SV=1	3	30.3	13.346	122	0.0065472	2.1079	D3ZIU2	Psmg3	Protein Psmg3	NA	NA	NA	NA	NA	NA	-1.22185	0.0677721	0.983055	NA	NA	NA
D3ZIX4	tr|D3ZIX4|D3ZIX4_RAT Protein H1fx OS=Rattus norvegicus GN=H1fx PE=1 SV=1	2	11.5	20.488	192	0	15.565	D3ZIX4	H1fx	Protein H1fx	1.03174	0.799321	0.964726	1.04991	0.635705	0.999511	-1.02622	0.840321	0.999301	1.04836	0.723257	0.999664
D3ZIX5	sp|Q9WUW3|CFAI_RAT Complement factor I OS=Rattus norvegicus GN=Cfi PE=2 SV=1;tr|D3ZIX5|D3ZIX5_RAT Complement factor I OS=Rattus norvegicus GN=Cfi PE=1 SV=2	4	14.1	67.297	604	0	30.975	CFAI	Cfi	Complement factor I	NA	NA	NA	NA	NA	NA	1.09714	0.709996	0.993208	NA	NA	NA
D3ZIY3	tr|D3ZIY3|D3ZIY3_RAT Protein Ythdf3 OS=Rattus norvegicus GN=Ythdf3 PE=1 SV=1	1	2.4	63.934	585	0	4.9797	D3ZIY3	Ythdf3	Protein Ythdf3	-1.32511	0.18022	0.791812	-1.02708	0.825529	0.999511	-1.33063	0.064172	0.983055	1.01038	0.943655	0.999664
D3ZJ01	tr|D3ZJ01|D3ZJ01_RAT Protein RGD1307235 OS=Rattus norvegicus GN=RGD1307235 PE=1 SV=1	1	1	134.65	1218	0	3.7922	D3ZJ01	RGD1307235	Protein RGD1307235	NA	NA	NA	NA	NA	NA	NA	NA	NA	NA	NA	NA
D3ZJ08	tr|D3ZJ08|D3ZJ08_RAT Histone H3 OS=Rattus norvegicus GN=Hist2h3c2 PE=1 SV=1;tr|M0RBX6|M0RBX6_RAT Histone H3 OS=Rattus norvegicus GN=Hist1h3e PE=1 SV=1;tr|D3ZQN4|D3ZQN4_RAT Histone H3 OS=Rattus norvegicus GN=LOC100359421 PE=3 SV=1	13	60.3	15.388	136	0	151.39	D3ZJ08	Hist2h3c2	Histone H3	1.07074	0.712574	0.946617	-1.18727	0.444997	0.999511	1.11473	0.476349	0.983055	1.11573	0.530677	0.999664
D3ZJ63	tr|D3ZJ63|D3ZJ63_RAT Protein Rab11fip5 OS=Rattus norvegicus GN=Rab11fip5 PE=1 SV=2;tr|F1MA90|F1MA90_RAT Protein Rab11fip5 OS=Rattus norvegicus GN=Rab11fip5 PE=1 SV=2	2	3.6	69.517	643	0.0015232	2.8459	D3ZJ63	Rab11fip5	Protein Rab11fip5	NA	NA	NA	NA	NA	NA	NA	NA	NA	NA	NA	NA
D3ZJ67	tr|D3ZJ67|D3ZJ67_RAT Protein Sun2 OS=Rattus norvegicus GN=Sun2 PE=1 SV=1;tr|D3ZTT7|D3ZTT7_RAT Protein Sun2 OS=Rattus norvegicus GN=Sun2 PE=1 SV=1	2	5.2	78.233	698	0	8.6481	D3ZJ67	Sun2	Protein Sun2	NA	NA	NA	NA	NA	NA	NA	NA	NA	NA	NA	NA
D3ZJ77	tr|D3ZJ77|D3ZJ77_RAT Calcium binding protein 39 (Predicted), isoform CRA_a OS=Rattus norvegicus GN=Cab39 PE=1 SV=1	5	32.1	23.671	196	0	31.293	D3ZJ77	Cab39	Calcium binding protein 39 (Predicted), isoform CRA_a	1.07822	0.605525	0.934547	1.04948	0.678112	0.999511	-1.07033	0.666821	0.988794	-1.27802	0.278818	0.999664
D3ZJA1	tr|D3ZJA1|D3ZJA1_RAT Protein RGD1305938 OS=Rattus norvegicus GN=RGD1305938 PE=1 SV=2	1	6.2	29.694	258	0	22.426	D3ZJA1	RGD1305938	Protein RGD1305938	NA	NA	NA	NA	NA	NA	NA	NA	NA	NA	NA	NA
D3ZJA9	tr|D3ZJA9|D3ZJA9_RAT Protein Slc27a3 OS=Rattus norvegicus GN=Slc27a3 PE=4 SV=1	4	11.4	72.458	667	0	64.242	D3ZJA9	Slc27a3	Protein Slc27a3	-1.18564	0.353792	0.856045	1.06602	0.550538	0.999511	1.09146	0.36749	0.983055	1.12346	0.223568	0.999664
D3ZJB8	tr|D3ZJB8|D3ZJB8_RAT Ariadne homolog 2 (Drosophila) (Predicted), isoform CRA_a OS=Rattus norvegicus GN=Arih2 PE=1 SV=1	2	7.3	57.74	492	0	4.6816	D3ZJB8	Arih2	Ariadne homolog 2 (Drosophila) (Predicted), isoform CRA_a	NA	NA	NA	NA	NA	NA	NA	NA	NA	NA	NA	NA
D3ZJF1	tr|D3ZJF1|D3ZJF1_RAT Protein Vom2r57 OS=Rattus norvegicus GN=Vom2r57 PE=4 SV=3;tr|D3ZME2|D3ZME2_RAT Protein LOC100359514 OS=Rattus norvegicus GN=Vom2r56 PE=4 SV=3	2	2.8	97.917	860	0.00674	1.9845	D3ZJF1	Vom2r57	Protein Vom2r57	1.49084	0.148283	0.791812	-1.07583	0.799827	0.999511	1.39299	0.289928	0.983055	-1.19839	0.670738	0.999664
D3ZJF9	tr|D3ZJF9|D3ZJF9_RAT Protein Gla OS=Rattus norvegicus GN=Gla PE=1 SV=2	4	13.6	47.573	420	0	8.3158	D3ZJF9	Gla	Protein Gla	-1.03549	0.823128	0.969124	1.00736	0.948451	0.999511	-1.20239	0.384869	0.983055	-1.11445	0.493564	0.999664
D3ZJH9	tr|D3ZJH9|D3ZJH9_RAT Malic enzyme OS=Rattus norvegicus GN=Me2 PE=1 SV=1	18	50.2	65.351	584	0	156.72	D3ZJH9	Me2	Malic enzyme	1.05916	0.504599	0.917973	1.01834	0.843026	0.999511	1.13855	0.132883	0.983055	1.14752	0.109029	0.999664
D3ZJR1	tr|D3ZJR1|D3ZJR1_RAT Protein Eps15l1 OS=Rattus norvegicus GN=Eps15l1 PE=1 SV=3	5	10.3	99.486	909	0	16.005	D3ZJR1	Eps15l1	Protein Eps15l1	1.19457	0.107964	0.760924	1.15018	0.341253	0.999511	-1.06823	0.629083	0.983055	-1.10945	0.455237	0.999664
D3ZJS3	tr|D3ZJS3|D3ZJS3_RAT Protein Tomm6 OS=Rattus norvegicus GN=Tomm6 PE=1 SV=1	1	23	7.8938	74	0	15.595	D3ZJS3	Tomm6	Protein Tomm6	NA	NA	NA	NA	NA	NA	NA	NA	NA	NA	NA	NA
D3ZJT2	tr|D3ZJT2|D3ZJT2_RAT Protein Nek9 OS=Rattus norvegicus GN=Nek9 PE=1 SV=2	2	4.5	104.91	958	0.0010965	2.3201	D3ZJT2	Nek9	Protein Nek9	NA	NA	NA	-1.01831	0.943448	0.999511	NA	NA	NA	NA	NA	NA
D3ZJU5	tr|D3ZJU5|D3ZJU5_RAT Protein Smarcc1 OS=Rattus norvegicus GN=Smarcc1 PE=1 SV=1	7	13.7	120.5	1078	0	79.659	D3ZJU5	Smarcc1	Protein Smarcc1	-1.13372	0.660195	0.944789	-1.39561	0.0509604	0.999511	1.00459	0.978548	0.999301	1.15606	0.544088	0.999664
D3ZJW6	tr|D3ZJW6|D3ZJW6_RAT RCG21066 OS=Rattus norvegicus GN=rCG_21066 PE=1 SV=1	3	35	13.063	117	0	12.005	D3ZJW6	rCG_21066	RCG21066	NA	NA	NA	NA	NA	NA	NA	NA	NA	NA	NA	NA
D3ZJW8	tr|D3ZJW8|D3ZJW8_RAT Protein Med25 OS=Rattus norvegicus GN=Med25 PE=4 SV=2;sp|Q5U2W6|PTVO1_RAT Prostate tumor-overexpressed gene 1 protein homolog OS=Rattus norvegicus GN=Ptov1 PE=2 SV=1	2	6.3	78.12	746	0	22.82	D3ZJW8	Med25	Protein Med25	4.14744	0.00325711	0.577566	-1.30095	0.449628	0.999511	1.44314	0.318146	0.983055	1.11902	0.780645	0.999664
D3ZJX5	tr|D3ZJX5|D3ZJX5_RAT Protein Timm50 OS=Rattus norvegicus GN=Timm50 PE=1 SV=2	6	21.8	39.854	353	0	18.875	D3ZJX5	Timm50	Protein Timm50	1.1235	0.521045	0.917973	1.15463	0.158047	0.999511	1.14885	0.124677	0.983055	1.22694	0.179455	0.999664
D3ZK05	tr|D3ZK05|D3ZK05_RAT Gasdermin domain containing 1 (Predicted), isoform CRA_b OS=Rattus norvegicus GN=Gsdmd PE=1 SV=1;tr|A0A096MJ11|A0A096MJ11_RAT Gasdermin domain containing 1 (Predicted), isoform CRA_a OS=Rattus norvegicus GN=Gsdmd PE=1 SV=1	2	6	49.603	451	0	9.69	D3ZK05	Gsdmd	Gasdermin domain containing 1 (Predicted), isoform CRA_b	1.03579	0.881527	0.985114	1.03015	0.887881	0.999511	1.00085	0.99698	0.999301	1.03531	0.842753	0.999664
D3ZK36	tr|D3ZK36|D3ZK36_RAT Protein Uhrf2 OS=Rattus norvegicus GN=Uhrf2 PE=1 SV=1	4	6.1	90.198	803	0.0081301	1.9557	D3ZK36	Uhrf2	Protein Uhrf2	NA	NA	NA	NA	NA	NA	NA	NA	NA	NA	NA	NA
D3ZK42	tr|D3ZK42|D3ZK42_RAT Echinoderm microtubule-associated protein-like 1 OS=Rattus norvegicus GN=Eml1 PE=1 SV=2;sp|Q4V8C3|EMAL1_RAT Echinoderm microtubule-associated protein-like 1 OS=Rattus norvegicus GN=Eml1 PE=2 SV=2	1	1.3	84.351	763	0.0018685	2.6409	D3ZK42	Eml1	Echinoderm microtubule-associated protein-like 1	1.5337	0.0556867	0.6745	1.0246	0.896078	0.999511	-1.03647	0.847906	0.999301	1.06268	0.750024	0.999664
D3ZK45	tr|D3ZK45|D3ZK45_RAT Band 4.1-like protein 5 OS=Rattus norvegicus GN=Epb4.1l5 PE=1 SV=3;sp|Q5FVG2|E41L5_RAT Band 4.1-like protein 5 OS=Rattus norvegicus GN=Epb41l5 PE=2 SV=2	3	6.2	57.609	504	0.0015279	2.8794	D3ZK45	Epb4.1l5	Band 4.1-like protein 5	1.61914	0.0187196	0.577566	1.00199	0.989655	0.999511	-1.38276	0.0490728	0.983055	-1.16663	0.5497	0.999664
D3ZK72	tr|D3ZK72|D3ZK72_RAT Protein Krtap16-5 OS=Rattus norvegicus GN=Krtap16-5 PE=4 SV=2	3	68.4	9.7353	95	0	12.705	D3ZK72	Krtap16-5	Protein Krtap16-5	NA	NA	NA	NA	NA	NA	NA	NA	NA	NA	NA	NA
D3ZK73	tr|D3ZK73|D3ZK73_RAT Cullin 4B (Predicted) OS=Rattus norvegicus GN=Cul4b PE=1 SV=1	7	7.8	110.81	971	0	10.327	D3ZK73	Cul4b	Cullin 4B (Predicted)	1.30134	0.0675632	0.692835	1.01599	0.941768	0.999511	1.12288	0.35754	0.983055	1.25183	0.0768539	0.999664
D3ZKE6	tr|D3ZKE6|D3ZKE6_RAT Sarcolemma associated protein (Predicted) OS=Rattus norvegicus GN=Slmap PE=1 SV=1;sp|P0C219|SLMAP_RAT Sarcolemmal membrane-associated protein OS=Rattus norvegicus GN=Slmap PE=3 SV=1	5	9.1	90.559	787	0	8.9035	D3ZKE6	Slmap	Sarcolemma associated protein (Predicted)	NA	NA	NA	1.019	0.925287	0.999511	1.01528	0.941215	0.999301	1.21651	0.501413	0.999664
D3ZKG1	tr|D3ZKG1|D3ZKG1_RAT Protein Mut OS=Rattus norvegicus GN=Mut PE=1 SV=2	3	4.8	92.035	833	0	4.8096	D3ZKG1	Mut	Protein Mut	1.40427	0.114902	0.768097	-1.00556	0.971063	0.999511	-1.01166	0.949579	0.999301	-1.03982	0.861869	0.999664
D3ZKG9	tr|D3ZKG9|D3ZKG9_RAT Clustered mitochondria protein homolog OS=Rattus norvegicus GN=Cluh PE=1 SV=2;tr|F1M0Y0|F1M0Y0_RAT Clustered mitochondria protein homolog OS=Rattus norvegicus GN=Cluh PE=1 SV=2	6	4.6	151.16	1349	0	35.66	D3ZKG9	Cluh	Clustered mitochondria protein homolog	NA	NA	NA	NA	NA	NA	1.14296	0.520264	0.983055	1.04568	0.807948	0.999664
D3ZKR8	tr|D3ZKR8|D3ZKR8_RAT Protein kish OS=Rattus norvegicus GN=Tmem167a PE=1 SV=2;tr|D3ZKT7|D3ZKT7_RAT Protein kish OS=Rattus norvegicus GN=Tmem167a PE=1 SV=1	1	12.7	7.9286	71	0.0018968	2.7975	D3ZKR8	Tmem167a	Protein kish	NA	NA	NA	NA	NA	NA	NA	NA	NA	NA	NA	NA
D3ZKT0	tr|D3ZKT0|D3ZKT0_RAT Phosphatidate cytidylyltransferase, mitochondrial OS=Rattus norvegicus GN=Tamm41 PE=1 SV=1	2	8.9	37.785	337	0	7.2317	D3ZKT0	Tamm41	Phosphatidate cytidylyltransferase, mitochondrial	NA	NA	NA	NA	NA	NA	NA	NA	NA	NA	NA	NA
D3ZKX1	tr|D3ZKX1|D3ZKX1_RAT Protein Ccdc53 OS=Rattus norvegicus GN=Ccdc53 PE=1 SV=1	1	9.3	21.063	194	0	11.669	D3ZKX1	Ccdc53	Protein Ccdc53	NA	NA	NA	NA	NA	NA	NA	NA	NA	NA	NA	NA
D3ZL09	tr|D3ZL09|D3ZL09_RAT Protein Mettl16 OS=Rattus norvegicus GN=Mettl16 PE=4 SV=1;tr|D3Z9M1|D3Z9M1_RAT Methyltransferase-like protein OS=Rattus norvegicus GN=Mettl16 PE=3 SV=1;tr|D3ZL08|D3ZL08_RAT Methyltransferase-like protein OS=Rattus norvegicus GN=Mettl16	4	10.3	59.058	523	0.009134	1.3328	D3ZL09	Mettl16	Protein Mettl16	NA	NA	NA	1.10145	0.413584	0.999511	1.1754	0.344276	0.983055	NA	NA	NA
D3ZL10	tr|D3ZL10|D3ZL10_RAT Protein Col6a6 OS=Rattus norvegicus GN=Col6a6 PE=1 SV=3	23	17	246.79	2264	0	97.927	D3ZL10	Col6a6	Protein Col6a6	-1.17149	0.608918	0.934547	1.30225	0.468173	0.999511	1.11554	0.778247	0.999301	1.24095	0.512463	0.999664
D3ZL24	tr|D3ZL24|D3ZL24_RAT Calpastatin OS=Rattus norvegicus GN=Cast PE=1 SV=2;tr|F1LPH1|F1LPH1_RAT Calpastatin OS=Rattus norvegicus GN=Cast PE=1 SV=1;sp|P27321|ICAL_RAT Calpastatin OS=Rattus norvegicus GN=Cast PE=1 SV=3	4	10.7	70.556	652	0	5.7073	D3ZL24	Cast	Calpastatin	NA	NA	NA	1.1017	0.613801	0.999511	1.52658	0.0523683	0.983055	1.18914	0.340033	0.999664
D3ZL50	tr|D3ZL50|D3ZL50_RAT Protein Ttc37 OS=Rattus norvegicus GN=Ttc37 PE=1 SV=3	2	2.2	174.29	1563	0	5.4345	D3ZL50	Ttc37	Protein Ttc37	NA	NA	NA	1.48617	0.0862783	0.999511	NA	NA	NA	NA	NA	NA
D3ZL77	tr|D3ZL77|D3ZL77_RAT Eukaryotic translation initiation factor 3 subunit H OS=Rattus norvegicus GN=Eif3h PE=1 SV=2;sp|Q6P9U8|EIF3H_RAT Eukaryotic translation initiation factor 3 subunit H OS=Rattus norvegicus GN=Eif3h PE=2 SV=1;tr|M0RBU3|M0RBU3_RAT Eukaryot	11	54.7	29.928	256	0	70.881	D3ZL77	Eif3h	Eukaryotic translation initiation factor 3 subunit H	NA	NA	NA	NA	NA	NA	NA	NA	NA	1.3179	0.0177548	0.999664
D3ZL85	tr|D3ZL85|D3ZL85_RAT Protein Hccs OS=Rattus norvegicus GN=Hccs PE=1 SV=1	3	24.8	31.129	274	0	21.679	D3ZL85	Hccs	Protein Hccs	1.93327	0.0231903	0.577566	1.03775	0.862031	0.999511	1.3461	0.195011	0.983055	1.30261	0.377397	0.999664
D3ZLA3	tr|D3ZLA3|D3ZLA3_RAT Copine 3 protein OS=Rattus norvegicus GN=Cpne3 PE=1 SV=1	7	19.3	59.685	533	0	32.509	D3ZLA3	Cpne3	Copine 3 protein	-1.08277	0.422541	0.887103	1.03318	0.658406	0.999511	-1.06336	0.40724	0.983055	-1.47335	0.229979	0.999664
D3ZLC1	tr|D3ZLC1|D3ZLC1_RAT Protein Lmnb2 OS=Rattus norvegicus GN=Lmnb2 PE=1 SV=2;tr|M0RCR1|M0RCR1_RAT Protein Lmnb2 OS=Rattus norvegicus GN=Lmnb2 PE=1 SV=1	8	20	68.85	616	0	30.093	D3ZLC1	Lmnb2	Protein Lmnb2	-1.71403	0.0709323	0.692835	-1.05736	0.55152	0.999511	-1.15336	0.160738	0.983055	1.08275	0.439858	0.999664
D3ZLK9	tr|D3ZLK9|D3ZLK9_RAT ATP-dependent (S)-NAD(P)H-hydrate dehydratase OS=Rattus norvegicus GN=Carkd PE=1 SV=2;sp|D4AAT7|NNRD_RAT ATP-dependent (S)-NAD(P)H-hydrate dehydratase OS=Rattus norvegicus GN=Carkd PE=3 SV=1	3	16.4	38.73	365	0	21.931	D3ZLK9	Carkd	ATP-dependent (S)-NAD(P)H-hydrate dehydratase	1.11958	0.430369	0.887103	1.04615	0.771665	0.999511	1.20287	0.0497604	0.983055	1.0743	0.625194	0.999664
D3ZLM5	tr|D3ZLM5|D3ZLM5_RAT NHL repeat containing 2 (Predicted) OS=Rattus norvegicus GN=Nhlrc2 PE=1 SV=1	2	6.9	78.561	725	0.0014577	2.2726	D3ZLM5	Nhlrc2	NHL repeat containing 2 (Predicted)	NA	NA	NA	NA	NA	NA	NA	NA	NA	NA	NA	NA
D3ZLS5	tr|D3ZLS5|D3ZLS5_RAT Protein Hectd1 OS=Rattus norvegicus GN=Hectd1 PE=1 SV=3	5	3.6	289.03	2610	0	10.614	D3ZLS5	Hectd1	Protein Hectd1	1.14731	0.502852	0.917585	-1.07065	0.711747	0.999511	-1.09546	0.613176	0.983055	1.15606	0.419978	0.999664
D3ZLT0	tr|D3ZLT0|D3ZLT0_RAT Caspase OS=Rattus norvegicus GN=Casp2 PE=3 SV=1;sp|P55215|CASP2_RAT Caspase-2 OS=Rattus norvegicus GN=Casp2 PE=1 SV=3	2	6.7	38.043	343	0.0011202	2.5871	D3ZLT0	Casp2	Caspase	NA	NA	NA	1.52652	0.182373	0.999511	NA	NA	NA	NA	NA	NA
D3ZLT1	tr|D3ZLT1|D3ZLT1_RAT NADH dehydrogenase (Ubiquinone) 1 beta subcomplex, 7 (Predicted) OS=Rattus norvegicus GN=Ndufb7 PE=1 SV=1	2	18.2	16.568	137	0.00075758	2.7896	D3ZLT1	Ndufb7	NADH dehydrogenase (Ubiquinone) 1 beta subcomplex, 7 (Predicted)	NA	NA	NA	-1.10715	0.581544	0.999511	-1.25037	0.326395	0.983055	-1.13427	0.527371	0.999664
D3ZLZ7	sp|D3ZLZ7|IMDH1_RAT Inosine-5-monophosphate dehydrogenase 1 OS=Rattus norvegicus GN=Impdh1 PE=3 SV=1;tr|A0A0A0MXZ8|A0A0A0MXZ8_RAT IMP (Inosine monophosphate) dehydrogenase 1 (Predicted), isoform CRA_a OS=Rattus norvegicus GN=Impdh1 PE=1 SV=1	5	16.3	55.292	514	0	17.315	IMDH1	Impdh1	Inosine-5-monophosphate dehydrogenase 1	NA	NA	NA	-1.20885	0.297523	0.999511	NA	NA	NA	NA	NA	NA
D3ZM09	tr|D3ZM09|D3ZM09_RAT Protein Sars2 OS=Rattus norvegicus GN=Sars2 PE=1 SV=1	1	3.5	58.286	518	0.001105	2.4277	D3ZM09	Sars2	Protein Sars2	NA	NA	NA	NA	NA	NA	NA	NA	NA	NA	NA	NA
D3ZM20	tr|D3ZM20|D3ZM20_RAT Kinesin-like protein OS=Rattus norvegicus GN=Kif13a PE=1 SV=1	4	3.1	188.82	1689	0.0088059	1.6292	D3ZM20	Kif13a	Kinesin-like protein	2.1998	0.0155449	0.577566	NA	NA	NA	NA	NA	NA	NA	NA	NA
D3ZM21	tr|D3ZM21|D3ZM21_RAT Catechol-O-methyltransferase domain containing 1 (Predicted), isoform CRA_a OS=Rattus norvegicus GN=Comtd1 PE=1 SV=1	5	32.4	28.987	262	0	24.879	D3ZM21	Comtd1	Catechol-O-methyltransferase domain containing 1 (Predicted), isoform CRA_a	1.06292	0.766144	0.95346	1.03274	0.848574	0.999511	1.10713	0.559958	0.983055	1.13524	0.483025	0.999664
D3ZM33	tr|D3ZM33|D3ZM33_RAT Protein LOC100362298 OS=Rattus norvegicus GN=LOC100362298 PE=3 SV=3;sp|P62271|RS18_RAT 40S ribosomal protein S18 OS=Rattus norvegicus GN=Rps18 PE=1 SV=3;tr|M0R5K9|M0R5K9_RAT Protein LOC100912024 OS=Rattus norvegicus GN=LOC100912024 PE=	10	48	17.799	152	0	41.171	D3ZM33	LOC100362298	Protein LOC100362298	1.01299	0.905419	0.988924	-1.05364	0.513492	0.999511	-1.14948	0.146617	0.983055	-1.0738	0.507032	0.999664
D3ZM69	tr|D3ZM69|D3ZM69_RAT Protein Epb41l2 OS=Rattus norvegicus GN=Epb41l2 PE=1 SV=2	20	25.5	110.71	996	0	63.821	D3ZM69	Epb41l2	Protein Epb41l2	-1.05917	0.656273	0.944789	-1.02031	0.875517	0.999511	-1.12694	0.336728	0.983055	1.07868	0.534225	0.999664
D3ZMN2	tr|D3ZMN2|D3ZMN2_RAT Protein RGD1311747 OS=Rattus norvegicus GN=RGD1311747 PE=1 SV=2	1	3.2	42.113	370	0.00079208	3.5489	D3ZMN2	RGD1311747	Protein RGD1311747	1.45788	0.156995	0.791812	-1.0498	0.81375	0.999511	1.07596	0.708493	0.999301	NA	NA	NA
D3ZMN5	tr|D3ZMN5|D3ZMN5_RAT Protein Snx29 OS=Rattus norvegicus GN=Snx29 PE=1 SV=3	1	1.6	90.572	809	0	4.5451	D3ZMN5	Snx29	Protein Snx29	1.90834	0.0489391	0.6745	-1.05553	0.857075	0.999511	-1.08679	0.758621	0.999301	NA	NA	NA
D3ZMP6	tr|D3ZMP6|D3ZMP6_RAT Protein Nop10 OS=Rattus norvegicus GN=Nop10 PE=1 SV=1	3	53.1	7.7059	64	0	16.756	D3ZMP6	Nop10	Protein Nop10	1.04954	0.754745	0.949609	-1.12077	0.557816	0.999511	-1.38602	0.204127	0.983055	1.04336	0.830445	0.999664
D3ZMR1	tr|D3ZMR1|D3ZMR1_RAT Protein Tomm7 OS=Rattus norvegicus GN=Tomm7 PE=1 SV=1	1	25.5	6.1773	55	0	4.8438	D3ZMR1	Tomm7	Protein Tomm7	2.055	0.105172	0.756157	NA	NA	NA	NA	NA	NA	NA	NA	NA
D3ZMR7	tr|D3ZMR7|D3ZMR7_RAT Protein Tubgcp3 OS=Rattus norvegicus GN=Tubgcp3 PE=1 SV=1	1	2.6	67.898	606	0.00076953	2.7779	D3ZMR7	Tubgcp3	Protein Tubgcp3	NA	NA	NA	NA	NA	NA	NA	NA	NA	NA	NA	NA
D3ZMS0	tr|D3ZMS0|D3ZMS0_RAT Protein Grcc10 OS=Rattus norvegicus GN=LOC100911713 PE=1 SV=1	1	14.3	13.194	126	0	4.0763	D3ZMS0	LOC100911713	Protein Grcc10	NA	NA	NA	-1.05981	0.787879	0.999511	-1.04479	0.821319	0.999301	NA	NA	NA
D3ZMS1	tr|D3ZMS1|D3ZMS1_RAT Protein Sf3b2 OS=Rattus norvegicus GN=Sf3b2 PE=1 SV=3	7	14.7	98.146	878	0	7.2093	D3ZMS1	Sf3b2	Protein Sf3b2	NA	NA	NA	NA	NA	NA	NA	NA	NA	-1.09529	0.800263	0.999664
D3ZMX6	tr|D3ZMX6|D3ZMX6_RAT Protein Sntb2 OS=Rattus norvegicus GN=Sntb2 PE=1 SV=3	5	10.5	56.525	522	0	7.4344	D3ZMX6	Sntb2	Protein Sntb2	1.1347	0.390093	0.869733	-1.0938	0.403601	0.999511	-1.18534	0.337082	0.983055	1.03347	0.768636	0.999664
D3ZMY7	tr|D3ZMY7|D3ZMY7_RAT Protein Nt5c2 OS=Rattus norvegicus GN=Nt5c2 PE=1 SV=3	5	11.9	67.76	586	0	17.647	D3ZMY7	Nt5c2	Protein Nt5c2	1.66313	0.0214913	0.577566	1.17688	0.548679	0.999511	1.18021	0.508803	0.983055	1.27676	0.384076	0.999664
D3ZN21	tr|D3ZN21|D3ZN21_RAT Protein Ddx3y OS=Rattus norvegicus GN=Ddx3y PE=1 SV=1	20	35.8	72.994	659	0	143.64	D3ZN21	Ddx3y	Protein Ddx3y	1.0044	0.955377	0.995755	-1.03842	0.505044	0.999511	-1.10724	0.0921261	0.983055	-1.03208	0.6769	0.999664
D3ZN27	tr|D3ZN27|D3ZN27_RAT Protein Dnajc13 OS=Rattus norvegicus GN=Dnajc13 PE=1 SV=2;tr|D3ZNI6|D3ZNI6_RAT Protein Dnajc13 OS=Rattus norvegicus GN=Dnajc13 PE=1 SV=2	2	1.5	254.51	2243	0	4.5369	D3ZN27	Dnajc13	Protein Dnajc13	-1.08042	0.760151	0.953458	1.07521	0.67537	0.999511	-1.17986	0.124803	0.983055	1.13211	0.6187	0.999664
D3ZN76	tr|D3ZN76|D3ZN76_RAT Protein Sec16a OS=Rattus norvegicus GN=Sec16a PE=1 SV=1	3	1.9	253.29	2346	0	3.7946	D3ZN76	Sec16a	Protein Sec16a	NA	NA	NA	1.05218	0.764138	0.999511	1.54185	0.0609153	0.983055	1.11018	0.541595	0.999664
D3ZN95	tr|D3ZN95|D3ZN95_RAT Protein Hcfc1 OS=Rattus norvegicus GN=Hcfc1 PE=1 SV=1	12	12.2	209.15	2034	0	92.293	D3ZN95	Hcfc1	Protein Hcfc1	1.0159	0.863813	0.981147	-1.00325	0.964104	0.999511	1.04194	0.49831	0.983055	-1.04482	0.528749	0.999664
D3ZND9	tr|D3ZND9|D3ZND9_RAT Protein Riok3 OS=Rattus norvegicus GN=Riok3 PE=1 SV=1	1	4.4	58.803	519	0	4.3529	D3ZND9	Riok3	Protein Riok3	NA	NA	NA	NA	NA	NA	NA	NA	NA	NA	NA	NA
D3ZNF4	tr|D3ZNF4|D3ZNF4_RAT Protein Tbl1xr1 OS=Rattus norvegicus GN=Tbl1xr1 PE=1 SV=1;tr|G3V6G5|G3V6G5_RAT Protein Tbl1x OS=Rattus norvegicus GN=Tbl1x PE=1 SV=1	2	8.6	55.67	514	0.0011161	2.5428	D3ZNF4	Tbl1xr1	Protein Tbl1xr1	NA	NA	NA	-1.03281	0.841127	0.999511	NA	NA	NA	NA	NA	NA
D3ZNH4	tr|D3ZNH4|D3ZNH4_RAT Histone H2B OS=Rattus norvegicus GN=Hist1h2bo PE=3 SV=1;tr|M0R4L7|M0R4L7_RAT Histone H2B OS=Rattus norvegicus GN=Hist1h2bl PE=3 SV=1;tr|G3V9C7|G3V9C7_RAT Histone H2B OS=Rattus norvegicus GN=Hist1h2bk PE=3 SV=1;tr|G3V8B3|G3V8B3_RAT Hist	13	64.5	15.493	138	0	148.58	D3ZNH4	Hist1h2bo	Histone H2B	NA	NA	NA	NA	NA	NA	NA	NA	NA	1.12352	0.384954	0.999664
D3ZNI3	tr|D3ZNI3|D3ZNI3_RAT Protein Pdcd11 OS=Rattus norvegicus GN=Pdcd11 PE=1 SV=1	7	4.6	209.48	1876	0	10.656	D3ZNI3	Pdcd11	Protein Pdcd11	-1.07661	0.697278	0.946617	-1.1529	0.576056	0.999511	-1.02224	0.927147	0.999301	-1.26871	0.30598	0.999664
D3ZNN0	tr|D3ZNN0|D3ZNN0_RAT Protein Sbf1 OS=Rattus norvegicus GN=Sbf1 PE=1 SV=2;tr|M0RAP5|M0RAP5_RAT Protein Sbf1 OS=Rattus norvegicus GN=Sbf1 PE=1 SV=1	3	2.1	208.67	1867	0	4.556	D3ZNN0	Sbf1	Protein Sbf1	NA	NA	NA	1.19792	0.637254	0.999511	NA	NA	NA	NA	NA	NA
D3ZNQ6	tr|D3ZNQ6|D3ZNQ6_RAT Protein Ube2m OS=Rattus norvegicus GN=Ube2m PE=1 SV=1	4	25.1	20.9	183	0	24.022	D3ZNQ6	Ube2m	Protein Ube2m	1.0064	0.935914	0.995755	1.01963	0.76085	0.999511	-1.0145	0.820431	0.999301	1.10118	0.242191	0.999664
D3ZNR6	tr|D3ZNR6|D3ZNR6_RAT Protein Ddhd2 OS=Rattus norvegicus GN=Ddhd2 PE=1 SV=2;tr|D3ZJ91|D3ZJ91_RAT Protein Ddhd2 OS=Rattus norvegicus GN=Ddhd2 PE=1 SV=2	1	3.9	64.511	566	0.004683	1.8573	D3ZNR6	Ddhd2	Protein Ddhd2	NA	NA	NA	NA	NA	NA	NA	NA	NA	NA	NA	NA
D3ZNS8	tr|D3ZNS8|D3ZNS8_RAT Achalasia, adrenocortical insufficiency, alacrimia (Allgrove, triple-A) (Predicted), isoform CRA_a OS=Rattus norvegicus GN=Aaas PE=1 SV=2	2	5.5	59.36	546	0.00038926	3.0303	D3ZNS8	Aaas	Achalasia, adrenocortical insufficiency, alacrimia (Allgrove, triple-A) (Predicted), isoform CRA_a	-1.23137	0.220673	0.819225	1.03197	0.83317	0.999511	NA	NA	NA	NA	NA	NA
D3ZNY3	tr|D3ZNY3|D3ZNY3_RAT Methylmalonic aciduria (Cobalamin deficiency) cblA type (Predicted), isoform CRA_a OS=Rattus norvegicus GN=Mmaa PE=1 SV=1	1	3.9	46.329	415	0	8.2384	D3ZNY3	Mmaa	Methylmalonic aciduria (Cobalamin deficiency) cblA type (Predicted), isoform CRA_a	NA	NA	NA	-1.00485	0.987609	0.999511	-1.10913	0.701944	0.991505	NA	NA	NA
D3ZP13	tr|D3ZP13|D3ZP13_RAT Sulfhydryl oxidase OS=Rattus norvegicus GN=Qsox2 PE=1 SV=1	5	12.9	79.197	708	0	8.9353	D3ZP13	Qsox2	Sulfhydryl oxidase	1.17605	0.449349	0.889482	-1.48191	0.0564372	0.999511	1.0545	0.57925	0.991505	1.1779	0.223696	0.999664
D3ZP39	tr|D3ZP39|D3ZP39_RAT Protein Mdn1 OS=Rattus norvegicus GN=Mdn1 PE=1 SV=2;tr|A0A096MK11|A0A096MK11_RAT Protein Mdn1 (Fragment) OS=Rattus norvegicus GN=Mdn1 PE=1 SV=1	1	20	12.287	110	0	10.417	D3ZP39	Mdn1	Protein Mdn1	NA	NA	NA	NA	NA	NA	NA	NA	NA	NA	NA	NA
D3ZP47	tr|D3ZP47|D3ZP47_RAT Phosphohistidine phosphatase 1 (Predicted), isoform CRA_a OS=Rattus norvegicus GN=Phpt1 PE=1 SV=1	6	56.5	14.01	124	0	28.365	D3ZP47	Phpt1	Phosphohistidine phosphatase 1 (Predicted), isoform CRA_a	-1.20183	0.496594	0.91153	1.02346	0.824288	0.999511	-1.08813	0.45779	0.983055	-1.09407	0.51989	0.999664
D3ZP96	tr|D3ZP96|D3ZP96_RAT DNA helicase OS=Rattus norvegicus GN=Mcm2 PE=1 SV=2	13	23.5	102.14	905	0	83.254	D3ZP96	Mcm2	DNA helicase	-1.00632	0.944391	0.995755	-1.05986	0.31728	0.999511	1.00659	0.927718	0.999301	1.13642	0.161555	0.999664
D3ZPE5	tr|D3ZPE5|D3ZPE5_RAT Protein Vps53 OS=Rattus norvegicus GN=Vps53 PE=1 SV=1	3	5.6	94.428	832	0	10.82	D3ZPE5	Vps53	Protein Vps53	NA	NA	NA	NA	NA	NA	NA	NA	NA	NA	NA	NA
D3ZPH3	tr|D3ZPH3|D3ZPH3_RAT Protein Mta3 OS=Rattus norvegicus GN=Mta3 PE=1 SV=3	9	20.1	63.978	571	0	21.955	D3ZPH3	Mta3	Protein Mta3	1.30774	0.101976	0.748144	1.29981	0.036215	0.999511	1.15448	0.187705	0.983055	1.0299	0.811923	0.999664
D3ZPL1	tr|D3ZPL1|D3ZPL1_RAT Cleavage and polyadenylation specific factor 6, 68kDa (Predicted), isoform CRA_b OS=Rattus norvegicus GN=Cpsf6 PE=1 SV=2	9	23.8	59.179	551	0	28.388	D3ZPL1	Cpsf6	Cleavage and polyadenylation specific factor 6, 68kDa (Predicted), isoform CRA_b	-1.41806	0.305559	0.836824	-1.05238	0.748543	0.999511	1.09444	0.417246	0.983055	1.10314	0.430337	0.999664
D3ZPP2	tr|D3ZPP2|D3ZPP2_RAT Protein Arl8a OS=Rattus norvegicus GN=Arl8a PE=1 SV=1;sp|Q66HA6|ARL8B_RAT ADP-ribosylation factor-like protein 8B OS=Rattus norvegicus GN=Arl8b PE=2 SV=1	4	31.7	21.39	186	0	18.901	D3ZPP2	Arl8a	Protein Arl8a	-1.04319	0.809473	0.96569	NA	NA	NA	1.04013	0.725456	0.997691	1.11446	0.44677	0.999664
D3ZPR0	tr|D3ZPR0|D3ZPR0_RAT Chromosome segregation 1-like (S. cerevisiae) (Predicted) OS=Rattus norvegicus GN=Cse1l PE=1 SV=1	18	30.3	110.21	971	0	134.74	D3ZPR0	Cse1l	Chromosome segregation 1-like (S. cerevisiae) (Predicted)	2.71904	0.0230422	0.577566	1.06173	0.695552	0.999511	1.13766	0.452422	0.983055	1.26576	0.299995	0.999664
D3ZPS3	tr|D3ZPS3|D3ZPS3_RAT Protein Pglyrp2 OS=Rattus norvegicus GN=Pglyrp2 PE=1 SV=2;tr|D4AB41|D4AB41_RAT Protein Pglyrp2 OS=Rattus norvegicus GN=Pglyrp2 PE=1 SV=2;tr|M0R485|M0R485_RAT Protein Pglyrp2 OS=Rattus norvegicus GN=Pglyrp2 PE=1 SV=2	3	12.9	39.773	371	0	12.7	D3ZPS3	Pglyrp2	Protein Pglyrp2	1.8376	0.0168566	0.577566	1.0382	0.807153	0.999511	1.22103	0.338157	0.983055	1.12166	0.522903	0.999664
D3ZPV8	tr|D3ZPV8|D3ZPV8_RAT Protein Ggct OS=Rattus norvegicus GN=Ggct PE=1 SV=1	1	11.7	21.231	188	0	3.7376	D3ZPV8	Ggct	Protein Ggct	NA	NA	NA	NA	NA	NA	NA	NA	NA	NA	NA	NA
D3ZPW6	tr|D3ZPW6|D3ZPW6_RAT Protein Lage3 OS=Rattus norvegicus GN=Lage3 PE=1 SV=1	3	44.6	15.667	148	0	12.133	D3ZPW6	Lage3	Protein Lage3	-1.03638	0.83953	0.972988	-1.00819	0.946959	0.999511	1.02793	0.852105	0.999301	1.40036	0.0953717	0.999664
D3ZPW7	tr|D3ZPW7|D3ZPW7_RAT Glutathione peroxidase OS=Rattus norvegicus GN=Gpx8 PE=3 SV=1	1	12	24.143	209	0	16.287	D3ZPW7	Gpx8	Glutathione peroxidase	1.14052	0.719722	0.946617	1.39423	0.3926	0.999511	1.76464	0.0968247	0.983055	1.21643	0.584377	0.999664
D3ZPZ7	tr|D3ZPZ7|D3ZPZ7_RAT Forkhead box P4 (Predicted), isoform CRA_a OS=Rattus norvegicus GN=Foxp4 PE=4 SV=1;sp|Q498D1|FOXP1_RAT Forkhead box protein P1 OS=Rattus norvegicus GN=Foxp1 PE=2 SV=1	1	3.9	36.591	332	0	32.081	D3ZPZ7	Foxp4	Forkhead box P4 (Predicted), isoform CRA_a	1.93495	0.0290488	0.577566	1.15969	0.637088	0.999511	1.39709	0.232496	0.983055	1.1963	0.644996	0.999664
D3ZQ25	tr|D3ZQ25|D3ZQ25_RAT Fibulin-1 OS=Rattus norvegicus GN=Fbln1 PE=1 SV=1	5	12.5	78.071	705	0	29.433	D3ZQ25	Fbln1	Fibulin-1	-1.23062	0.261407	0.824455	1.04423	0.696885	0.999511	-1.08949	0.447948	0.983055	-1.01164	0.928469	0.999664
D3ZQ57	tr|D3ZQ57|D3ZQ57_RAT Plexin B2 OS=Rattus norvegicus GN=Plxnb2 PE=1 SV=1	4	4.1	205.95	1841	0	4.2158	D3ZQ57	Plxnb2	Plexin B2	-1.00448	0.979076	0.995755	-1.10412	0.496088	0.999511	-1.10944	0.562082	0.983055	1.20893	0.407498	0.999664
D3ZQ74	tr|D3ZQ74|D3ZQ74_RAT Procollagen-lysine, 2-oxoglutarate 5-dioxygenase 1 OS=Rattus norvegicus GN=Plod1 PE=1 SV=2;sp|Q63321|PLOD1_RAT Procollagen-lysine,2-oxoglutarate 5-dioxygenase 1 OS=Rattus norvegicus GN=Plod1 PE=2 SV=1	5	10.7	83.612	728	0	31.514	D3ZQ74	Plod1	Procollagen-lysine, 2-oxoglutarate 5-dioxygenase 1	1.37995	0.139947	0.791812	-1.04514	0.818758	0.999511	1.17677	0.402007	0.983055	-1.00872	0.973424	0.999664
D3ZQC1	tr|D3ZQC1|D3ZQC1_RAT Protein B3galt6 OS=Rattus norvegicus GN=B3galt6 PE=4 SV=1	2	12	37.148	325	0.0018868	2.7333	D3ZQC1	B3galt6	Protein B3galt6	1.96468	0.00269819	0.577566	-1.11535	0.698709	0.999511	1.01934	0.926575	0.999301	1.0466	0.871873	0.999664
D3ZQD3	tr|D3ZQD3|D3ZQD3_RAT 2-oxoglutarate dehydrogenase, mitochondrial OS=Rattus norvegicus GN=Ogdhl PE=1 SV=2	8	12.2	114.64	1010	0.0057327	2.1089	D3ZQD3	Ogdhl	2-oxoglutarate dehydrogenase, mitochondrial	NA	NA	NA	NA	NA	NA	NA	NA	NA	NA	NA	NA
D3ZQE8	tr|D3ZQE8|D3ZQE8_RAT Protein Xpo5 OS=Rattus norvegicus GN=Xpo5 PE=1 SV=1	5	5.1	136.88	1204	0	18.57	D3ZQE8	Xpo5	Protein Xpo5	-1.15205	0.728745	0.946617	1.29819	0.287922	0.999511	1.21181	0.376051	0.983055	1.30135	0.15769	0.999664
D3ZQI1	tr|D3ZQI1|D3ZQI1_RAT Glutathione peroxidase OS=Rattus norvegicus GN=Gpx7 PE=1 SV=1	8	53.2	21.089	186	0	56.121	D3ZQI1	Gpx7	Glutathione peroxidase	-1.19536	0.275228	0.828524	1.0239	0.734493	0.999511	1.00376	0.949532	0.999301	-1.23961	0.279709	0.999664
D3ZQM0	tr|D3ZQM0|D3ZQM0_RAT Protein Sf3a1 OS=Rattus norvegicus GN=Sf3a1 PE=1 SV=1	13	22.4	88.587	791	0	106.82	D3ZQM0	Sf3a1	Protein Sf3a1	1.09089	0.350552	0.853693	-1.07288	0.355013	0.999511	-1.06444	0.352093	0.983055	1.03695	0.837287	0.999664
D3ZQN7	tr|D3ZQN7|D3ZQN7_RAT Protein Lamb1 OS=Rattus norvegicus GN=Lamb1 PE=1 SV=3	15	14.6	197.39	1786	0	89.542	D3ZQN7	Lamb1	Protein Lamb1	-1.00578	0.949397	0.995755	1.0258	0.788738	0.999511	-1.02133	0.726733	0.999301	-1.02095	0.815387	0.999664
D3ZR64	tr|D3ZR64|D3ZR64_RAT Protein Zfp598 OS=Rattus norvegicus GN=Zfp598 PE=1 SV=2	1	1.6	98.853	902	0.00075301	2.7061	D3ZR64	Zfp598	Protein Zfp598	NA	NA	NA	NA	NA	NA	NA	NA	NA	NA	NA	NA
D3ZR78	tr|D3ZR78|D3ZR78_RAT Protein Athl1 OS=Rattus norvegicus GN=Athl1 PE=1 SV=1;tr|D3ZY02|D3ZY02_RAT Protein Athl1 OS=Rattus norvegicus GN=Athl1 PE=1 SV=3	1	6.1	52.789	478	0	3.7139	D3ZR78	Athl1	Protein Athl1	NA	NA	NA	NA	NA	NA	NA	NA	NA	NA	NA	NA
D3ZRA3	tr|D3ZRA3|D3ZRA3_RAT Acetyl-CoA carboxylase 1 OS=Rattus norvegicus GN=Acaca PE=1 SV=3;sp|P11497|ACACA_RAT Acetyl-CoA carboxylase 1 OS=Rattus norvegicus GN=Acaca PE=1 SV=1	4	2.7	236.56	2083	0.001107	2.4437	D3ZRA3	Acaca	Acetyl-CoA carboxylase 1	NA	NA	NA	-1.09689	0.657699	0.999511	NA	NA	NA	NA	NA	NA
D3ZRD9	tr|D3ZRD9|D3ZRD9_RAT Protein Aif1l OS=Rattus norvegicus GN=Aif1l PE=4 SV=1	5	36	17.024	150	0	27.049	D3ZRD9	Aif1l	Protein Aif1l	-1.08054	0.459548	0.89195	-1.08237	0.440225	0.999511	-1.31266	0.00580566	0.983055	1.05836	0.753174	0.999664
D3ZRN3	tr|D3ZRN3|D3ZRN3_RAT Protein Actbl2 OS=Rattus norvegicus GN=Actbl2 PE=1 SV=1	13	26.6	41.963	376	0	5.8775	D3ZRN3	Actbl2	Protein Actbl2	1.19771	0.350523	0.853693	-1.06016	0.769453	0.999511	-1.06039	0.76802	0.999301	1.05652	0.84535	0.999664
D3ZRN5	tr|D3ZRN5|D3ZRN5_RAT Protein Trove2 OS=Rattus norvegicus GN=Trove2 PE=1 SV=1	4	14.5	60.042	538	0	11.868	D3ZRN5	Trove2	Protein Trove2	-1.03175	0.946284	0.995755	-1.19451	0.254392	0.999511	-1.01622	0.911417	0.999301	-1.30899	0.291175	0.999664
D3ZRS6	tr|D3ZRS6|D3ZRS6_RAT Protein LOC100360260 OS=Rattus norvegicus GN=LOC100360260 PE=1 SV=2	3	23.5	20.867	183	1	-2	D3ZRS6	LOC100360260	Protein LOC100360260	NA	NA	NA	NA	NA	NA	NA	NA	NA	NA	NA	NA
D3ZRV0	tr|D3ZRV0|D3ZRV0_RAT DCN1-like protein OS=Rattus norvegicus GN=Dcun1d1 PE=1 SV=1	2	12.1	24.059	207	0	5.2553	D3ZRV0	Dcun1d1	DCN1-like protein	-1.06866	0.851438	0.973727	-1.06325	0.679927	0.999511	1.08697	0.610902	0.983055	1.04933	0.804866	0.999664
D3ZRX9	tr|D3ZRX9|D3ZRX9_RAT Calponin OS=Rattus norvegicus GN=Cnn2 PE=1 SV=2	6	48.2	24.126	220	0	28.938	D3ZRX9	Cnn2	Calponin	-1.04215	0.739358	0.946617	-1.15624	0.112216	0.999511	1.04199	0.775817	0.999301	-1.19066	0.219297	0.999664
D3ZS06	tr|D3ZS06|D3ZS06_RAT DNA (cytosine-5)-methyltransferase OS=Rattus norvegicus GN=Dnmt1 PE=1 SV=3;tr|F1LQT9|F1LQT9_RAT DNA (cytosine-5)-methyltransferase OS=Rattus norvegicus GN=Dnmt1 PE=1 SV=3;sp|Q9Z330|DNMT1_RAT DNA (cytosine-5)-methyltransferase 1 OS=Ratt	9	9.8	182.56	1620	0	38.789	D3ZS06	Dnmt1	DNA (cytosine-5)-methyltransferase	-1.00402	0.973573	0.995755	1.05786	0.699936	0.999511	1.04098	0.715855	0.994804	NA	NA	NA
D3ZS22	tr|D3ZS22|D3ZS22_RAT Protein LOC310177 OS=Rattus norvegicus GN=LOC310177 PE=4 SV=1;sp|Q5BJP2|CWC15_RAT Spliceosome-associated protein CWC15 homolog OS=Rattus norvegicus GN=Cwc15 PE=2 SV=1	1	5.4	26.142	224	0.0052854	1.8812	D3ZS22	LOC310177	Protein LOC310177	NA	NA	NA	NA	NA	NA	NA	NA	NA	NA	NA	NA
D3ZS58	tr|D3ZS58|D3ZS58_RAT NADH dehydrogenase [ubiquinone] 1 alpha subcomplex subunit 2 OS=Rattus norvegicus GN=Ndufa2 PE=1 SV=1	2	24.7	10.844	97	0	6.7709	D3ZS58	Ndufa2	NADH dehydrogenase [ubiquinone] 1 alpha subcomplex subunit 2	-1.08987	0.574232	0.926148	-1.10896	0.414132	0.999511	-1.16643	0.295872	0.983055	-1.09376	0.597071	0.999664
D3ZSA9	tr|D3ZSA9|D3ZSA9_RAT Protein Nomo1 OS=Rattus norvegicus GN=Nomo1 PE=1 SV=1	12	18.1	133.44	1214	0	80.472	D3ZSA9	Nomo1	Protein Nomo1	-1.03165	0.728393	0.946617	-1.07594	0.323558	0.999511	1.0364	0.625658	0.983055	1.08463	0.355855	0.999664
D3ZSC8	tr|D3ZSC8|D3ZSC8_RAT Protein Dnajc17 OS=Rattus norvegicus GN=Dnajc17 PE=1 SV=1	2	10.6	34.544	303	0	6.0553	D3ZSC8	Dnajc17	Protein Dnajc17	NA	NA	NA	NA	NA	NA	NA	NA	NA	NA	NA	NA
D3ZSF9	tr|D3ZSF9|D3ZSF9_RAT Protein Rpl22l2 OS=Rattus norvegicus GN=Rpl22l2 PE=4 SV=1;tr|B2RZD5|B2RZD5_RAT Protein LOC688712 OS=Rattus norvegicus GN=LOC688712 PE=2 SV=1	3	39.3	14.441	122	0	63.765	D3ZSF9	Rpl22l2	Protein Rpl22l2	1.07634	0.554425	0.921751	-1.00111	0.990159	0.999511	-1.12695	0.342697	0.983055	1.04276	0.766063	0.999664
D3ZSL2	tr|D3ZSL2|D3ZSL2_RAT Protein Abracl OS=Rattus norvegicus GN=Abracl PE=1 SV=1	7	82.7	9.0303	81	0	46.258	D3ZSL2	Abracl	Protein Abracl	-1.07462	0.753585	0.949609	1.02912	0.88427	0.999511	1.05649	0.742883	0.999301	1.00495	0.975797	0.999664
D3ZSP1	tr|D3ZSP1|D3ZSP1_RAT Protein LOC100361838 OS=Rattus norvegicus GN=LOC100361838 PE=4 SV=1	3	52.2	10.76	92	0	65.573	D3ZSP1	LOC100361838	Protein LOC100361838	1.07887	0.570075	0.926148	-1.06233	0.537006	0.999511	-1.00347	0.972725	0.999301	1.01774	0.886253	0.999664
D3ZSV1	tr|D3ZSV1|D3ZSV1_RAT Hypothetical LOC287541 (Predicted), isoform CRA_c OS=Rattus norvegicus GN=Ift20 PE=1 SV=1	1	8.9	18.12	157	0	11.254	D3ZSV1	Ift20	Hypothetical LOC287541 (Predicted), isoform CRA_c	1.41889	0.290292	0.832074	1.08041	0.814979	0.999511	-1.04756	0.880714	0.999301	1.19435	0.590635	0.999664
D3ZSW5	tr|D3ZSW5|D3ZSW5_RAT Protein LOC100363110 OS=Rattus norvegicus GN=LOC100363110 PE=1 SV=1;tr|D3Z8R7|D3Z8R7_RAT Protein LOC100363110 OS=Rattus norvegicus GN=LOC100363110 PE=1 SV=1	2	18.3	16.786	142	0	8.6022	D3ZSW5	LOC100363110	Protein LOC100363110	1.95714	0.0172734	0.577566	1.05694	0.796157	0.999511	1.18729	0.327755	0.983055	-1.06501	0.858396	0.999664
D3ZT38	tr|D3ZT38|D3ZT38_RAT Protein Pbrm1 OS=Rattus norvegicus GN=Pbrm1 PE=1 SV=1;tr|D3Z833|D3Z833_RAT Protein Pbrm1 OS=Rattus norvegicus GN=Pbrm1 PE=1 SV=1;tr|D3ZT52|D3ZT52_RAT Protein Pbrm1 OS=Rattus norvegicus GN=Pbrm1 PE=1 SV=2	1	1.2	183.72	1602	0.0097902	1.4987	D3ZT38	Pbrm1	Protein Pbrm1	NA	NA	NA	NA	NA	NA	NA	NA	NA	NA	NA	NA
D3ZT71	tr|D3ZT71|D3ZT71_RAT Protein Bcl2l13 OS=Rattus norvegicus GN=Bcl2l13 PE=1 SV=3	1	3.2	46.734	434	0	16.978	D3ZT71	Bcl2l13	Protein Bcl2l13	-1.1998	0.515995	0.917973	1.21392	0.355912	0.999511	1.13478	0.526479	0.983055	-1.1314	0.638085	0.999664
D3ZT89	tr|D3ZT89|D3ZT89_RAT LIM domain binding 1 (Predicted) OS=Rattus norvegicus GN=Ldb1 PE=1 SV=1	1	4	42.779	375	0.00077429	2.8811	D3ZT89	Ldb1	LIM domain binding 1 (Predicted)	NA	NA	NA	NA	NA	NA	NA	NA	NA	NA	NA	NA
D3ZT90	tr|D3ZT90|D3ZT90_RAT Glutaryl-Coenzyme A dehydrogenase (Predicted) OS=Rattus norvegicus GN=Gcdh PE=1 SV=1	8	37.8	49.713	447	0	55.804	D3ZT90	Gcdh	Glutaryl-Coenzyme A dehydrogenase (Predicted)	-1.04502	0.718503	0.946617	-1.0287	0.753205	0.999511	-1.00193	0.984168	0.999301	-1.30754	0.319322	0.999664
D3ZTB5	tr|D3ZTB5|D3ZTB5_RAT Protein S100a13 OS=Rattus norvegicus GN=S100a13 PE=1 SV=2	1	25.5	11.198	98	0	15.401	D3ZTB5	S100a13	Protein S100a13	1.93709	0.263381	0.824455	-1.74219	0.227234	0.999511	1.12607	0.801414	0.999301	-1.00707	0.991576	0.999664
D3ZTE0	sp|D3ZTE0|FA12_RAT Coagulation factor XII OS=Rattus norvegicus GN=F12 PE=2 SV=1	3	7.1	65.843	595	0	12.524	FA12	F12	Coagulation factor XII	-1.1547	0.271103	0.825999	1.15918	0.19085	0.999511	1.18809	0.302027	0.983055	NA	NA	NA
D3ZTL0	tr|D3ZTL0|D3ZTL0_RAT Protein Tcerg1 OS=Rattus norvegicus GN=Tcerg1 PE=1 SV=1	3	3.4	121.85	1081	0.0011157	2.5396	D3ZTL0	Tcerg1	Protein Tcerg1	NA	NA	NA	NA	NA	NA	NA	NA	NA	NA	NA	NA
D3ZTN7	tr|D3ZTN7|D3ZTN7_RAT Protein Depdc1 OS=Rattus norvegicus GN=Depdc1 PE=4 SV=1;tr|D3ZGJ9|D3ZGJ9_RAT Protein Depdc1 OS=Rattus norvegicus GN=Depdc1 PE=4 SV=2	2	4.3	61.865	529	0.0053706	1.8061	D3ZTN7	Depdc1	Protein Depdc1	NA	NA	NA	NA	NA	NA	NA	NA	NA	NA	NA	NA
D3ZTV7	tr|D3ZTV7|D3ZTV7_RAT Ash2 (Absent, small, or homeotic)-like (Drosophila) (Predicted) OS=Rattus norvegicus GN=Ash2l PE=1 SV=1	3	13.2	68.227	623	0	7.5487	D3ZTV7	Ash2l	Ash2 (Absent, small, or homeotic)-like (Drosophila) (Predicted)	NA	NA	NA	NA	NA	NA	NA	NA	NA	NA	NA	NA
D3ZTW1	tr|D3ZTW1|D3ZTW1_RAT Protein Ints5 OS=Rattus norvegicus GN=Ints5 PE=1 SV=1	1	1.4	108.4	1019	0.0011115	2.499	D3ZTW1	Ints5	Protein Ints5	NA	NA	NA	NA	NA	NA	NA	NA	NA	NA	NA	NA
D3ZTW7	tr|D3ZTW7|D3ZTW7_RAT ATP synthase mitochondrial F1 complex assembly factor 2 (Predicted), isoform CRA_c OS=Rattus norvegicus GN=Atpaf2 PE=1 SV=1	1	8.7	34.192	298	0	15.218	D3ZTW7	Atpaf2	ATP synthase mitochondrial F1 complex assembly factor 2 (Predicted), isoform CRA_c	NA	NA	NA	NA	NA	NA	NA	NA	NA	NA	NA	NA
D3ZTX0	sp|D3ZTX0|TMED7_RAT Transmembrane emp24 domain-containing protein 7 OS=Rattus norvegicus GN=Tmed7 PE=1 SV=1	5	32.3	25.479	226	0	56.509	TMED7	Tmed7	Transmembrane emp24 domain-containing protein 7	1.17595	0.280959	0.829754	1.1851	0.221806	0.999511	-1.0121	0.942735	0.999301	1.14407	0.330619	0.999664
D3ZU15	tr|D3ZU15|D3ZU15_RAT Protein Lsm14b OS=Rattus norvegicus GN=Lsm14b PE=1 SV=1	2	14	42.301	385	0	9.9699	D3ZU15	Lsm14b	Protein Lsm14b	2.02874	0.0225168	0.577566	1.336	0.258099	0.999511	1.63327	0.0495938	0.983055	1.41696	0.239009	0.999664
D3ZU56	tr|D3ZU56|D3ZU56_RAT Sister chromatid cohesion protein PDS5 homolog B OS=Rattus norvegicus GN=Pds5b PE=1 SV=1;tr|F1M797|F1M797_RAT Sister chromatid cohesion protein PDS5 homolog B OS=Rattus norvegicus GN=Pds5b PE=1 SV=3;tr|M0RA56|M0RA56_RAT Sister chromati	7	7.9	160.59	1413	0	35.122	D3ZU56	Pds5b	Sister chromatid cohesion protein PDS5 homolog B	1.60748	0.0880947	0.72745	-1.01719	0.967425	0.999511	1.29437	0.130286	0.983055	1.38674	0.388381	0.999664
D3ZU74	tr|D3ZU74|D3ZU74_RAT Cytoplasmic dynein 1 intermediate chain 2 OS=Rattus norvegicus GN=Dync1i2 PE=1 SV=1;tr|Q6AZ35|Q6AZ35_RAT Cytoplasmic dynein 1 intermediate chain 2 OS=Rattus norvegicus GN=Dync1i2 PE=1 SV=1;tr|G3V9V3|G3V9V3_RAT Cytoplasmic dynein 1 inte	12	45.3	68.362	612	0	106.13	D3ZU74	Dync1i2	Cytoplasmic dynein 1 intermediate chain 2	-1.06252	0.538052	0.9199	1.03254	0.637407	0.999511	1.10411	0.241385	0.983055	1.05192	0.63963	0.999664
D3ZU87	tr|D3ZU87|D3ZU87_RAT Protein Higd2al1 OS=Rattus norvegicus GN=Higd2al1 PE=4 SV=1;tr|B2GV65|B2GV65_RAT HIG1 domain family, member 2A OS=Rattus norvegicus GN=Higd2a PE=2 SV=1	1	23.6	11.458	106	0	7.1697	D3ZU87	Higd2al1	Protein Higd2al1	NA	NA	NA	NA	NA	NA	NA	NA	NA	NA	NA	NA
D3ZUB0	tr|D3ZUB0|D3ZUB0_RAT Protein Rcn1 OS=Rattus norvegicus GN=Rcn1 PE=1 SV=1	10	35.7	38.09	325	0	50.38	D3ZUB0	Rcn1	Protein Rcn1	1.08747	0.529186	0.917973	-1.01992	0.843425	0.999511	-1.18072	0.183573	0.983055	-1.00322	0.98628	0.999664
D3ZUC2	tr|D3ZUC2|D3ZUC2_RAT Protein Mov10 OS=Rattus norvegicus GN=Mov10 PE=1 SV=1	17	26.9	113.76	1004	0	56.162	D3ZUC2	Mov10	Protein Mov10	1.05275	0.523132	0.917973	1.01986	0.828694	0.999511	-1.03939	0.609339	0.986142	-1.39375	0.237633	0.999664
D3ZUC9	tr|D3ZUC9|D3ZUC9_RAT Oxidative-stress responsive 1 (Predicted) OS=Rattus norvegicus GN=Oxsr1 PE=1 SV=1	5	11	58.204	527	0	13.214	D3ZUC9	Oxsr1	Oxidative-stress responsive 1 (Predicted)	1.67954	0.0602156	0.688613	-1.06839	0.668617	0.999511	-1.08857	0.569583	0.983055	-1.08751	0.409137	0.999664
D3ZUF9	tr|D3ZUF9|D3ZUF9_RAT Pitrilysin metallepetidase 1 (Predicted) OS=Rattus norvegicus GN=Pitrm1 PE=1 SV=1	11	19.5	108.54	954	0	36.382	D3ZUF9	Pitrm1	Pitrilysin metallepetidase 1 (Predicted)	-1.04481	0.60383	0.934547	-1.10706	0.116306	0.999511	-1.27639	0.0255649	0.983055	-1.20524	0.0400176	0.999664
D3ZUI1	tr|D3ZUI1|D3ZUI1_RAT APAF1 interacting protein (Predicted), isoform CRA_a OS=Rattus norvegicus GN=Apip PE=1 SV=3	3	17	27.053	241	0	3.9736	D3ZUI1	Apip	APAF1 interacting protein (Predicted), isoform CRA_a	1.47357	0.00141767	0.577566	1.26287	0.0570314	0.999511	1.37765	0.0891283	0.983055	NA	NA	NA
D3ZUJ5	tr|D3ZUJ5|D3ZUJ5_RAT Deoxythymidylate kinase (Predicted), isoform CRA_b OS=Rattus norvegicus GN=Dtymk PE=1 SV=1	3	13.7	23.973	212	0.0022181	2.4642	D3ZUJ5	Dtymk	Deoxythymidylate kinase (Predicted), isoform CRA_b	1.15656	0.545201	0.921038	-1.01106	0.970083	0.999511	1.19595	0.294142	0.983055	1.06013	0.763966	0.999664
D3ZUL3	tr|D3ZUL3|D3ZUL3_RAT Protein Col6a1 OS=Rattus norvegicus GN=Col6a1 PE=1 SV=1	34	45.6	108.8	1025	0	323.31	D3ZUL3	Col6a1	Protein Col6a1	-1.07536	0.491567	0.91153	-1.06537	0.473454	0.999511	-1.00841	0.937195	0.999301	-1.01171	0.931092	0.999664
D3ZUL8	tr|D3ZUL8|D3ZUL8_RAT Protein Zcchc8 OS=Rattus norvegicus GN=Zcchc8 PE=1 SV=3	4	9.6	76.937	695	0	7.9268	D3ZUL8	Zcchc8	Protein Zcchc8	NA	NA	NA	-1.08965	0.511497	0.999511	NA	NA	NA	1.04712	0.831791	0.999664
D3ZUM1	tr|D3ZUM1|D3ZUM1_RAT Protein Brat1 OS=Rattus norvegicus GN=Brat1 PE=1 SV=2;tr|D3ZSM9|D3ZSM9_RAT Protein Brat1 OS=Rattus norvegicus GN=Brat1 PE=1 SV=3	2	4.2	64.176	597	0	3.6647	D3ZUM1	Brat1	Protein Brat1	NA	NA	NA	1.15038	0.652678	0.999511	NA	NA	NA	NA	NA	NA
D3ZUM4	tr|D3ZUM4|D3ZUM4_RAT Beta-galactosidase OS=Rattus norvegicus GN=Glb1 PE=1 SV=1	9	21.9	73.227	647	0	48.459	D3ZUM4	Glb1	Beta-galactosidase	-1.086	0.537633	0.9199	-1.14428	0.125978	0.999511	-1.06747	0.454679	0.983055	-1.12813	0.19744	0.999664
D3ZUM5	tr|D3ZUM5|D3ZUM5_RAT Protein Trim33 OS=Rattus norvegicus GN=Trim33 PE=1 SV=3;tr|D3ZUK4|D3ZUK4_RAT Protein Trim33 OS=Rattus norvegicus GN=Trim33 PE=1 SV=3	2	2.3	122.15	1127	0	12.962	D3ZUM5	Trim33	Protein Trim33	1.0472	0.764228	0.95346	1.06701	0.709897	0.999511	-1.12917	0.413432	0.983055	1.094	0.577102	0.999664
D3ZUN5	tr|D3ZUN5|D3ZUN5_RAT Protein O-fucosyltransferase 2 (Predicted), isoform CRA_a OS=Rattus norvegicus GN=Pofut2 PE=1 SV=1	2	6.8	49.543	429	0	26.161	D3ZUN5	Pofut2	Protein O-fucosyltransferase 2 (Predicted), isoform CRA_a	-1.08662	0.64133	0.941547	-1.03982	0.792123	0.999511	-1.18492	0.330626	0.983055	-1.18918	0.44337	0.999664
D3ZUQ0	sp|D3ZUQ0|RIPL1_RAT RILP-like protein 1 OS=Rattus norvegicus GN=Rilpl1 PE=1 SV=1	2	5.7	47.33	406	0	4.7176	RIPL1	Rilpl1	RILP-like protein 1	NA	NA	NA	1.00465	0.988479	0.999511	-1.01154	0.962745	0.999301	1.17963	0.590683	0.999664
D3ZUQ2	tr|D3ZUQ2|D3ZUQ2_RAT Protein Naa10 OS=Rattus norvegicus GN=Naa10 PE=1 SV=1	1	8.5	26.611	235	0	14.063	D3ZUQ2	Naa10	Protein Naa10	-1.14829	0.259461	0.824455	1.17375	0.266898	0.999511	-1.30415	0.0700663	0.983055	-1.07355	0.562794	0.999664
D3ZUS2	tr|D3ZUS2|D3ZUS2_RAT Protein Six5 OS=Rattus norvegicus GN=Six5 PE=1 SV=2	1	2.4	73.577	719	0	6.6224	D3ZUS2	Six5	Protein Six5	NA	NA	NA	NA	NA	NA	NA	NA	NA	NA	NA	NA
D3ZUT9	tr|D3ZUT9|D3ZUT9_RAT Protein Ints3 OS=Rattus norvegicus GN=Ints3 PE=1 SV=1;tr|D3ZAI3|D3ZAI3_RAT Protein Ints3 OS=Rattus norvegicus GN=Ints3 PE=1 SV=1	5	7.2	117.89	1041	0	28.361	D3ZUT9	Ints3	Protein Ints3	-1.04216	0.859356	0.977512	1.32399	0.145023	0.999511	1.36128	0.0323926	0.983055	1.22628	0.354952	0.999664
D3ZUU5	tr|D3ZUU5|D3ZUU5_RAT DnaJ (Hsp40) homolog, subfamily B, member 1 (Predicted), isoform CRA_a OS=Rattus norvegicus GN=Dnajb1 PE=1 SV=1	3	14.8	41.532	371	0	4.4747	D3ZUU5	Dnajb1	DnaJ (Hsp40) homolog, subfamily B, member 1 (Predicted), isoform CRA_a	1.23549	0.402677	0.87642	-1.05801	0.787044	0.999511	1.16373	0.422617	0.983055	-1.10594	0.655233	0.999664
D3ZUU6	tr|D3ZUU6|D3ZUU6_RAT Protein LOC100912012 OS=Rattus norvegicus GN=LOC100912012 PE=1 SV=1	3	21.3	22.306	202	0	4.4246	D3ZUU6	LOC100912012	Protein LOC100912012	NA	NA	NA	NA	NA	NA	-1.13786	0.506821	0.983055	1.19786	0.273455	0.999664
D3ZUV3	tr|D3ZUV3|D3ZUV3_RAT Eukaryotic translation initiation factor 2 subunit 1 OS=Rattus norvegicus GN=Eif2a PE=1 SV=3	10	24.6	65.348	589	0	20.457	D3ZUV3	Eif2a	Eukaryotic translation initiation factor 2 subunit 1	-1.12238	0.612217	0.934547	-1.03932	0.695765	0.999511	-1.13879	0.244359	0.983055	1.00912	0.950436	0.999664
D3ZUW6	tr|D3ZUW6|D3ZUW6_RAT Protein Ube2c OS=Rattus norvegicus GN=Ube2c PE=1 SV=1	1	15.6	19.679	179	0	12.19	D3ZUW6	Ube2c	Protein Ube2c	NA	NA	NA	NA	NA	NA	NA	NA	NA	NA	NA	NA
D3ZUX5	tr|D3ZUX5|D3ZUX5_RAT Coiled-coil-helix-coiled-coil-helix domain containing 3 (Predicted), isoform CRA_a OS=Rattus norvegicus GN=Chchd3 PE=1 SV=1	3	17.2	26.434	227	0	15.132	D3ZUX5	Chchd3	Coiled-coil-helix-coiled-coil-helix domain containing 3 (Predicted), isoform CRA_a	-1.03468	0.789589	0.960934	-1.0395	0.728478	0.999511	1.05293	0.580697	0.983055	1.0417	0.754397	0.999664
D3ZUX7	tr|D3ZUX7|D3ZUX7_RAT Protein Acsf3 OS=Rattus norvegicus GN=Acsf3 PE=1 SV=1	1	2.9	65.265	583	0	6.7885	D3ZUX7	Acsf3	Protein Acsf3	NA	NA	NA	1.20911	0.584271	0.999511	1.47194	0.246603	0.983055	1.54329	0.291991	0.999664
D3ZUY0	tr|D3ZUY0|D3ZUY0_RAT Protein Rdh14 OS=Rattus norvegicus GN=Rdh14 PE=1 SV=1	1	4.2	36.195	334	0.0011095	2.4813	D3ZUY0	Rdh14	Protein Rdh14	-1.03768	0.850527	0.97364	-1.16784	0.476994	0.999511	NA	NA	NA	NA	NA	NA
D3ZUY8	tr|D3ZUY8|D3ZUY8_RAT Adaptor protein complex AP-2, alpha 1 subunit (Predicted) OS=Rattus norvegicus GN=Ap2a1 PE=1 SV=1	15	24.2	107.67	977	0	40.478	D3ZUY8	Ap2a1	Adaptor protein complex AP-2, alpha 1 subunit (Predicted)	-1.01296	0.970947	0.995755	1.1469	0.259283	0.999511	1.33337	0.236058	0.983055	1.18424	0.427152	0.999664
D3ZUZ9	tr|D3ZUZ9|D3ZUZ9_RAT Peptidyl-prolyl cis-trans isomerase OS=Rattus norvegicus GN=Ppih PE=1 SV=2;tr|D4A5R0|D4A5R0_RAT Peptidyl-prolyl cis-trans isomerase OS=Rattus norvegicus GN=Ppih PE=1 SV=2	3	17.6	18.611	170	0	4.0372	D3ZUZ9	Ppih	Peptidyl-prolyl cis-trans isomerase	-1.09079	0.543272	0.919996	-1.22318	0.245355	0.999511	-1.33521	0.126427	0.983055	-1.02777	0.866902	0.999664
D3ZV15	tr|D3ZV15|D3ZV15_RAT Protein Cbl OS=Rattus norvegicus GN=Cbl PE=1 SV=1	2	5.1	100.69	914	0	5.867	D3ZV15	Cbl	Protein Cbl	NA	NA	NA	1.1902	0.59296	0.999511	-1.22498	0.484434	0.983055	-1.6559	0.197003	0.999664
D3ZV33	tr|D3ZV33|D3ZV33_RAT Pogo transposable element with ZNF domain (Predicted), isoform CRA_a OS=Rattus norvegicus GN=Pogz PE=1 SV=1	1	0.9	149.85	1357	0	4.2022	D3ZV33	Pogz	Pogo transposable element with ZNF domain (Predicted), isoform CRA_a	NA	NA	NA	1.09883	0.300957	0.999511	NA	NA	NA	NA	NA	NA
D3ZV91	tr|D3ZV91|D3ZV91_RAT Protein L3hypdh OS=Rattus norvegicus GN=L3hypdh PE=1 SV=1	3	14.7	37.914	354	0	12.098	D3ZV91	L3hypdh	Protein L3hypdh	-1.10492	0.558661	0.921751	-1.13137	0.350476	0.999511	-1.01123	0.924199	0.999301	-1.19638	0.258378	0.999664
D3ZVB7	tr|D3ZVB7|D3ZVB7_RAT Osteoglycin (Predicted) OS=Rattus norvegicus GN=Ogn PE=1 SV=1	13	47	34.069	298	0	123.65	D3ZVB7	Ogn	Osteoglycin (Predicted)	-1.14	0.226015	0.819225	1.00324	0.976671	0.999511	1.01739	0.889876	0.999301	1.00649	0.96137	0.999664
D3ZVD8	tr|D3ZVD8|D3ZVD8_RAT Protein Hdac6 OS=Rattus norvegicus GN=Hdac6 PE=1 SV=2	8	13.9	125.88	1155	0	64.082	D3ZVD8	Hdac6	Protein Hdac6	1.04751	0.681727	0.946617	1.06946	0.343579	0.999511	1.11083	0.280954	0.983055	1.04196	0.754093	0.999664
D3ZVH6	tr|D3ZVH6|D3ZVH6_RAT Protein Vps41 OS=Rattus norvegicus GN=Vps41 PE=1 SV=3	3	6.7	89.581	772	0.0014593	2.2924	D3ZVH6	Vps41	Protein Vps41	NA	NA	NA	1.01281	0.96798	0.999511	NA	NA	NA	NA	NA	NA
D3ZVM5	tr|D3ZVM5|D3ZVM5_RAT Protein Hspa12b OS=Rattus norvegicus GN=Hspa12b PE=1 SV=3	8	20.6	76.194	685	0	46.197	D3ZVM5	Hspa12b	Protein Hspa12b	1.44648	0.098458	0.732584	1.16366	0.434056	0.999511	1.34547	0.156831	0.983055	-1.09201	0.833921	0.999664
D3ZVN7	tr|D3ZVN7|D3ZVN7_RAT Orexin OS=Rattus norvegicus GN=Ppox PE=1 SV=1	3	15.7	50.784	477	0	9.0347	D3ZVN7	Ppox	Orexin	NA	NA	NA	NA	NA	NA	NA	NA	NA	NA	NA	NA
D3ZVQ0	tr|D3ZVQ0|D3ZVQ0_RAT Ubiquitin carboxyl-terminal hydrolase OS=Rattus norvegicus GN=Usp5 PE=1 SV=1	28	58.3	95.778	858	0	224.16	D3ZVQ0	Usp5	Ubiquitin carboxyl-terminal hydrolase	-1.01082	0.879593	0.985114	-1.0759	0.202376	0.999511	-1.02322	0.674392	0.999301	-1.01786	0.83186	0.999664
D3ZVR9	tr|D3ZVR9|D3ZVR9_RAT Protein Pgm5 OS=Rattus norvegicus GN=Pgm5 PE=1 SV=3	3	7.4	62.204	567	0	13.974	D3ZVR9	Pgm5	Protein Pgm5	1.69456	0.058312	0.678612	-1.85825	0.0704439	0.999511	1.69203	0.191134	0.983055	1.03388	0.90468	0.999664
D3ZVT2	tr|D3ZVT2|D3ZVT2_RAT Protein Thada OS=Rattus norvegicus GN=Thada PE=1 SV=1	2	1.5	217.24	1937	0.00038895	3.1773	D3ZVT2	Thada	Protein Thada	NA	NA	NA	NA	NA	NA	NA	NA	NA	NA	NA	NA
D3ZVT3	tr|D3ZVT3|D3ZVT3_RAT Caspase recruitment domain family, member 6 (Predicted) OS=Rattus norvegicus GN=Card6 PE=1 SV=1	1	1.4	122.06	1098	0.0077684	1.6698	D3ZVT3	Card6	Caspase recruitment domain family, member 6 (Predicted)	NA	NA	NA	NA	NA	NA	NA	NA	NA	NA	NA	NA
D3ZVV1	sp|D3ZVV1|KHDC3_RAT KH domain-containing protein 3 OS=Rattus norvegicus GN=Khdc3 PE=3 SV=1	4	12	47.178	434	0	12.524	KHDC3	Khdc3	KH domain-containing protein 3	1.34378	0.0494614	0.6745	1.17114	0.21351	0.999511	1.05228	0.706998	0.993208	-1.01502	0.915007	0.999664
D3ZW08	tr|D3ZW08|D3ZW08_RAT Adenylosuccinate lyase OS=Rattus norvegicus GN=Adsl PE=1 SV=1	10	35.3	54.852	484	0	83.048	D3ZW08	Adsl	Adenylosuccinate lyase	-1.17592	0.256881	0.824455	1.11049	0.349305	0.999511	1.11005	0.17382	0.983055	-1.30321	0.480783	0.999664
D3ZW09	tr|D3ZW09|D3ZW09_RAT Protein Sorcs2 OS=Rattus norvegicus GN=Sorcs2 PE=1 SV=3	1	1.3	128.82	1158	0	4.6964	D3ZW09	Sorcs2	Protein Sorcs2	NA	NA	NA	-1.41584	0.277276	0.999511	NA	NA	NA	NA	NA	NA
D3ZW15	tr|D3ZW15|D3ZW15_RAT Protein Sec24b OS=Rattus norvegicus GN=Sec24b PE=1 SV=1	4	4.2	134.71	1242	0	16.227	D3ZW15	Sec24b	Protein Sec24b	1.28223	0.232324	0.819225	1.01293	0.939212	0.999511	-1.02002	0.905829	0.999301	1.15611	0.510195	0.999664
D3ZW55	sp|D3ZW55|ITPA_RAT Inosine triphosphate pyrophosphatase OS=Rattus norvegicus GN=Itpa PE=3 SV=1	9	79.8	21.927	198	0	107.62	ITPA	Itpa	Inosine triphosphate pyrophosphatase	1.09214	0.290983	0.832074	1.07419	0.354382	0.999511	1.03182	0.588799	0.983055	1.00814	0.91104	0.999664
D3ZWA5	tr|D3ZWA5|D3ZWA5_RAT Protein Kifap3 OS=Rattus norvegicus GN=Kifap3 PE=1 SV=3	1	1.9	84.261	728	0	3.5115	D3ZWA5	Kifap3	Protein Kifap3	NA	NA	NA	NA	NA	NA	NA	NA	NA	NA	NA	NA
D3ZWA8	tr|D3ZWA8|D3ZWA8_RAT Protein Appl1 OS=Rattus norvegicus GN=Appl1 PE=1 SV=3	2	4.3	75.401	671	0	43.644	D3ZWA8	Appl1	Protein Appl1	1.58718	0.0658649	0.692835	-1.13055	0.737896	0.999511	1.23105	0.347728	0.983055	1.02639	0.932675	0.999664
D3ZWD3	tr|D3ZWD3|D3ZWD3_RAT Pantothenate kinase 1 (Predicted), isoform CRA_a OS=Rattus norvegicus GN=Pank1 PE=1 SV=1	1	5.6	41.674	373	0	5.9589	D3ZWD3	Pank1	Pantothenate kinase 1 (Predicted), isoform CRA_a	NA	NA	NA	NA	NA	NA	NA	NA	NA	NA	NA	NA
D3ZWD6	tr|D3ZWD6|D3ZWD6_RAT Complement component 8, alpha polypeptide (Predicted) OS=Rattus norvegicus GN=C8a PE=1 SV=1	1	4.8	66.273	587	0	23.423	D3ZWD6	C8a	Complement component 8, alpha polypeptide (Predicted)	NA	NA	NA	NA	NA	NA	NA	NA	NA	NA	NA	NA
D3ZWF5	tr|D3ZWF5|D3ZWF5_RAT Transcription and mRNA export factor ENY2 OS=Rattus norvegicus GN=Eny2 PE=1 SV=1	2	27.7	11.528	101	0.0004085	4.0661	D3ZWF5	Eny2	Transcription and mRNA export factor ENY2	-1.50832	0.0130021	0.577566	-1.02012	0.901047	0.999511	-1.14114	0.427712	0.983055	-1.00637	0.976553	0.999664
D3ZWL9	tr|D3ZWL9|D3ZWL9_RAT Protein Dido1 OS=Rattus norvegicus GN=Dido1 PE=1 SV=2	3	1.8	243.29	2219	0	4.1126	D3ZWL9	Dido1	Protein Dido1	NA	NA	NA	1.15378	0.70072	0.999511	1.06575	0.840748	0.999301	1.35309	0.38678	0.999664
D3ZWP8	tr|D3ZWP8|D3ZWP8_RAT Protein Lrrc58 OS=Rattus norvegicus GN=Lrrc58 PE=4 SV=3	1	3.8	40.127	366	0.0046746	1.8455	D3ZWP8	Lrrc58	Protein Lrrc58	NA	NA	NA	NA	NA	NA	NA	NA	NA	NA	NA	NA
D3ZWR1	tr|D3ZWR1|D3ZWR1_RAT Protein Nt5c OS=Rattus norvegicus GN=Nt5c PE=1 SV=3	4	34.2	22.939	199	0	99.107	D3ZWR1	Nt5c	Protein Nt5c	-1.32715	0.380109	0.869733	-1.12887	0.402349	0.999511	-1.01546	0.90357	0.999301	-1.00793	0.951946	0.999664
D3ZWS2	tr|D3ZWS2|D3ZWS2_RAT Protein LOC690000 OS=Rattus norvegicus GN=LOC690000 PE=1 SV=1	2	14.2	15.07	141	0.00039293	3.1112	D3ZWS2	LOC690000	Protein LOC690000	NA	NA	NA	-1.24728	0.201635	0.999511	-1.24047	0.113163	0.983055	NA	NA	NA
D3ZWT8	tr|D3ZWT8|D3ZWT8_RAT ATP synthase subunit d, mitochondrial OS=Rattus norvegicus GN=Atp5h PE=1 SV=3;sp|P31399|ATP5H_RAT ATP synthase subunit d, mitochondrial OS=Rattus norvegicus GN=Atp5h PE=1 SV=3	11	77	18.763	161	0	116.01	D3ZWT8	Atp5h	ATP synthase subunit d, mitochondrial	1.034	0.75998	0.953458	-1.02839	0.693714	0.999511	-1.15669	0.122967	0.983055	1.00417	0.967264	0.999664
D3ZX01	tr|D3ZX01|D3ZX01_RAT 40S ribosomal protein S4 OS=Rattus norvegicus GN=Rps4y2 PE=1 SV=1	11	35.9	29.198	262	1	-2	D3ZX01	Rps4y2	40S ribosomal protein S4	NA	NA	NA	NA	NA	NA	NA	NA	NA	NA	NA	NA
D3ZX09	tr|D3ZX09|D3ZX09_RAT Metalloendopeptidase OS=Rattus norvegicus GN=Astl PE=3 SV=1	9	37.8	47.557	439	0	48.641	D3ZX09	Astl	Metalloendopeptidase	1.03012	0.762695	0.95346	1.01467	0.879521	0.999511	1.20626	0.0178485	0.983055	-1.03082	0.762518	0.999664
D3ZX38	tr|D3ZX38|D3ZX38_RAT Prefoldin 1 (Predicted) OS=Rattus norvegicus GN=Pfdn1 PE=1 SV=1	4	43.4	14.255	122	0	8.8986	D3ZX38	Pfdn1	Prefoldin 1 (Predicted)	-1.00991	0.957509	0.995755	-1.4105	0.0434856	0.999511	-1.19016	0.250237	0.983055	-1.53643	0.140647	0.999664
D3ZX69	tr|D3ZX69|D3ZX69_RAT 39S ribosomal protein L10, mitochondrial OS=Rattus norvegicus GN=Mrpl10 PE=1 SV=1;sp|P0C2C4|RM10_RAT 39S ribosomal protein L10, mitochondrial OS=Rattus norvegicus GN=Mrpl10 PE=1 SV=1	2	15.3	29.465	262	0.0010989	2.349	D3ZX69	Mrpl10	39S ribosomal protein L10, mitochondrial	NA	NA	NA	1.27835	0.299788	0.999511	1.16871	0.420665	0.983055	NA	NA	NA
D3ZX87	tr|D3ZX87|D3ZX87_RAT Protein LOC100910017 OS=Rattus norvegicus GN=LOC100910017 PE=4 SV=2;sp|P62902|RL31_RAT 60S ribosomal protein L31 OS=Rattus norvegicus GN=Rpl31 PE=2 SV=1;tr|D4ABZ9|D4ABZ9_RAT Protein Rpl31l4 OS=Rattus norvegicus GN=Rpl31l4 PE=1 SV=3;tr|	6	42	16.321	143	0	23.313	D3ZX87	LOC100910017	Protein LOC100910017	1.16659	0.0937883	0.730407	-1.02954	0.714959	0.999511	-1.05779	0.392968	0.983055	1.0332	0.749709	0.999664
D3ZXA6	tr|D3ZXA6|D3ZXA6_RAT Protein Pdpr OS=Rattus norvegicus GN=Pdpr PE=1 SV=1	4	10.5	98.818	878	0	31.194	D3ZXA6	Pdpr	Protein Pdpr	1.26508	0.347041	0.852561	-1.17946	0.503112	0.999511	-1.06868	0.770562	0.999301	-1.14804	0.591134	0.999664
D3ZXF9	tr|D3ZXF9|D3ZXF9_RAT Protein Mrpl12 OS=Rattus norvegicus GN=Mrpl12 PE=1 SV=1	1	5.1	29.441	276	0.00075273	2.7004	D3ZXF9	Mrpl12	Protein Mrpl12	NA	NA	NA	NA	NA	NA	NA	NA	NA	NA	NA	NA
D3ZXH7	tr|D3ZXH7|D3ZXH7_RAT Protein Alyref OS=Rattus norvegicus GN=Alyref PE=1 SV=1	7	40.7	19.915	189	0	187.52	D3ZXH7	Alyref	Protein Alyref	1.0283	0.783107	0.959098	-1.00503	0.942696	0.999511	-1.09004	0.319916	0.983055	-1.04486	0.574434	0.999664
D3ZXJ5	tr|D3ZXJ5|D3ZXJ5_RAT Protein Eftud1 OS=Rattus norvegicus GN=Eftud1 PE=1 SV=2	4	4.8	125.69	1127	0	14.022	D3ZXJ5	Eftud1	Protein Eftud1	-1.12715	0.512768	0.917973	1.00409	0.98164	0.999511	-1.09522	0.561552	0.983055	-1.10405	0.683913	0.999664
D3ZXK4	tr|D3ZXK4|D3ZXK4_RAT Protein Abhd11 OS=Rattus norvegicus GN=Abhd11 PE=1 SV=1	2	19.5	33.215	307	0	11.049	D3ZXK4	Abhd11	Protein Abhd11	NA	NA	NA	1.01	0.961571	0.999511	1.40602	0.181799	0.983055	NA	NA	NA
D3ZXK9	tr|D3ZXK9|D3ZXK9_RAT Purine nucleoside phosphorylase OS=Rattus norvegicus GN=Pnp PE=1 SV=3;sp|P85973|PNPH_RAT Purine nucleoside phosphorylase OS=Rattus norvegicus GN=Pnp PE=1 SV=1	17	74.4	32.302	289	0	179.8	D3ZXK9	Pnp	Purine nucleoside phosphorylase	-1.14384	0.163256	0.791812	-1.08734	0.342249	0.999511	-1.02567	0.724709	0.999301	-1.0329	0.747641	0.999664
D3ZXL1	tr|D3ZXL1|D3ZXL1_RAT Protein Arih1 OS=Rattus norvegicus GN=Arih1 PE=1 SV=1	3	4.3	64.016	555	0.0011119	2.5005	D3ZXL1	Arih1	Protein Arih1	-1.16699	0.525174	0.917973	-1.096	0.614018	0.999511	NA	NA	NA	-1.11059	0.573579	0.999664
D3ZXP3	tr|D3ZXP3|D3ZXP3_RAT Histone H2A OS=Rattus norvegicus GN=H2afx PE=1 SV=1	5	52.4	15.114	143	0	45.264	D3ZXP3	H2afx	Histone H2A	NA	NA	NA	NA	NA	NA	NA	NA	NA	NA	NA	NA
D3ZXS8	tr|D3ZXS8|D3ZXS8_RAT Huntingtin interacting protein 2 (Predicted), isoform CRA_a OS=Rattus norvegicus GN=Ube2k PE=1 SV=1	5	43.5	22.406	200	0	28.644	D3ZXS8	Ube2k	Huntingtin interacting protein 2 (Predicted), isoform CRA_a	1.07238	0.494564	0.91153	1.01743	0.896274	0.999511	1.00248	0.980271	0.999301	1.04642	0.687465	0.999664
D3ZXT2	tr|D3ZXT2|D3ZXT2_RAT Protein Stag2 OS=Rattus norvegicus GN=Stag2 PE=1 SV=1	3	2.2	141.31	1231	0.00075672	2.7663	D3ZXT2	Stag2	Protein Stag2	NA	NA	NA	1.56549	0.0834262	0.999511	1.36988	0.116365	0.983055	NA	NA	NA
D3ZY21	tr|D3ZY21|D3ZY21_RAT Nuclear factor NF-kappa-B p105 subunit OS=Rattus norvegicus GN=Nfkb1 PE=1 SV=2;tr|D3ZN11|D3ZN11_RAT Nuclear factor NF-kappa-B p105 subunit OS=Rattus norvegicus GN=Nfkb1 PE=1 SV=1;tr|F1LQH2|F1LQH2_RAT Nuclear factor NF-kappa-B p105 subu	4	7.3	84.788	782	0	8.9245	D3ZY21	Nfkb1	Nuclear factor NF-kappa-B p105 subunit	1.21159	0.283606	0.830614	1.16099	0.325149	0.999511	1.13377	0.324607	0.983055	1.0999	0.647745	0.999664
D3ZY44	tr|D3ZY44|D3ZY44_RAT Protein Mrps2 OS=Rattus norvegicus GN=Mrps2 PE=1 SV=1	1	7.6	32.175	291	0	20.913	D3ZY44	Mrps2	Protein Mrps2	NA	NA	NA	NA	NA	NA	NA	NA	NA	NA	NA	NA
D3ZYH3	tr|D3ZYH3|D3ZYH3_RAT Protein LOC100912928 OS=Rattus norvegicus GN=LOC100912928 PE=3 SV=1	2	21.3	18.593	164	0	7.6109	D3ZYH3	LOC100912928	Protein LOC100912928	1.19667	0.348626	0.852561	1.0672	0.766116	0.999511	1.06653	0.690197	0.991505	-1.04408	0.815422	0.999664
D3ZYI0	tr|D3ZYI0|D3ZYI0_RAT Grancalcin (Predicted) OS=Rattus norvegicus GN=Gca PE=1 SV=2	6	34.5	24.584	220	0	20.635	D3ZYI0	Gca	Grancalcin (Predicted)	-1.38927	0.177485	0.791812	-1.44918	0.197931	0.999511	-1.23824	0.227518	0.983055	-1.23277	0.267409	0.999664
D3ZYK4	tr|D3ZYK4|D3ZYK4_RAT Angiotensin-converting enzyme 2 OS=Rattus norvegicus GN=Ace2 PE=1 SV=3;sp|Q5EGZ1|ACE2_RAT Angiotensin-converting enzyme 2 OS=Rattus norvegicus GN=Ace2 PE=1 SV=1	1	2.5	88.168	766	0.001858	2.547	D3ZYK4	Ace2	Angiotensin-converting enzyme 2	NA	NA	NA	NA	NA	NA	NA	NA	NA	NA	NA	NA
D3ZYK9	tr|D3ZYK9|D3ZYK9_RAT Protein Npm3 OS=Rattus norvegicus GN=Npm3 PE=1 SV=1	3	33.5	18.917	173	0	63.862	D3ZYK9	Npm3	Protein Npm3	1.16648	0.329488	0.845038	-1.07763	0.599349	0.999511	1.10836	0.450894	0.983055	1.09937	0.597789	0.999664
D3ZYP2	tr|D3ZYP2|D3ZYP2_RAT Protein Ten1 OS=Rattus norvegicus GN=Ten1 PE=4 SV=2	2	17.5	15.985	143	0	7.7869	D3ZYP2	Ten1	Protein Ten1	1.33835	0.332765	0.845692	1.01197	0.95833	0.999511	-1.17747	0.525196	0.983055	1.48093	0.137183	0.999664
D3ZYS7	tr|D3ZYS7|D3ZYS7_RAT Protein G3bp1 OS=Rattus norvegicus GN=G3bp1 PE=1 SV=1	14	44.1	51.786	465	0	153.92	D3ZYS7	G3bp1	Protein G3bp1	1.06142	0.539682	0.9199	-1.07893	0.301421	0.999511	-1.06358	0.280989	0.983055	-1.03155	0.754429	0.999664
D3ZYU4	tr|D3ZYU4|D3ZYU4_RAT Protein Cox20 OS=Rattus norvegicus GN=Cox20 PE=1 SV=1	1	19.7	13.078	117	0	20.741	D3ZYU4	Cox20	Protein Cox20	2.08238	0.133895	0.791812	NA	NA	NA	1.56069	0.353385	0.983055	NA	NA	NA
D3ZYX5	tr|D3ZYX5|D3ZYX5_RAT Protein Myo6 OS=Rattus norvegicus GN=Myo6 PE=1 SV=2;tr|D4A5I9|D4A5I9_RAT Protein Myo6 OS=Rattus norvegicus GN=Myo6 PE=1 SV=3	2	4.4	145.76	1258	0	4.1427	D3ZYX5	Myo6	Protein Myo6	-1.20328	0.393888	0.871564	NA	NA	NA	-1.09992	0.641983	0.985215	NA	NA	NA
D3ZYX8	tr|D3ZYX8|D3ZYX8_RAT Cytochrome c oxidase subunit VIIa polypeptide 2 like (Predicted), isoform CRA_e OS=Rattus norvegicus GN=Cox7a2l PE=1 SV=1	1	10.8	13.273	120	0.00079428	3.6133	D3ZYX8	Cox7a2l	Cytochrome c oxidase subunit VIIa polypeptide 2 like (Predicted), isoform CRA_e	1.10002	0.612262	0.934547	1.00303	0.977431	0.999511	1.0707	0.632041	0.983055	1.09468	0.46639	0.999664
D3ZZ21	tr|D3ZZ21|D3ZZ21_RAT NADH dehydrogenase (Ubiquinone) 1 beta subcomplex, 6 (Predicted) OS=Rattus norvegicus GN=Ndufb6 PE=1 SV=1	2	21.9	15.638	128	0	13.946	D3ZZ21	Ndufb6	NADH dehydrogenase (Ubiquinone) 1 beta subcomplex, 6 (Predicted)	1.32313	0.205784	0.815554	-1.40312	0.104076	0.999511	-1.23769	0.184052	0.983055	-1.05666	0.78075	0.999664
D3ZZ38	tr|D3ZZ38|D3ZZ38_RAT Sorting nexin OS=Rattus norvegicus GN=Snx18 PE=1 SV=1	4	13.7	67.866	615	0	22.036	D3ZZ38	Snx18	Sorting nexin	1.24183	0.422871	0.887103	1.43987	0.322932	0.999511	1.63613	0.130352	0.983055	1.37805	0.392258	0.999664
D3ZZ95	tr|D3ZZ95|D3ZZ95_RAT 60S ribosomal protein L36 OS=Rattus norvegicus GN=LOC100361060 PE=3 SV=1;tr|M0RCN1|M0RCN1_RAT Protein LOC100361079 OS=Rattus norvegicus GN=LOC100361079 PE=4 SV=2;tr|D4A1Q0|D4A1Q0_RAT Protein LOC100361079 OS=Rattus norvegicus GN=LOC1003	5	30.2	12.41	106	0	20.224	D3ZZ95	LOC100361060	60S ribosomal protein L36	-1.15098	0.338982	0.848155	-1.0409	0.739298	0.999511	-1.01699	0.876071	0.999301	-1.17602	0.233044	0.999664
D3ZZ99	tr|D3ZZ99|D3ZZ99_RAT Alpha-adducin OS=Rattus norvegicus GN=Add1 PE=1 SV=3;sp|Q63028|ADDA_RAT Alpha-adducin OS=Rattus norvegicus GN=Add1 PE=2 SV=2	18	44.7	74.785	678	0	120.44	D3ZZ99	Add1	Alpha-adducin	-1.04703	0.589151	0.927089	-1.06558	0.369475	0.999511	-1.0016	0.978603	0.999301	1.0536	0.518325	0.999664
D3ZZA8	tr|D3ZZA8|D3ZZA8_RAT Protein Sec24a OS=Rattus norvegicus GN=Sec24a PE=1 SV=1	5	7.1	118.87	1089	0	18.149	D3ZZA8	Sec24a	Protein Sec24a	1.54881	0.0292157	0.577566	-1.29114	0.344155	0.999511	-1.10762	0.505325	0.983055	1.01872	0.945237	0.999664
D3ZZC1	tr|D3ZZC1|D3ZZC1_RAT Protein Txndc5 OS=Rattus norvegicus GN=Txndc5 PE=1 SV=1	15	58.8	46.353	417	0	228.44	D3ZZC1	Txndc5	Protein Txndc5	1.05781	0.614956	0.934547	-1.02214	0.764605	0.999511	-1.03033	0.604393	0.983055	1.02936	0.80107	0.999664
D3ZZF8	tr|D3ZZF8|D3ZZF8_RAT Polyadenylate binding protein-interacting protein 1 (Predicted) OS=Rattus norvegicus GN=Paip1 PE=1 SV=2	3	10.9	42.06	367	0	9.2144	D3ZZF8	Paip1	Polyadenylate binding protein-interacting protein 1 (Predicted)	-1.07939	0.712392	0.946617	-1.04723	0.754194	0.999511	-1.10732	0.420424	0.983055	1.0852	0.472717	0.999664
D3ZZK1	tr|D3ZZK1|D3ZZK1_RAT Protein LOC100359563 OS=Rattus norvegicus GN=LOC100359563 PE=3 SV=1;sp|P60868|RS20_RAT 40S ribosomal protein S20 OS=Rattus norvegicus GN=Rps20 PE=3 SV=1;tr|M0RAK8|M0RAK8_RAT Protein LOC100912386 OS=Rattus norvegicus GN=LOC100912386 PE=	3	22.7	13.354	119	0	23.128	D3ZZK1	Rps20	Protein LOC100359563	1.00833	0.947585	0.995755	-1.04118	0.760308	0.999511	-1.18183	0.224633	0.983055	-1.06855	0.687455	0.999664
D3ZZK8	tr|D3ZZK8|D3ZZK8_RAT Protein Frg1 OS=Rattus norvegicus GN=Frg1 PE=1 SV=3;tr|D3ZRG9|D3ZRG9_RAT Protein Frg1l1 OS=Rattus norvegicus GN=Frg1l1 PE=1 SV=1	2	12	29.041	258	0.0097561	1.4432	D3ZZK8	Frg1	Protein Frg1	1.001	0.994152	0.998072	NA	NA	NA	NA	NA	NA	NA	NA	NA
D3ZZL3	tr|D3ZZL3|D3ZZL3_RAT Protein Naglu OS=Rattus norvegicus GN=Naglu PE=1 SV=2	1	2.3	82.411	739	0.0011029	2.3908	D3ZZL3	Naglu	Protein Naglu	NA	NA	NA	NA	NA	NA	NA	NA	NA	NA	NA	NA
D3ZZN3	tr|D3ZZN3|D3ZZN3_RAT Acetyl-coenzyme A synthetase OS=Rattus norvegicus GN=Acss1 PE=3 SV=1	3	8.1	74.891	682	0	12.473	D3ZZN3	Acss1	Acetyl-coenzyme A synthetase	1.02587	0.889263	0.985114	-1.33244	0.0266002	0.999511	NA	NA	NA	-1.11923	0.613542	0.999664
D3ZZN5	tr|D3ZZN5|D3ZZN5_RAT Protein Lmod1 OS=Rattus norvegicus GN=Lmod1 PE=1 SV=2	3	4.5	64.887	584	0.00077973	3.2467	D3ZZN5	Lmod1	Protein Lmod1	NA	NA	NA	NA	NA	NA	NA	NA	NA	NA	NA	NA
D3ZZQ5	tr|D3ZZQ5|D3ZZQ5_RAT Protein Naa40 OS=Rattus norvegicus GN=Naa40 PE=1 SV=1	1	6.8	27.242	237	0	5.6901	D3ZZQ5	Naa40	Protein Naa40	NA	NA	NA	NA	NA	NA	NA	NA	NA	NA	NA	NA
D3ZZQ6	tr|D3ZZQ6|D3ZZQ6_RAT Protein Ints4 OS=Rattus norvegicus GN=Ints4 PE=1 SV=1	3	4.1	108.25	964	0	10.283	D3ZZQ6	Ints4	Protein Ints4	NA	NA	NA	-1.01982	0.937439	0.999511	-1.03322	0.846224	0.999301	-1.07351	0.771535	0.999664
D3ZZR5	tr|D3ZZR5|D3ZZR5_RAT Protein LOC100364748 OS=Rattus norvegicus GN=Snrpa1 PE=1 SV=1;tr|D3ZLF6|D3ZLF6_RAT Protein LOC100364748 OS=Rattus norvegicus GN=Snrpa1 PE=1 SV=3	7	36.1	28.317	255	0	59.431	D3ZZR5	Snrpa1	Protein LOC100364748	-1.01463	0.913593	0.994129	1.00956	0.901496	0.999511	-1.01104	0.899361	0.999301	-1.05588	0.613877	0.999664
D3ZZR9	tr|D3ZZR9|D3ZZR9_RAT Peptidyl-prolyl cis-trans isomerase OS=Rattus norvegicus GN=Fkbp2 PE=1 SV=1	7	62.1	15.388	140	0	56.202	D3ZZR9	Fkbp2	Peptidyl-prolyl cis-trans isomerase	-1.05091	0.754182	0.949609	1.02068	0.794733	0.999511	1.02391	0.826281	0.999301	-1.19305	0.330952	0.999664
D3ZZT9	tr|D3ZZT9|D3ZZT9_RAT Protein Col14a1 OS=Rattus norvegicus GN=Col14a1 PE=1 SV=3	52	44.1	192.56	1794	0	323.31	D3ZZT9	Col14a1	Protein Col14a1	-1.03116	0.8387	0.972509	1.19913	0.299417	0.999511	1.09739	0.654803	0.985215	1.13391	0.563373	0.999664
D3ZZV1	tr|D3ZZV1|D3ZZV1_RAT Mitochondrial import inner membrane translocase subunit TIM16 OS=Rattus norvegicus GN=Pam16 PE=1 SV=1	1	12	13.771	125	0	7.0265	D3ZZV1	Pam16	Mitochondrial import inner membrane translocase subunit TIM16	2.04896	0.0131885	0.577566	1.17658	0.491836	0.999511	1.07808	0.775306	0.999301	-1.07423	0.790509	0.999664
D3ZZW1	tr|D3ZZW1|D3ZZW1_RAT Protein Dock1 OS=Rattus norvegicus GN=Dock1 PE=1 SV=1	2	1.4	214.96	1864	0.0062587	1.7269	D3ZZW1	Dock1	Protein Dock1	NA	NA	NA	NA	NA	NA	1.1066	0.567636	0.999301	NA	NA	NA
D3ZZY2	tr|D3ZZY2|D3ZZY2_RAT Protein Utp14a OS=Rattus norvegicus GN=Utp14a PE=1 SV=3	2	4.2	91.043	803	0.0004029	3.8304	D3ZZY2	Utp14a	Protein Utp14a	NA	NA	NA	NA	NA	NA	NA	NA	NA	NA	NA	NA
D3ZZY4	tr|D3ZZY4|D3ZZY4_RAT Protein Tomm5 OS=Rattus norvegicus GN=LOC100360426 PE=1 SV=1;tr|D4A2X6|D4A2X6_RAT Protein Tomm5 OS=Rattus norvegicus GN=LOC100360426 PE=1 SV=2	2	39.2	6.0372	51	0	4.7703	D3ZZY4	LOC100360426	Protein Tomm5	1.65982	0.140831	0.791812	-1.46009	0.143294	0.999511	-1.40049	0.22445	0.983055	NA	NA	NA
D3ZZY5	tr|D3ZZY5|D3ZZY5_RAT Protein LOC100911519 OS=Rattus norvegicus GN=Pidd1 PE=4 SV=1	1	0.9	101.82	917	0.0067664	2.0344	D3ZZY5	Pidd1	Protein LOC100911519	-1.11215	0.639176	0.941547	-1.0177	0.839757	0.999511	1.09172	0.470481	0.983055	-1.04979	0.729855	0.999664
D3ZZZ9	tr|D3ZZZ9|D3ZZZ9_RAT Catenin (Cadherin associated protein), delta 1 (Predicted), isoform CRA_a OS=Rattus norvegicus GN=Ctnnd1 PE=1 SV=1	18	28.3	104.07	932	0	88.972	D3ZZZ9	Ctnnd1	Catenin (Cadherin associated protein), delta 1 (Predicted), isoform CRA_a	-1.03815	0.70174	0.946617	1.02146	0.764976	0.999511	-1.00558	0.928427	0.999301	1.01194	0.902472	0.999664
D4A031	tr|D4A031|D4A031_RAT DEAD (Asp-Glu-Ala-Asp) box polypeptide 42 (Predicted) OS=Rattus norvegicus GN=Ddx42 PE=1 SV=1	10	16.7	102.07	929	0	56.817	D4A031	Ddx42	DEAD (Asp-Glu-Ala-Asp) box polypeptide 42 (Predicted)	-1.02392	0.810772	0.96569	-1.05127	0.470489	0.999511	-1.06949	0.298767	0.983055	-1.11921	0.478986	0.999664
D4A054	tr|D4A054|D4A054_RAT Protein Ranbp2 OS=Rattus norvegicus GN=Ranbp2 PE=1 SV=2;tr|M0R3M4|M0R3M4_RAT Protein Ranbp2 OS=Rattus norvegicus GN=Ranbp2 PE=1 SV=1	19	10.9	341.4	3059	0	57.69	D4A054	Ranbp2	Protein Ranbp2	1.12907	0.436784	0.887155	-1.05645	0.518021	0.999511	1.04906	0.564938	0.983055	1.00866	0.954426	0.999664
D4A067	tr|D4A067|D4A067_RAT Protein RGD1564541 OS=Rattus norvegicus GN=RGD1564541 PE=1 SV=1	1	4.5	25.594	222	0.0067472	1.9943	D4A067	RGD1564541	Protein RGD1564541	NA	NA	NA	-1.20826	0.29105	0.999511	NA	NA	NA	NA	NA	NA
D4A0E2	tr|D4A0E2|D4A0E2_RAT Protein Napg OS=Rattus norvegicus GN=Napg PE=1 SV=1	2	9.1	25.602	230	0.0025538	2.3082	D4A0E2	Napg	Protein Napg	NA	NA	NA	NA	NA	NA	NA	NA	NA	NA	NA	NA
D4A0E8	tr|D4A0E8|D4A0E8_RAT Protein arginine N-methyltransferase 5 OS=Rattus norvegicus GN=Prmt5 PE=1 SV=1	6	16.2	72.694	637	0	61.843	D4A0E8	Prmt5	Protein arginine N-methyltransferase 5	1.34316	0.324241	0.842486	-1.11435	0.636551	0.999511	-1.05934	0.695193	0.991505	-1.19904	0.603047	0.999664
D4A0H4	tr|D4A0H4|D4A0H4_RAT Cullin 2 (Predicted), isoform CRA_a OS=Rattus norvegicus GN=Cul2 PE=1 SV=1	3	5.5	84.782	725	0.00078401	3.3414	D4A0H4	Cul2	Cullin 2 (Predicted), isoform CRA_a	1.03565	0.851119	0.973727	1.06097	0.725867	0.999511	-1.4373	0.0699009	0.983055	1.15942	0.422589	0.999664
D4A0H5	tr|D4A0H5|D4A0H5_RAT Cleavage and polyadenylation specific factor 1, 160kDa (Predicted), isoform CRA_a OS=Rattus norvegicus GN=Cpsf1 PE=1 SV=1	5	6.4	154.88	1386	0	9.2308	D4A0H5	Cpsf1	Cleavage and polyadenylation specific factor 1, 160kDa (Predicted), isoform CRA_a	NA	NA	NA	NA	NA	NA	-1.00008	0.999599	0.999378	-1.17565	0.380022	0.999664
D4A0L4	tr|D4A0L4|D4A0L4_RAT Y-box-binding protein 3 OS=Rattus norvegicus GN=Ybx3 PE=1 SV=3	7	28.2	31.287	291	0	22.534	D4A0L4	Ybx3	Y-box-binding protein 3	NA	NA	NA	-1.11271	0.434481	0.999511	1.03553	0.776318	0.999301	-1.01825	0.927001	0.999664
D4A0S1	tr|D4A0S1|D4A0S1_RAT Protein Foxl2 OS=Rattus norvegicus GN=Foxl2 PE=4 SV=1	6	27.8	38.762	374	0	19.297	D4A0S1	Foxl2	Protein Foxl2	1.23568	0.072634	0.692835	-1.05737	0.49515	0.999511	-1.16008	0.0968061	0.983055	-1.01743	0.898427	0.999664
D4A0T0	tr|D4A0T0|D4A0T0_RAT Protein Ndufb10 OS=Rattus norvegicus GN=Ndufb10 PE=1 SV=1	6	55.7	20.858	176	0	25.628	D4A0T0	Ndufb10	Protein Ndufb10	1.04698	0.644647	0.941955	-1.04145	0.545824	0.999511	1.02359	0.777923	0.999301	-1.03114	0.743637	0.999664
D4A0T2	tr|D4A0T2|D4A0T2_RAT Influenza virus NS1A binding protein (Predicted), isoform CRA_d OS=Rattus norvegicus GN=Ivns1abp PE=1 SV=1	2	22.2	25.333	221	0	11.185	D4A0T2	Ivns1abp	Influenza virus NS1A binding protein (Predicted), isoform CRA_d	NA	NA	NA	-1.07488	0.761617	0.999511	NA	NA	NA	-1.20095	0.405986	0.999664
D4A0U0	tr|D4A0U0|D4A0U0_RAT Protein kinase C delta type OS=Rattus norvegicus GN=Prkcd PE=1 SV=3;sp|P09215|KPCD_RAT Protein kinase C delta type OS=Rattus norvegicus GN=Prkcd PE=1 SV=1	4	11.3	77.271	672	0	24.783	D4A0U0	Prkcd	Protein kinase C delta type	1.02034	0.892229	0.985316	-1.18366	0.277826	0.999511	-1.19043	0.118971	0.983055	NA	NA	NA
D4A0U9	tr|D4A0U9|D4A0U9_RAT Protein Msh6 OS=Rattus norvegicus GN=Msh6 PE=1 SV=3	2	2.5	151.88	1362	0	8.5948	D4A0U9	Msh6	Protein Msh6	NA	NA	NA	1.03904	0.868561	0.999511	1.00393	0.984187	0.999301	1.25717	0.315016	0.999664
D4A0W7	tr|D4A0W7|D4A0W7_RAT Protein Fndc3b OS=Rattus norvegicus GN=Fndc3b PE=1 SV=2	3	5.3	132.78	1207	0.0059337	1.7675	D4A0W7	Fndc3b	Protein Fndc3b	NA	NA	NA	-1.21671	0.18436	0.999511	NA	NA	NA	NA	NA	NA
D4A0Y6	tr|D4A0Y6|D4A0Y6_RAT Protein Mki67 OS=Rattus norvegicus GN=Mki67 PE=1 SV=2	1	3.5	343.35	3119	0	3.5575	D4A0Y6	Mki67	Protein Mki67	NA	NA	NA	NA	NA	NA	NA	NA	NA	NA	NA	NA
D4A111	tr|D4A111|D4A111_RAT Protein Col6a3 OS=Rattus norvegicus GN=Col6a3 PE=1 SV=2;tr|D4A115|D4A115_RAT Protein Col6a3 OS=Rattus norvegicus GN=Col6a3 PE=1 SV=2	128	60.9	306.15	2819	0	323.31	D4A111	Col6a3	Protein Col6a3	-1.06527	0.520364	0.917973	-1.00254	0.973078	0.999511	1.08777	0.37681	0.983055	1.01563	0.866363	0.999664
D4A131	tr|D4A131|D4A131_RAT Mitochondrial ribosomal protein L4 (Predicted), isoform CRA_b OS=Rattus norvegicus GN=Mrpl4 PE=1 SV=1	1	6.5	33.082	294	0.0036193	2.2251	D4A131	Mrpl4	Mitochondrial ribosomal protein L4 (Predicted), isoform CRA_b	NA	NA	NA	NA	NA	NA	NA	NA	NA	NA	NA	NA
D4A133	tr|D4A133|D4A133_RAT Protein Atp6v1a OS=Rattus norvegicus GN=Atp6v1a PE=1 SV=1;tr|M0RBP6|M0RBP6_RAT Uncharacterized protein OS=Rattus norvegicus PE=3 SV=1	15	47.8	68.264	617	0	99.823	D4A133	Atp6v1a	Protein Atp6v1a	-1.18456	0.1149	0.768097	-1.08415	0.230749	0.999511	1.00229	0.981162	0.999301	-1.17393	0.385211	0.999664
D4A190	tr|D4A190|D4A190_RAT Eukaryotic translation initiation factor 3, subunit 12 (Predicted), isoform CRA_b OS=Rattus norvegicus GN=Eif3k PE=1 SV=1	1	15	12.359	107	0	11.807	D4A190	Eif3k	Eukaryotic translation initiation factor 3, subunit 12 (Predicted), isoform CRA_b	NA	NA	NA	NA	NA	NA	NA	NA	NA	NA	NA	NA
D4A197	tr|D4A197|D4A197_RAT Methylmalonyl CoA epimerase (Predicted), isoform CRA_d OS=Rattus norvegicus GN=Mcee PE=1 SV=1	2	27	18.816	178	0	25.04	D4A197	Mcee	Methylmalonyl CoA epimerase (Predicted), isoform CRA_d	NA	NA	NA	1.15592	0.391397	0.999511	NA	NA	NA	-1.01166	0.956469	0.999664
D4A1A5	tr|D4A1A5|D4A1A5_RAT Protein Ppp2r5c OS=Rattus norvegicus GN=Ppp2r5c PE=1 SV=2	5	14.7	60.872	524	0.0062478	1.7094	D4A1A5	Ppp2r5c	Protein Ppp2r5c	NA	NA	NA	NA	NA	NA	NA	NA	NA	NA	NA	NA
D4A1B8	tr|D4A1B8|D4A1B8_RAT Protein Dctn3 OS=Rattus norvegicus GN=Dctn3 PE=1 SV=1	3	25.3	21.112	186	0	31.99	D4A1B8	Dctn3	Protein Dctn3	-1.28171	0.341007	0.848155	-1.12002	0.226739	0.999511	1.02397	0.879375	0.999301	1.04615	0.734654	0.999664
D4A1D8	tr|D4A1D8|D4A1D8_RAT Protein Surf4 OS=Rattus norvegicus GN=Surf4 PE=1 SV=1	2	12.6	30.381	269	0	6.4408	D4A1D8	Surf4	Protein Surf4	NA	NA	NA	NA	NA	NA	NA	NA	NA	NA	NA	NA
D4A1F2	sp|D4A1F2|MICA2_RAT Protein-methionine sulfoxide oxidase MICAL2 OS=Rattus norvegicus GN=Mical2 PE=3 SV=1	3	4	110.09	961	0.0031938	1.9648	MICA2	Mical2	Protein-methionine sulfoxide oxidase MICAL2	NA	NA	NA	NA	NA	NA	NA	NA	NA	NA	NA	NA
D4A1G4	tr|D4A1G4|D4A1G4_RAT Cytochrome b5 OS=Rattus norvegicus GN=Cyb5a PE=1 SV=1;sp|P00173|CYB5_RAT Cytochrome b5 OS=Rattus norvegicus GN=Cyb5a PE=1 SV=2	4	46	11.482	100	0	28.685	D4A1G4	Cyb5a	Cytochrome b5	-1.00569	0.970542	0.995755	-1.04932	0.679832	0.999511	-1.15413	0.258327	0.983055	-1.14565	0.41289	0.999664
D4A1J6	tr|D4A1J6|D4A1J6_RAT Protein Ankfy1 OS=Rattus norvegicus GN=Ankfy1 PE=1 SV=3	9	13.8	128.66	1169	0	14.742	D4A1J6	Ankfy1	Protein Ankfy1	-1.45813	0.0570542	0.676378	1.22794	0.466709	0.999511	-1.08473	0.750597	0.999301	-1.51872	0.0417831	0.999664
D4A1K2	tr|D4A1K2|D4A1K2_RAT Protein Rpl7l1 OS=Rattus norvegicus GN=Rpl7l1 PE=1 SV=1	1	13.8	28.531	246	0	7.8765	D4A1K2	Rpl7l1	Protein Rpl7l1	NA	NA	NA	NA	NA	NA	NA	NA	NA	NA	NA	NA
D4A1Q9	tr|D4A1Q9|D4A1Q9_RAT Protein Ttll12 OS=Rattus norvegicus GN=Ttll12 PE=1 SV=1	11	28.3	73.897	639	0	39.359	D4A1Q9	Ttll12	Protein Ttll12	1.15429	0.171846	0.791812	1.05521	0.48745	0.999511	1.02769	0.790723	0.999301	1.01246	0.922099	0.999664
D4A1R8	tr|D4A1R8|D4A1R8_RAT Protein Cpne1 OS=Rattus norvegicus GN=Cpne1 PE=1 SV=1	5	12.3	58.843	536	0	14.239	D4A1R8	Cpne1	Protein Cpne1	1.16075	0.513574	0.917973	-1.88767	0.000117741	0.301535	-1.45616	0.0224787	0.983055	-1.09677	0.708614	0.999664
D4A1V7	tr|D4A1V7|D4A1V7_RAT MOB1, Mps One Binder kinase activator-like 1A (Yeast) (Predicted) OS=Rattus norvegicus GN=Mob1b PE=1 SV=1;sp|Q3T1J9|MOB1A_RAT MOB kinase activator 1A OS=Rattus norvegicus GN=Mob1a PE=2 SV=3	4	20.4	25.091	216	0.0059733	1.8437	D4A1V7	Mob1b	MOB1, Mps One Binder kinase activator-like 1A (Yeast) (Predicted)	NA	NA	NA	-1.07128	0.564441	0.999511	1.05465	0.740352	0.999301	NA	NA	NA
D4A1W5	tr|D4A1W5|D4A1W5_RAT Protein Rbm4 OS=Rattus norvegicus GN=Rbm4 PE=1 SV=2;sp|Q64LC9|RBM4B_RAT RNA-binding protein 4B OS=Rattus norvegicus GN=Rbm4b PE=2 SV=2	2	8.8	40.35	365	0	5.6005	D4A1W5	Rbm4	Protein Rbm4	1.06753	0.671614	0.946617	1.0201	0.882665	0.999511	-1.11603	0.594361	0.983055	-1.09065	0.578513	0.999664
D4A1Y0	tr|D4A1Y0|D4A1Y0_RAT Protein Scyl2 OS=Rattus norvegicus GN=Scyl2 PE=1 SV=1	4	7.4	103.36	930	0.00040032	3.7239	D4A1Y0	Scyl2	Protein Scyl2	NA	NA	NA	-1.21194	0.539372	0.999511	NA	NA	NA	-1.32327	0.411261	0.999664
D4A1Z4	tr|D4A1Z4|D4A1Z4_RAT Protein Gtf3c2 OS=Rattus norvegicus GN=Gtf3c2 PE=1 SV=2	1	1.9	105.16	953	0	7.8713	D4A1Z4	Gtf3c2	Protein Gtf3c2	1.3747	0.276051	0.828693	-1.01769	0.953485	0.999511	-1.04534	0.871334	0.999301	1.03597	0.92287	0.999664
D4A255	tr|D4A255|D4A255_RAT Protein Tldc1 OS=Rattus norvegicus GN=Tldc1 PE=1 SV=3	1	3.5	50.265	453	0.0014551	2.2569	D4A255	Tldc1	Protein Tldc1	NA	NA	NA	NA	NA	NA	NA	NA	NA	NA	NA	NA
D4A259	tr|D4A259|D4A259_RAT Polymerase (RNA) II (DNA directed) polypeptide D (Predicted) OS=Rattus norvegicus GN=Polr2d PE=1 SV=1	1	14.1	16.311	142	0	9.103	D4A259	Polr2d	Polymerase (RNA) II (DNA directed) polypeptide D (Predicted)	NA	NA	NA	NA	NA	NA	NA	NA	NA	NA	NA	NA
D4A261	tr|D4A261|D4A261_RAT Protein Ctc1 OS=Rattus norvegicus GN=Ctc1 PE=1 SV=2	5	9	133.91	1211	0	3.8901	D4A261	Ctc1	Protein Ctc1	1.10604	0.687823	0.946617	-1.11702	0.472769	0.999511	-1.15741	0.278767	0.983055	NA	NA	NA
D4A264	tr|D4A264|D4A264_RAT Protein Zadh2 OS=Rattus norvegicus GN=Zadh2 PE=1 SV=2	6	27.3	40.535	377	0	75.233	D4A264	Zadh2	Protein Zadh2	1.40176	0.1007	0.741116	-1.34897	0.0953461	0.999511	1.17509	0.472921	0.983055	1.0727	0.781964	0.999664
D4A2B0	tr|D4A2B0|D4A2B0_RAT Polymerase (DNA-directed), delta interacting protein 3 (Predicted), isoform CRA_a OS=Rattus norvegicus GN=Poldip3 PE=1 SV=1	3	9.8	46.321	420	0	7.9933	D4A2B0	Poldip3	Polymerase (DNA-directed), delta interacting protein 3 (Predicted), isoform CRA_a	1.03979	0.846157	0.97364	1.0339	0.728509	0.999511	-1.35564	0.110512	0.983055	1.01805	0.883404	0.999664
D4A2C6	tr|D4A2C6|D4A2C6_RAT LSM4 homolog, U6 small nuclear RNA associated (S. cerevisiae) (Predicted), isoform CRA_a OS=Rattus norvegicus GN=Lsm4 PE=1 SV=1	3	21.7	15.204	138	0	7.8242	D4A2C6	Lsm4	LSM4 homolog, U6 small nuclear RNA associated (S. cerevisiae) (Predicted), isoform CRA_a	-1.0379	0.650189	0.944789	-1.00523	0.950314	0.999511	-1.27159	0.242577	0.983055	1.07386	0.573379	0.999664
D4A2D7	tr|D4A2D7|D4A2D7_RAT Importin 4 (Predicted), isoform CRA_b OS=Rattus norvegicus GN=Ipo4 PE=1 SV=2	13	21.8	118.93	1081	0	59.718	D4A2D7	Ipo4	Importin 4 (Predicted), isoform CRA_b	1.1814	0.461145	0.89195	1.17551	0.444251	0.999511	1.17344	0.389567	0.983055	-1.4727	0.388454	0.999664
D4A2D8	tr|D4A2D8|D4A2D8_RAT LSM7 homolog, U6 small nuclear RNA associated (S. cerevisiae) (Predicted), isoform CRA_d OS=Rattus norvegicus GN=Lsm7 PE=1 SV=1	4	37.9	11.618	103	0	30.528	D4A2D8	Lsm7	LSM7 homolog, U6 small nuclear RNA associated (S. cerevisiae) (Predicted), isoform CRA_d	-1.04204	0.89929	0.986387	1.07414	0.775401	0.999511	1.05169	0.797158	0.999301	1.18502	0.694446	0.999664
D4A2F6	tr|D4A2F6|D4A2F6_RAT Protein Nhlrc3 OS=Rattus norvegicus GN=Nhlrc3 PE=1 SV=2	3	9.3	42.636	386	0	8.6274	D4A2F6	Nhlrc3	Protein Nhlrc3	1.45193	0.156637	0.791812	1.40978	0.104113	0.999511	1.43844	0.121889	0.983055	1.27666	0.295795	0.999664
D4A2G9	tr|D4A2G9|D4A2G9_RAT Protein Ranbp1 OS=Rattus norvegicus GN=Ranbp1 PE=1 SV=1	7	54.7	23.596	203	0	80.203	D4A2G9	Ranbp1	Protein Ranbp1	-1.04953	0.73547	0.946617	-1.05657	0.591237	0.999511	-1.09229	0.438105	0.983055	-1.00924	0.941928	0.999664
D4A2R6	tr|D4A2R6|D4A2R6_RAT Ubiquitin carboxyl-terminal hydrolase OS=Rattus norvegicus PE=3 SV=2;tr|D3ZL95|D3ZL95_RAT Ubiquitin carboxyl-terminal hydrolase OS=Rattus norvegicus GN=LOC100911860 PE=1 SV=1	1	2.2	112.64	997	0	9.8648	D4A2R6	¬	Ubiquitin carboxyl-terminal hydrolase OS=Rattus norvegicus PE=3 SV=2;tr	-1.02342	0.949568	0.995755	1.05999	0.867286	0.999511	1.18566	0.552933	0.999301	1.78176	0.148742	0.999664
D4A2W9	tr|D4A2W9|D4A2W9_RAT Protein Samhd1 OS=Rattus norvegicus GN=Samhd1 PE=1 SV=3;tr|D3Z898|D3Z898_RAT Protein Samhd1 OS=Rattus norvegicus GN=Samhd1 PE=1 SV=3	3	7.7	66.614	573	0	4.3079	D4A2W9	Samhd1	Protein Samhd1	1.10484	0.641457	0.941547	NA	NA	NA	-1.07089	0.690385	0.991505	-1.03679	0.845747	0.999664
D4A2X2	tr|D4A2X2|D4A2X2_RAT Unconventional myosin-Ib OS=Rattus norvegicus GN=Myo1b PE=1 SV=3;sp|Q05096|MYO1B_RAT Unconventional myosin-Ib OS=Rattus norvegicus GN=Myo1b PE=1 SV=1;tr|D3ZC71|D3ZC71_RAT Unconventional myosin-Ib OS=Rattus norvegicus GN=Myo1b PE=1 SV=2	22	26.5	131.92	1136	0	103.32	D4A2X2	Myo1b	Unconventional myosin-Ib	NA	NA	NA	1.03298	0.628514	0.999511	NA	NA	NA	1.06812	0.392177	0.999664
D4A2Z8	tr|D4A2Z8|D4A2Z8_RAT DEAH (Asp-Glu-Ala-His) box polypeptide 36 (Predicted), isoform CRA_a OS=Rattus norvegicus GN=Dhx36 PE=1 SV=1	3	4.4	113.84	1000	0	10.393	D4A2Z8	Dhx36	DEAH (Asp-Glu-Ala-His) box polypeptide 36 (Predicted), isoform CRA_a	1.33721	0.113268	0.768097	1.42419	0.218299	0.999511	1.35932	0.22562	0.983055	-1.25722	0.273124	0.999664
D4A305	tr|D4A305|D4A305_RAT Coiled-coil domain containing 58 (Predicted), isoform CRA_c OS=Rattus norvegicus GN=Ccdc58 PE=1 SV=1	4	39.6	16.69	144	0	7.849	D4A305	Ccdc58	Coiled-coil domain containing 58 (Predicted), isoform CRA_c	NA	NA	NA	NA	NA	NA	1.00262	0.981476	0.999301	NA	NA	NA
D4A308	tr|D4A308|D4A308_RAT Protein RGD1311744 OS=Rattus norvegicus GN=RGD1311744 PE=1 SV=2;tr|D4A1U8|D4A1U8_RAT Protein RGD1311744 OS=Rattus norvegicus GN=RGD1311744 PE=1 SV=3;tr|D4A389|D4A389_RAT Protein RGD1311744 OS=Rattus norvegicus GN=RGD1311744 PE=1 SV=1	3	6	86.151	764	0	4.0484	D4A308	RGD1311744	Protein RGD1311744	1.68711	0.0698262	0.692835	-1.05368	0.800286	0.999511	-1.16829	0.511094	0.983055	-1.02982	0.917768	0.999664
D4A3B0	tr|D4A3B0|D4A3B0_RAT Protein Tln2 OS=Rattus norvegicus GN=Tln2 PE=1 SV=3;tr|D3ZA84|D3ZA84_RAT Protein Tln2 OS=Rattus norvegicus GN=Tln2 PE=1 SV=3;tr|D3ZE09|D3ZE09_RAT Protein Tln2 OS=Rattus norvegicus GN=Tln2 PE=1 SV=3	12	6.3	253.64	2375	0	8.3625	D4A3B0	Tln2	Protein Tln2	NA	NA	NA	NA	NA	NA	NA	NA	NA	1.00388	0.988078	0.999664
D4A3D1	tr|D4A3D1|D4A3D1_RAT Uncharacterized protein OS=Rattus norvegicus GN=Ighv13-1 PE=1 SV=2	1	19.2	11.145	99	0	4.7781	D4A3D1	Ighv13-1	Uncharacterized protein	NA	NA	NA	NA	NA	NA	NA	NA	NA	NA	NA	NA
D4A3D4	tr|D4A3D4|D4A3D4_RAT Abhydrolase domain containing 3 (Predicted) OS=Rattus norvegicus GN=Abhd3 PE=4 SV=2	2	9.5	46.229	411	0.003614	2.2145	D4A3D4	Abhd3	Abhydrolase domain containing 3 (Predicted)	NA	NA	NA	NA	NA	NA	1.22286	0.380236	0.983055	NA	NA	NA
D4A3E1	tr|D4A3E1|D4A3E1_RAT Protein Hnrnpll OS=Rattus norvegicus GN=Hnrnpll PE=1 SV=1	13	40.4	64.362	591	0	92.63	D4A3E1	Hnrnpll	Protein Hnrnpll	1.03309	0.775817	0.954632	-1.12979	0.319875	0.999511	1.07343	0.409798	0.983055	-1.12149	0.614329	0.999664
D4A3E2	tr|D4A3E2|D4A3E2_RAT Aminopeptidase-like 1 (Predicted) OS=Rattus norvegicus GN=Npepl1 PE=1 SV=2	9	36.7	43.682	412	0	55.671	D4A3E2	Npepl1	Aminopeptidase-like 1 (Predicted)	1.16102	0.578632	0.926148	-1.53298	0.0227533	0.999511	-1.16872	0.431449	0.983055	-1.0224	0.850475	0.999664
D4A3E3	tr|D4A3E3|D4A3E3_RAT Protein Arid1a OS=Rattus norvegicus GN=Arid1a PE=1 SV=3	3	2	217.58	2021	0.00040617	3.9688	D4A3E3	Arid1a	Protein Arid1a	NA	NA	NA	1.03325	0.890178	0.999511	1.09013	0.652235	0.985215	1.06351	0.824242	0.999664
D4A3E8	tr|D4A3E8|D4A3E8_RAT Mitochondrial ribosomal protein S27 (Predicted), isoform CRA_b OS=Rattus norvegicus GN=Mrps27 PE=1 SV=1	2	4.8	47.648	415	0	3.6085	D4A3E8	Mrps27	Mitochondrial ribosomal protein S27 (Predicted), isoform CRA_b	NA	NA	NA	-1.14946	0.316242	0.999511	NA	NA	NA	NA	NA	NA
D4A3G7	tr|D4A3G7|D4A3G7_RAT Protein Krtap7-1 OS=Rattus norvegicus GN=Krtap7-1 PE=4 SV=1	1	26.4	9.5426	87	0	6.2304	D4A3G7	Krtap7-1	Protein Krtap7-1	NA	NA	NA	NA	NA	NA	NA	NA	NA	NA	NA	NA
D4A3I4	tr|D4A3I4|D4A3I4_RAT Transcription factor BTF3 OS=Rattus norvegicus GN=Btf3l4 PE=1 SV=1	1	17.7	17.27	158	0.00075386	2.7237	D4A3I4	Btf3l4	Transcription factor BTF3	NA	NA	NA	-1.10227	0.590576	0.999511	-1.10353	0.384077	0.983055	-1.07435	0.701614	0.999664
D4A3I5	tr|D4A3I5|D4A3I5_RAT LOC361774 (Predicted) OS=Rattus norvegicus GN=Fam160b1 PE=1 SV=1	2	4.6	86.211	764	0.0097742	1.2579	D4A3I5	Fam160b1	LOC361774 (Predicted)	NA	NA	NA	NA	NA	NA	NA	NA	NA	NA	NA	NA
D4A3K5	sp|D4A3K5|H11_RAT Histone H1.1 OS=Rattus norvegicus GN=Hist1h1a PE=3 SV=1	12	37.9	22.004	214	0	33.184	H11	Hist1h1a	Histone H1.1	-1.00193	0.989067	0.998051	1.05233	0.526001	0.999511	1.03143	0.640968	0.985215	1.03047	0.802929	0.999664
D4A3P0	tr|D4A3P0|D4A3P0_RAT Protein Ybx2 OS=Rattus norvegicus GN=Ybx2 PE=1 SV=1;tr|D3ZLV3|D3ZLV3_RAT Protein Ybx2 OS=Rattus norvegicus GN=Ybx2 PE=1 SV=2;tr|D3ZLV8|D3ZLV8_RAT Protein Ybx2 OS=Rattus norvegicus GN=Ybx2 PE=1 SV=1	9	38.4	38.094	359	0	52.447	D4A3P0	Ybx2	Protein Ybx2	1.19955	0.342773	0.850427	1.12	0.424218	0.999511	1.18415	0.180373	0.983055	1.24238	0.302061	0.999664
D4A3P1	tr|D4A3P1|D4A3P1_RAT Protein Ubqln4 OS=Rattus norvegicus GN=Ubqln4 PE=1 SV=1	5	20.2	63.55	595	0	28.705	D4A3P1	Ubqln4	Protein Ubqln4	-1.03541	0.858677	0.977512	-1.06548	0.787827	0.999511	1.19342	0.358773	0.983055	-1.1257	0.679931	0.999664
D4A3Q2	tr|D4A3Q2|D4A3Q2_RAT Protein Stag1 OS=Rattus norvegicus GN=Stag1 PE=1 SV=1	3	4.5	128.9	1122	0	4.4095	D4A3Q2	Stag1	Protein Stag1	1.38352	0.24551	0.82075	1.31792	0.338615	0.999511	1.09191	0.700966	0.991505	-1.15507	0.608025	0.999664
D4A3S8	tr|D4A3S8|D4A3S8_RAT NOL1/NOP2/Sun domain family, member 2 (Predicted) OS=Rattus norvegicus GN=Nsun2 PE=1 SV=1	3	7.7	88.09	782	0.0011261	2.4147	D4A3S8	Nsun2	NOL1/NOP2/Sun domain family, member 2 (Predicted)	1.42794	0.0275559	0.577566	1.24695	0.193249	0.999511	-1.00085	0.993137	0.999301	1.03454	0.816529	0.999664
D4A3T3	tr|D4A3T3|D4A3T3_RAT Protein Cbx1 OS=Rattus norvegicus GN=Cbx1 PE=1 SV=1;tr|M0R4Z0|M0R4Z0_RAT Protein Cbx1 OS=Rattus norvegicus GN=Cbx1 PE=1 SV=1	5	40.5	21.403	185	0	32.942	D4A3T3	Cbx1	Protein Cbx1	-1.11843	0.494067	0.91153	-1.00085	0.992414	0.999511	-1.02894	0.738474	0.999301	-1.16244	0.324674	0.999664
D4A3V2	tr|D4A3V2|D4A3V2_RAT NADH dehydrogenase [ubiquinone] 1 alpha subcomplex subunit 6 OS=Rattus norvegicus GN=Ndufa6 PE=1 SV=1	5	45.4	15.224	130	0	8.8679	D4A3V2	Ndufa6	NADH dehydrogenase [ubiquinone] 1 alpha subcomplex subunit 6	-1.08009	0.514588	0.917973	-1.0627	0.607389	0.999511	-1.1089	0.363296	0.983055	-1.05049	0.725806	0.999664
D4A3V3	tr|D4A3V3|D4A3V3_RAT Poly (ADP-ribose) polymerase family, member 12 (Predicted), isoform CRA_b OS=Rattus norvegicus GN=Parp12 PE=1 SV=2	2	6.1	79.485	706	0	11.076	D4A3V3	Parp12	Poly (ADP-ribose) polymerase family, member 12 (Predicted), isoform CRA_b	1.17618	0.353013	0.856045	NA	NA	NA	NA	NA	NA	NA	NA	NA
D4A409	tr|D4A409|D4A409_RAT Laminin, alpha 1 OS=Rattus norvegicus GN=Lama1 PE=2 SV=1	6	2.9	338.19	3083	0	10.541	D4A409	Lama1	Laminin, alpha 1	-1.19414	0.507785	0.917973	1.09709	0.638877	0.999511	-1.49988	0.103391	0.983055	-1.10436	0.676708	0.999664
D4A412	tr|D4A412|D4A412_RAT Protein LOC688684 OS=Rattus norvegicus GN=LOC688684 PE=4 SV=1;sp|P62912|RL32_RAT 60S ribosomal protein L32 OS=Rattus norvegicus GN=Rpl32 PE=1 SV=2	7	37.8	15.022	127	0	36.565	D4A412	LOC688684	Protein LOC688684	-1.08881	0.570475	0.926148	NA	NA	NA	NA	NA	NA	NA	NA	NA
D4A417	tr|D4A417|D4A417_RAT Protein Pcif1 OS=Rattus norvegicus GN=Pcif1 PE=1 SV=1	1	1.6	80.58	704	0	4.9671	D4A417	Pcif1	Protein Pcif1	1.63955	0.0286899	0.577566	1.18265	0.420727	0.999511	1.15697	0.433684	0.983055	1.2918	0.29095	0.999664
D4A434	tr|D4A434|D4A434_RAT Protein Rnaseh2c OS=Rattus norvegicus GN=Rnaseh2c PE=1 SV=1	2	25.9	17.874	166	0	10.306	D4A434	Rnaseh2c	Protein Rnaseh2c	1.40624	0.0710325	0.692835	-1.06262	0.758768	0.999511	-1.17746	0.339287	0.983055	-1.27545	0.170621	0.999664
D4A465	tr|D4A465|D4A465_RAT Protein Lamtor2 OS=Rattus norvegicus GN=Lamtor2 PE=1 SV=1	2	15.2	13.48	125	0.0081243	1.9396	D4A465	Lamtor2	Protein Lamtor2	NA	NA	NA	NA	NA	NA	NA	NA	NA	1.09652	0.601882	0.999664
D4A4D5	tr|D4A4D5|D4A4D5_RAT Protein LOC100362751 OS=Rattus norvegicus GN=LOC498555 PE=3 SV=1;sp|P02401|RLA2_RAT 60S acidic ribosomal protein P2 OS=Rattus norvegicus GN=Rplp2 PE=1 SV=2;tr|D3ZN03|D3ZN03_RAT Protein LOC100362751 OS=Rattus norvegicus GN=LOC100362751	6	73	11.706	115	0	67.784	D4A4D5	LOC498555	Protein LOC100362751	-1.39482	0.263803	0.824455	1.00487	0.987596	0.999511	-1.21808	0.465309	0.983055	1.09536	0.741412	0.999664
D4A4H5	tr|D4A4H5|D4A4H5_RAT Protein Sdf2 OS=Rattus norvegicus GN=Sdf2 PE=1 SV=2	1	6.4	24.056	219	0.00076336	2.6623	D4A4H5	Sdf2	Protein Sdf2	NA	NA	NA	NA	NA	NA	NA	NA	NA	NA	NA	NA
D4A4L5	tr|D4A4L5|D4A4L5_RAT Protein Isca2 OS=Rattus norvegicus GN=Isca2 PE=1 SV=1	1	7.8	16.68	154	0.0062413	1.6884	D4A4L5	Isca2	Protein Isca2	NA	NA	NA	NA	NA	NA	NA	NA	NA	NA	NA	NA
D4A4P3	tr|D4A4P3|D4A4P3_RAT Protein LOC100361144 OS=Rattus norvegicus GN=LOC100361144 PE=1 SV=1;tr|M0RA24|M0RA24_RAT Protein LOC100362391 OS=Rattus norvegicus GN=LOC100362391 PE=4 SV=2	4	60.6	11.267	99	0	8.4582	D4A4P3	LOC100361144	Protein LOC100361144	-1.20834	0.50855	0.917973	-1.08559	0.493342	0.999511	-1.01338	0.930936	0.999301	-1.03257	0.863049	0.999664
D4A4Q4	tr|D4A4Q4|D4A4Q4_RAT Protein Ociad2 OS=Rattus norvegicus GN=Ociad2 PE=1 SV=3	2	29.5	14.682	132	0	11.645	D4A4Q4	Ociad2	Protein Ociad2	NA	NA	NA	NA	NA	NA	NA	NA	NA	NA	NA	NA
D4A4T0	tr|D4A4T0|D4A4T0_RAT Protein Stub1 OS=Rattus norvegicus GN=Stub1 PE=1 SV=1	2	11.8	34.886	304	0	16.13	D4A4T0	Stub1	Protein Stub1	1.08379	0.721843	0.946617	-1.12836	0.311953	0.999511	-1.17451	0.396742	0.983055	-1.18108	0.311717	0.999664
D4A4U3	tr|D4A4U3|D4A4U3_RAT Protein Mdp1 OS=Rattus norvegicus GN=Mdp1 PE=1 SV=1	4	50	18.61	164	0	52.25	D4A4U3	Mdp1	Protein Mdp1	1.20274	0.354177	0.856045	1.19595	0.406023	0.999511	1.24102	0.265035	0.983055	1.11858	0.646257	0.999664
D4A4V1	tr|D4A4V1|D4A4V1_RAT Mitochondrial ribosomal protein S18C (Predicted), isoform CRA_a OS=Rattus norvegicus GN=Mrps18c PE=1 SV=1	1	13.3	16.371	143	0.0018818	2.7151	D4A4V1	Mrps18c	Mitochondrial ribosomal protein S18C (Predicted), isoform CRA_a	NA	NA	NA	NA	NA	NA	1.02873	0.919242	0.999301	NA	NA	NA
D4A4W6	tr|D4A4W6|D4A4W6_RAT Protein Slirp OS=Rattus norvegicus GN=Slirp PE=1 SV=1	3	28.8	12.576	111	0.0036206	2.2271	D4A4W6	Slirp	Protein Slirp	1.38991	0.0519603	0.6745	1.08426	0.605276	0.999511	NA	NA	NA	1.23126	0.333401	0.999664
D4A4W7	tr|D4A4W7|D4A4W7_RAT Protein Mgarp OS=Rattus norvegicus GN=Mgarp PE=1 SV=1	1	6.5	29.117	278	0	3.823	D4A4W7	Mgarp	Protein Mgarp	1.26716	0.213505	0.819225	NA	NA	NA	-1.30482	0.204414	0.983055	NA	NA	NA
D4A510	tr|D4A510|D4A510_RAT Protein Smarcc2 OS=Rattus norvegicus GN=Smarcc2 PE=1 SV=3;tr|D3ZPF5|D3ZPF5_RAT Protein Smarcc2 OS=Rattus norvegicus GN=Smarcc2 PE=1 SV=1	10	18.5	124.74	1135	0	94.453	D4A510	Smarcc2	Protein Smarcc2	-2.19935	0.0959371	0.731638	-1.10644	0.598496	0.999511	-1.70426	0.211369	0.983055	1.07225	0.692888	0.999664
D4A511	tr|D4A511|D4A511_RAT Signal recognition particle 9 kDa protein OS=Rattus norvegicus GN=Srp9 PE=1 SV=1	1	12.8	10.137	86	0.0046847	1.8663	D4A511	Srp9	Signal recognition particle 9 kDa protein	NA	NA	NA	NA	NA	NA	NA	NA	NA	NA	NA	NA
D4A545	tr|D4A545|D4A545_RAT Protein Mcemp1 OS=Rattus norvegicus GN=Mcemp1 PE=4 SV=1	1	5.3	21.443	187	0.0081358	1.9596	D4A545	Mcemp1	Protein Mcemp1	NA	NA	NA	NA	NA	NA	NA	NA	NA	NA	NA	NA
D4A554	tr|D4A554|D4A554_RAT Eukaryotic translation initiation factor 4 gamma, 3 (Predicted), isoform CRA_a OS=Rattus norvegicus GN=Eif4g3 PE=1 SV=2	4	2.8	175.43	1583	0	7.5779	D4A554	Eif4g3	Eukaryotic translation initiation factor 4 gamma, 3 (Predicted), isoform CRA_a	1.5705	0.151314	0.791812	1.1881	0.54781	0.999511	1.37045	0.263934	0.983055	1.77001	0.150713	0.999664
D4A565	tr|D4A565|D4A565_RAT NADH dehydrogenase (Ubiquinone) 1 beta subcomplex, 5 (Predicted), isoform CRA_b OS=Rattus norvegicus GN=Ndufb5 PE=1 SV=1	2	10.1	21.664	189	0.005967	1.8348	D4A565	Ndufb5	NADH dehydrogenase (Ubiquinone) 1 beta subcomplex, 5 (Predicted), isoform CRA_b	NA	NA	NA	-1.32504	0.0327688	0.999511	NA	NA	NA	NA	NA	NA
D4A567	tr|D4A567|D4A567_RAT Protein Bub3 OS=Rattus norvegicus GN=Bub3 PE=1 SV=3	4	9.4	67.846	627	0	32.233	D4A567	Bub3	Protein Bub3	1.08792	0.623094	0.937856	1.02388	0.848772	0.999511	1.02099	0.868676	0.999301	1.11606	0.524595	0.999664
D4A582	tr|D4A582|D4A582_RAT Protein Zdbf2 OS=Rattus norvegicus GN=Zdbf2 PE=4 SV=3	2	0.9	261.95	2376	0.0025783	2.4156	D4A582	Zdbf2	Protein Zdbf2	1.06873	0.478562	0.903534	1.15457	0.262502	0.999511	1.10072	0.349054	0.983055	1.31763	0.0563003	0.999664
D4A593	tr|D4A593|D4A593_RAT Protein Angptl1 OS=Rattus norvegicus GN=Angptl1 PE=4 SV=1;tr|G3V862|G3V862_RAT Angiopoietin-like 2 OS=Rattus norvegicus GN=Angptl2 PE=4 SV=1	1	4.7	34.241	300	0	5.2276	D4A593	Angptl1	Protein Angptl1	1.75371	0.0914538	0.727992	1.34069	0.452333	0.999511	1.42679	0.233568	0.983055	1.23606	0.568605	0.999664
D4A5F0	tr|D4A5F0|D4A5F0_RAT Protein Fam114a1l1 OS=Rattus norvegicus GN=Fam114a1l1 PE=4 SV=2	2	8.3	60.376	566	0	4.3556	D4A5F0	Fam114a1l1	Protein Fam114a1l1	NA	NA	NA	NA	NA	NA	NA	NA	NA	NA	NA	NA
D4A5F2	tr|D4A5F2|D4A5F2_RAT Protein Cep290 OS=Rattus norvegicus GN=Cep290 PE=4 SV=2	3	1.2	289.55	2478	0.0018622	2.5877	D4A5F2	Cep290	Protein Cep290	NA	NA	NA	NA	NA	NA	NA	NA	NA	1.11142	0.6524	0.999664
D4A5H2	tr|D4A5H2|D4A5H2_RAT Similar to RIKEN cDNA 2410002O22 OS=Rattus norvegicus GN=Trappc13 PE=1 SV=3;sp|Q5M887|TPC13_RAT Trafficking protein particle complex subunit 13 OS=Rattus norvegicus GN=Trappc13 PE=2 SV=2	1	6.5	46.519	418	0	10.571	D4A5H2	Trappc13	Similar to RIKEN cDNA 2410002O22	NA	NA	NA	NA	NA	NA	NA	NA	NA	NA	NA	NA
D4A5L9	tr|D4A5L9|D4A5L9_RAT Protein LOC679794 OS=Rattus norvegicus GN=LOC679794 PE=3 SV=1;sp|P62898|CYC_RAT Cytochrome c, somatic OS=Rattus norvegicus GN=Cycs PE=1 SV=2;tr|M0RBT2|M0RBT2_RAT Uncharacterized protein OS=Rattus norvegicus PE=3 SV=1	7	56.2	11.635	105	0	83.544	D4A5L9	LOC679794	Protein LOC679794	-1.24349	0.130807	0.791812	-1.04181	0.75291	0.999511	-1.04402	0.671048	0.999301	1.02675	0.867768	0.999664
D4A5Q1	tr|D4A5Q1|D4A5Q1_RAT Phosphatidylinositol 3-kinase catalytic delta polypeptide (Predicted) OS=Rattus norvegicus GN=Pik3cd PE=1 SV=2	1	2.3	107.9	944	0	6.429	D4A5Q1	Pik3cd	Phosphatidylinositol 3-kinase catalytic delta polypeptide (Predicted)	NA	NA	NA	NA	NA	NA	NA	NA	NA	NA	NA	NA
D4A5S9	tr|D4A5S9|D4A5S9_RAT Protein Prpf39 OS=Rattus norvegicus GN=Prpf39 PE=1 SV=1	2	6.3	77.937	664	0.0015326	2.9361	D4A5S9	Prpf39	Protein Prpf39	NA	NA	NA	NA	NA	NA	NA	NA	NA	1.29875	0.423896	0.999664
D4A5T1	tr|D4A5T1|D4A5T1_RAT Protein Sf3b5 OS=Rattus norvegicus GN=Sf3b5 PE=1 SV=1	4	70.9	10.119	86	0	30.362	D4A5T1	Sf3b5	Protein Sf3b5	1.03711	0.684249	0.946617	-1.04723	0.592424	0.999511	-1.19826	0.126232	0.983055	-1.07502	0.590495	0.999664
D4A5V8	tr|D4A5V8|D4A5V8_RAT Mitogen-activated protein kinase OS=Rattus norvegicus GN=Mapk9 PE=1 SV=1;sp|P49186|MK09_RAT Mitogen-activated protein kinase 9 OS=Rattus norvegicus GN=Mapk9 PE=1 SV=1	2	6.9	48.189	423	0	13.444	D4A5V8	Mapk9	Mitogen-activated protein kinase	NA	NA	NA	NA	NA	NA	NA	NA	NA	NA	NA	NA
D4A5W0	tr|D4A5W0|D4A5W0_RAT Protein Toe1 OS=Rattus norvegicus GN=Toe1 PE=1 SV=1	1	2.8	44.308	393	0.00038775	2.9035	D4A5W0	Toe1	Protein Toe1	NA	NA	NA	NA	NA	NA	NA	NA	NA	NA	NA	NA
D4A5Y5	tr|D4A5Y5|D4A5Y5_RAT Protein LOC100363779 OS=Rattus norvegicus GN=LOC100363779 PE=1 SV=2	1	12.7	13.022	118	0.0046779	1.8504	D4A5Y5	LOC100363779	Protein LOC100363779	NA	NA	NA	NA	NA	NA	NA	NA	NA	NA	NA	NA
D4A604	tr|D4A604|D4A604_RAT Protein Pigt OS=Rattus norvegicus GN=Pigt PE=1 SV=2	3	5.9	67.502	598	0	13.098	D4A604	Pigt	Protein Pigt	1.14111	0.488167	0.91153	-1.06816	0.711819	0.999511	1.06425	0.69836	0.991505	1.07878	0.703245	0.999664
D4A648	tr|D4A648|D4A648_RAT Protein Stk4 OS=Rattus norvegicus GN=Stk4 PE=1 SV=1;tr|B1WBQ5|B1WBQ5_RAT Serine/threonine kinase 3 (STE20 homolog, yeast) OS=Rattus norvegicus GN=Stk3 PE=1 SV=1;sp|O54748|STK3_RAT Serine/threonine-protein kinase 3 OS=Rattus norvegicus	2	4.7	55.37	487	0.00041118	4.1432	D4A648	Stk4	Protein Stk4	NA	NA	NA	-1.05139	0.591623	0.999511	-1.04563	0.68855	0.991505	-1.15505	0.238702	0.999664
D4A6C5	tr|D4A6C5|D4A6C5_RAT Protein Arhgap1 OS=Rattus norvegicus GN=Arhgap1 PE=1 SV=1	15	49.9	50.622	439	0	97.244	D4A6C5	Arhgap1	Protein Arhgap1	1.03904	0.617406	0.934756	-1.02554	0.678494	0.999511	1.04233	0.575737	0.983055	1.08252	0.384999	0.999664
D4A6G6	tr|D4A6G6|D4A6G6_RAT Protein LOC100362339 OS=Rattus norvegicus GN=LOC100362339 PE=4 SV=1;sp|P17074|RS19_RAT 40S ribosomal protein S19 OS=Rattus norvegicus GN=Rps19 PE=2 SV=3;tr|D3ZGN8|D3ZGN8_RAT Protein LOC103690015 OS=Rattus norvegicus GN=LOC103690015 PE=	8	36.6	16.117	145	0	45.738	D4A6G6	Rps19	Protein LOC100362339	-1.00076	0.99564	0.998207	-1.02331	0.852947	0.999511	-1.22922	0.106112	0.983055	-1.01878	0.885716	0.999664
D4A6I4	tr|D4A6I4|D4A6I4_RAT Cytochrome P450 1B1 (Fragment) OS=Rattus norvegicus GN=Cyp1b1 PE=4 SV=2;sp|Q64678|CP1B1_RAT Cytochrome P450 1B1 OS=Rattus norvegicus GN=Cyp1b1 PE=1 SV=1	2	9.5	38.281	347	0.00076104	2.8429	D4A6I4	Cyp1b1	Cytochrome P450 1B1 (Fragment)	NA	NA	NA	NA	NA	NA	NA	NA	NA	NA	NA	NA
D4A6K9	tr|D4A6K9|D4A6K9_RAT Active BCR-related gene (Predicted) OS=Rattus norvegicus GN=Abr PE=1 SV=1	1	2.1	97.692	859	0	5.6275	D4A6K9	Abr	Active BCR-related gene (Predicted)	NA	NA	NA	NA	NA	NA	NA	NA	NA	NA	NA	NA
D4A6T1	tr|D4A6T1|D4A6T1_RAT Protein Spata5 OS=Rattus norvegicus GN=Spata5 PE=1 SV=1	3	5.6	91.161	838	0	4.5498	D4A6T1	Spata5	Protein Spata5	-1.17555	0.146131	0.791812	1.04307	0.879145	0.999511	-1.06978	0.543376	0.983055	-1.06273	0.515771	0.999664
D4A6V3	tr|D4A6V3|D4A6V3_RAT Uncharacterized protein OS=Rattus norvegicus PE=4 SV=1;sp|P70583|DUT_RAT Deoxyuridine 5-triphosphate nucleotidohydrolase OS=Rattus norvegicus GN=Dut PE=2 SV=3	1	9.6	19.015	177	0	3.645	D4A6V3	¬	Uncharacterized protein OS=Rattus norvegicus PE=4 SV=1;sp	-1.16836	0.388956	0.869733	-1.25607	0.15776	0.999511	-1.15079	0.328032	0.983055	NA	NA	NA
D4A6W6	tr|D4A6W6|D4A6W6_RAT Protein RGD1561333 OS=Rattus norvegicus GN=RGD1561333 PE=3 SV=1;sp|P62919|RL8_RAT 60S ribosomal protein L8 OS=Rattus norvegicus GN=Rpl8 PE=2 SV=2	7	31.1	28.156	257	0	98.585	D4A6W6	RGD1561333	Protein RGD1561333	1.06184	0.551454	0.921751	NA	NA	NA	-1.15426	0.191711	0.983055	NA	NA	NA
D4A6X4	tr|D4A6X4|D4A6X4_RAT Acylphosphatase OS=Rattus norvegicus GN=Acyp1 PE=1 SV=1	1	14.1	11.312	99	0.00818	1.4566	D4A6X4	Acyp1	Acylphosphatase	NA	NA	NA	NA	NA	NA	NA	NA	NA	NA	NA	NA
D4A702	tr|D4A702|D4A702_RAT Protein Synpo2 OS=Rattus norvegicus GN=Synpo2 PE=1 SV=2	2	2.5	136.02	1262	0	3.5249	D4A702	Synpo2	Protein Synpo2	NA	NA	NA	1.9258	0.0191186	0.999511	NA	NA	NA	NA	NA	NA
D4A712	tr|D4A712|D4A712_RAT Protein Tcf25 OS=Rattus norvegicus GN=Tcf25 PE=1 SV=2;tr|D3ZC46|D3ZC46_RAT Protein Tcf25 OS=Rattus norvegicus GN=Tcf25 PE=1 SV=2	2	10.2	68.219	600	0	14.303	D4A712	Tcf25	Protein Tcf25	NA	NA	NA	NA	NA	NA	NA	NA	NA	NA	NA	NA
D4A719	tr|D4A719|D4A719_RAT Protein Snx12 OS=Rattus norvegicus GN=Snx12 PE=1 SV=1;tr|A0A096MKE2|A0A096MKE2_RAT Protein Snx12 OS=Rattus norvegicus GN=Snx12 PE=1 SV=1;tr|A0A096MKG7|A0A096MKG7_RAT Protein Snx12 (Fragment) OS=Rattus norvegicus GN=Snx12 PE=1 SV=1	10	57.1	19.807	170	0	20.267	D4A719	Snx12	Protein Snx12	-1.43303	0.120452	0.780594	1.11434	0.187807	0.999511	-1.06943	0.542765	0.991505	-1.19148	0.201901	0.999664
D4A742	tr|D4A742|D4A742_RAT Protein LOC100910944 OS=Rattus norvegicus GN=Romo1 PE=1 SV=1	3	77.2	8.1828	79	0	43.125	D4A742	Romo1	Protein LOC100910944	1.7059	0.1201	0.780485	-1.15017	0.556723	0.999511	1.46267	0.0545099	0.983055	1.09093	0.659425	0.999664
D4A746	tr|D4A746|D4A746_RAT GDP-mannose pyrophosphorylase B (Predicted), isoform CRA_a OS=Rattus norvegicus GN=Gmppb PE=1 SV=1	2	7.2	39.902	360	0	4.3104	D4A746	Gmppb	GDP-mannose pyrophosphorylase B (Predicted), isoform CRA_a	NA	NA	NA	1.08814	0.650665	0.999511	-1.23633	0.411487	0.983055	NA	NA	NA
D4A771	tr|D4A771|D4A771_RAT Protein LOC100359825 OS=Rattus norvegicus GN=LOC100362049 PE=4 SV=1;tr|D3ZZN4|D3ZZN4_RAT Protein LOC100362338 OS=Rattus norvegicus GN=LOC100362338 PE=4 SV=1;sp|P04646|RL35A_RAT 60S ribosomal protein L35a OS=Rattus norvegicus GN=Rpl35a	6	29.1	12.584	110	0	12.554	D4A771	LOC100362049	Protein LOC100359825	1.08686	0.34838	0.852561	1.07549	0.606149	0.999511	-1.09517	0.608723	0.983055	1.05253	0.660174	0.999664
D4A777	tr|D4A777|D4A777_RAT Protein Fam114a1 OS=Rattus norvegicus GN=Fam114a1 PE=1 SV=2	3	10.6	60.757	567	0.0018083	2.2101	D4A777	Fam114a1	Protein Fam114a1	-1.08469	0.438837	0.887155	-1.04642	0.613919	0.999511	NA	NA	NA	-1.34838	0.0485611	0.999664
D4A781	tr|D4A781|D4A781_RAT Protein Ipo5 OS=Rattus norvegicus GN=Ipo5 PE=1 SV=1;tr|M0RB74|M0RB74_RAT Protein Ipo5 OS=Rattus norvegicus GN=Ipo5 PE=1 SV=2	33	47	123.7	1097	0	199.94	D4A781	Ipo5	Protein Ipo5	-1.79857	0.223306	0.819225	1.27201	0.0379924	0.999511	1.19918	0.1154	0.983055	-1.06104	0.727896	0.999664
D4A786	tr|D4A786|D4A786_RAT Protein LOC100360002 OS=Rattus norvegicus GN=LOC100360002 PE=4 SV=2;sp|Q9JJW3|USMG5_RAT Up-regulated during skeletal muscle growth protein 5 OS=Rattus norvegicus GN=Usmg5 PE=1 SV=1;tr|M0R808|M0R808_RAT Protein LOC100362504 OS=Rattus no	4	84.5	6.4075	58	0	7.3591	D4A786	LOC100360002	Protein LOC100360002	-1.12246	0.527694	0.917973	1.15942	0.455525	0.999511	1.09442	0.623399	0.993288	1.11552	0.513371	0.999664
D4A7D7	tr|D4A7D7|D4A7D7_RAT Hexose-6-phosphate dehydrogenase (Glucose 1-dehydrogenase) (Predicted), isoform CRA_b OS=Rattus norvegicus GN=H6pd PE=1 SV=1	1	2	89.839	797	0.0011001	2.3628	D4A7D7	H6pd	Hexose-6-phosphate dehydrogenase (Glucose 1-dehydrogenase) (Predicted), isoform CRA_b	NA	NA	NA	-1.16151	0.626186	0.999511	NA	NA	NA	NA	NA	NA
D4A7F2	tr|D4A7F2|D4A7F2_RAT Protein Mycbp OS=Rattus norvegicus GN=Mycbp PE=1 SV=1	3	35.9	11.97	103	0	7.3043	D4A7F2	Mycbp	Protein Mycbp	-1.1438	0.402965	0.87642	-1.24278	0.251093	0.999511	-1.24161	0.234599	0.983055	-1.12557	0.549212	0.999664
D4A7H9	tr|D4A7H9|D4A7H9_RAT CHMP family, member 7 (Predicted), isoform CRA_a OS=Rattus norvegicus GN=Chmp7 PE=1 SV=1	2	6.7	50.543	450	0	5.8096	D4A7H9	Chmp7	CHMP family, member 7 (Predicted), isoform CRA_a	NA	NA	NA	NA	NA	NA	NA	NA	NA	-1.30961	0.442899	0.999664
D4A7J8	tr|D4A7J8|D4A7J8_RAT PRP4 pre-mRNA processing factor 4 homolog (Yeast) OS=Rattus norvegicus GN=Prpf4 PE=1 SV=1	5	14	58.342	521	0	6.2411	D4A7J8	Prpf4	PRP4 pre-mRNA processing factor 4 homolog (Yeast)	1.05574	0.677262	0.946617	NA	NA	NA	NA	NA	NA	-1.09175	0.455575	0.999664
D4A7L4	tr|D4A7L4|D4A7L4_RAT NADH dehydrogenase (Ubiquinone) 1 beta subcomplex, 11 (Predicted) OS=Rattus norvegicus GN=Ndufb11 PE=1 SV=1	1	14.6	17.634	151	0.0060584	2.0463	D4A7L4	Ndufb11	NADH dehydrogenase (Ubiquinone) 1 beta subcomplex, 11 (Predicted)	NA	NA	NA	NA	NA	NA	NA	NA	NA	NA	NA	NA
D4A7L6	tr|D4A7L6|D4A7L6_RAT Protein Rpia OS=Rattus norvegicus GN=Rpia PE=1 SV=1	1	2.6	32.472	303	0.0015285	2.8807	D4A7L6	Rpia	Protein Rpia	1.17811	0.339908	0.848155	-1.14035	0.363214	0.999511	-1.35482	0.167262	0.983055	NA	NA	NA
D4A7Q9	tr|D4A7Q9|D4A7Q9_RAT General transcription factor IIIC, polypeptide 3, 102kDa (Predicted) OS=Rattus norvegicus GN=Gtf3c3 PE=1 SV=1	1	1	100.77	883	0.005942	1.7919	D4A7Q9	Gtf3c3	General transcription factor IIIC, polypeptide 3, 102kDa (Predicted)	NA	NA	NA	NA	NA	NA	NA	NA	NA	NA	NA	NA
D4A7R0	tr|D4A7R0|D4A7R0_RAT Signal recognition particle subunit SRP72 OS=Rattus norvegicus GN=Srp72 PE=1 SV=2	6	12.8	74.651	670	0	34.545	D4A7R0	Srp72	Signal recognition particle subunit SRP72	-1.37945	0.163138	0.791812	-1.09242	0.473873	0.999511	-1.0204	0.82801	0.999301	-1.18937	0.15789	0.999664
D4A7R3	tr|D4A7R3|D4A7R3_RAT Nucleoporin 205kDa (Predicted) OS=Rattus norvegicus GN=Nup205 PE=1 SV=1	13	9.4	227.23	2008	0	46.472	D4A7R3	Nup205	Nucleoporin 205kDa (Predicted)	-1.21069	0.674081	0.946617	1.20707	0.564858	0.999511	1.2721	0.467575	0.983055	-1.00347	0.99318	0.999664
D4A7S1	tr|D4A7S1|D4A7S1_RAT Protein LOC100910833 OS=Rattus norvegicus GN=LOC100910833 PE=4 SV=3;tr|D3ZPC6|D3ZPC6_RAT Protein LOC100910833 OS=Rattus norvegicus GN=LOC100910833 PE=1 SV=1;tr|G3V6U9|G3V6U9_RAT Protein LOC100910833 OS=Rattus norvegicus GN=LOC100910833	2	11.8	43.781	381	0	9.4762	D4A7S1	LOC100910833	Protein LOC100910833	NA	NA	NA	NA	NA	NA	NA	NA	NA	NA	NA	NA
D4A7U1	tr|D4A7U1|D4A7U1_RAT Protein Zyx OS=Rattus norvegicus GN=Zyx PE=1 SV=1	6	17.4	60.303	564	0	62.652	D4A7U1	Zyx	Protein Zyx	1.03666	0.820567	0.968328	-1.03773	0.8093	0.999511	1.0362	0.815101	0.999301	1.05849	0.779689	0.999664
D4A7U6	tr|D4A7U6|D4A7U6_RAT LSM3 homolog, U6 small nuclear RNA associated (S. cerevisiae) (Predicted) OS=Rattus norvegicus GN=Lsm3 PE=1 SV=1	2	45.1	11.845	102	0	43.409	D4A7U6	Lsm3	LSM3 homolog, U6 small nuclear RNA associated (S. cerevisiae) (Predicted)	-1.03778	0.76836	0.953728	1.01496	0.918025	0.999511	-1.07289	0.633367	0.983227	-1.00217	0.98906	0.999664
D4A7V1	tr|D4A7V1|D4A7V1_RAT Endophilin-B2 OS=Rattus norvegicus GN=Sh3glb2 PE=1 SV=3;sp|Q5PPJ9|SHLB2_RAT Endophilin-B2 OS=Rattus norvegicus GN=Sh3glb2 PE=2 SV=2	1	4.5	36.236	330	0	4.8481	D4A7V1	Sh3glb2	Endophilin-B2	NA	NA	NA	-1.09567	0.702279	0.999511	-1.15497	0.354205	0.983055	NA	NA	NA
D4A7X1	tr|D4A7X1|D4A7X1_RAT Protein Mrps16 OS=Rattus norvegicus GN=Mrps16 PE=1 SV=1	2	25.9	15.243	135	0.0011525	2.9853	D4A7X1	Mrps16	Protein Mrps16	NA	NA	NA	NA	NA	NA	-1.13839	0.691878	0.999301	-1.10323	0.812999	0.999664
D4A7Y9	tr|D4A7Y9|D4A7Y9_RAT Protein Smdt1 OS=Rattus norvegicus GN=Smdt1 PE=4 SV=1	1	15.9	11.586	107	0	7.1272	D4A7Y9	Smdt1	Protein Smdt1	NA	NA	NA	NA	NA	NA	NA	NA	NA	NA	NA	NA
D4A817	tr|D4A817|D4A817_RAT Histone H2B OS=Rattus norvegicus GN=LOC100912338 PE=3 SV=3;tr|M0RBQ5|M0RBQ5_RAT Histone H2B OS=Rattus norvegicus GN=Hist3h2bb PE=3 SV=1;tr|D3ZNZ9|D3ZNZ9_RAT Histone H2B OS=Rattus norvegicus GN=Hist3h2ba PE=3 SV=1	7	48.4	13.963	126	0	3.7791	D4A817	LOC100912338	Histone H2B	NA	NA	NA	-1.20818	0.378181	0.999511	NA	NA	NA	NA	NA	NA
D4A830	tr|D4A830|D4A830_RAT Protein Ppa2 OS=Rattus norvegicus GN=Ppa2 PE=1 SV=2	5	24.3	35.046	304	0	34.33	D4A830	Ppa2	Protein Ppa2	-1.0398	0.804484	0.96569	-1.02855	0.773287	0.999511	-1.12552	0.495525	0.983055	1.02919	0.837221	0.999664
D4A833	tr|D4A833|D4A833_RAT Mitochondrial ribosomal protein S30 (Predicted), isoform CRA_a OS=Rattus norvegicus GN=Mrps30 PE=1 SV=1	3	9.1	50.001	440	0	21.858	D4A833	Mrps30	Mitochondrial ribosomal protein S30 (Predicted), isoform CRA_a	NA	NA	NA	-1.31293	0.504243	0.999511	1.05102	0.88032	0.999301	NA	NA	NA
D4A845	tr|D4A845|D4A845_RAT Protein Rpa3 OS=Rattus norvegicus GN=Rpa3 PE=1 SV=1;tr|D3ZQ91|D3ZQ91_RAT Protein LOC100362927 OS=Rattus norvegicus GN=LOC100362927 PE=4 SV=1	3	32.2	13.639	121	0	12.149	D4A845	Rpa3	Protein Rpa3	1.14325	0.477206	0.903534	1.00327	0.98621	0.999511	-1.03254	0.84004	0.999599	1.03809	0.852553	0.999664
D4A857	tr|D4A857|D4A857_RAT Importin 9 (Predicted) OS=Rattus norvegicus GN=Ipo9 PE=1 SV=2	1	2	116.01	1041	0.0081387	1.9604	D4A857	Ipo9	Importin 9 (Predicted)	NA	NA	NA	NA	NA	NA	NA	NA	NA	NA	NA	NA
D4A8A0	tr|D4A8A0|D4A8A0_RAT DNA fragmentation factor subunit beta OS=Rattus norvegicus GN=Cad PE=1 SV=2	23	16.4	243.37	2224	0	117.66	D4A8A0	Cad	DNA fragmentation factor subunit beta	-1.03578	0.614969	0.934547	1.04127	0.545175	0.999511	-1.01804	0.768635	0.999301	1.07541	0.37426	0.999664
D4A8C8	tr|D4A8C8|D4A8C8_RAT Protein Paxbp1 OS=Rattus norvegicus GN=Paxbp1 PE=1 SV=1	2	2.8	104.68	918	0	7.5934	D4A8C8	Paxbp1	Protein Paxbp1	NA	NA	NA	-1.46981	0.061663	0.999511	NA	NA	NA	NA	NA	NA
D4A8D5	tr|D4A8D5|D4A8D5_RAT Filamin, beta (Predicted) OS=Rattus norvegicus GN=Flnb PE=1 SV=1	45	28.4	275.31	2578	0	218.91	D4A8D5	Flnb	Filamin, beta (Predicted)	-1.0183	0.843299	0.97364	-1.04112	0.554391	0.999511	-1.13703	0.189641	0.983055	-1.04232	0.64482	0.999664
D4A8F2	tr|D4A8F2|D4A8F2_RAT Protein Rsu1 OS=Rattus norvegicus GN=Rsu1 PE=1 SV=3	4	23.8	31.337	277	0	39.535	D4A8F2	Rsu1	Protein Rsu1	1.24182	0.370631	0.865913	1.52394	0.153389	0.999511	1.39111	0.112503	0.983055	1.45548	0.325096	0.999664
D4A8G0	tr|D4A8G0|D4A8G0_RAT Protein Lsm12 OS=Rattus norvegicus GN=Lsm12 PE=1 SV=1	1	12.3	21.701	195	0	10.505	D4A8G0	Lsm12	Protein Lsm12	NA	NA	NA	NA	NA	NA	NA	NA	NA	NA	NA	NA
D4A8G5	tr|D4A8G5|D4A8G5_RAT Protein Tgfbi OS=Rattus norvegicus GN=Tgfbi PE=1 SV=2	17	37.1	74.752	685	0	223.65	D4A8G5	Tgfbi	Protein Tgfbi	1.07363	0.38799	0.869733	1.0819	0.529422	0.999511	1.18707	0.281333	0.983055	1.0142	0.901563	0.999664
D4A8G7	tr|D4A8G7|D4A8G7_RAT Protein Snw1 OS=Rattus norvegicus GN=Snw1 PE=1 SV=1	6	17.2	61.463	536	0	17.57	D4A8G7	Snw1	Protein Snw1	-1.37175	0.123387	0.786852	-1.02036	0.856063	0.999511	-1.12412	0.392795	0.983055	1.02812	0.835738	0.999664
D4A8H3	tr|D4A8H3|D4A8H3_RAT Protein Uba6 OS=Rattus norvegicus GN=Uba6 PE=1 SV=1	36	48.9	117.93	1053	0	223.33	D4A8H3	Uba6	Protein Uba6	1.03885	0.655656	0.944789	-1.01879	0.730748	0.999511	1.02913	0.603915	0.983055	1.10727	0.217527	0.999664
D4A8H8	tr|D4A8H8|D4A8H8_RAT Cytoplasmic FMR1 interacting protein 1 (Predicted) OS=Rattus norvegicus GN=Cyfip1 PE=1 SV=1	8	7.5	145.26	1253	0	24.557	D4A8H8	Cyfip1	Cytoplasmic FMR1 interacting protein 1 (Predicted)	-1.2383	0.293883	0.832074	-1.0244	0.936115	0.999511	1.09266	0.540659	0.983055	-1.50384	0.288508	0.999664
D4A8N1	tr|D4A8N1|D4A8N1_RAT Protein Dpm1 OS=Rattus norvegicus GN=Dpm1 PE=1 SV=1	2	13.1	29.249	260	0	24.229	D4A8N1	Dpm1	Protein Dpm1	1.01354	0.967494	0.995755	1.25045	0.251588	0.999511	1.12122	0.338658	0.983055	1.16884	0.547652	0.999664
D4A8P9	tr|D4A8P9|D4A8P9_RAT Protein Iars2 OS=Rattus norvegicus GN=Iars2 PE=1 SV=3	7	18.5	62.299	557	0	38.973	D4A8P9	Iars2	Protein Iars2	1.0848	0.57773	0.926148	1.06568	0.474748	0.999511	1.09581	0.340565	0.983055	1.02606	0.836379	0.999664
D4A8T3	tr|D4A8T3|D4A8T3_RAT Coatomer protein complex, subunit zeta 1 (Predicted) OS=Rattus norvegicus GN=Copz1 PE=1 SV=1	6	35	20.198	177	0	21.13	D4A8T3	Copz1	Coatomer protein complex, subunit zeta 1 (Predicted)	-1.13395	0.316103	0.842486	-1.09054	0.303341	0.999511	1.01485	0.873848	0.999301	-1.01452	0.853288	0.999664
D4A8U5	tr|D4A8U5|D4A8U5_RAT Dynamin-like 120 kDa protein, mitochondrial OS=Rattus norvegicus GN=Opa1 PE=1 SV=2;sp|Q2TA68|OPA1_RAT Dynamin-like 120 kDa protein, mitochondrial OS=Rattus norvegicus GN=Opa1 PE=1 SV=1	4	7.1	117.35	1014	0.00040064	3.7736	D4A8U5	Opa1	Dynamin-like 120 kDa protein, mitochondrial	-1.02147	0.92733	0.995755	1.11197	0.553413	0.999511	NA	NA	NA	-1.12914	0.528674	0.999664
D4A8U7	tr|D4A8U7|D4A8U7_RAT Dynactin 1, isoform CRA_a OS=Rattus norvegicus GN=Dctn1 PE=1 SV=2;sp|P28023|DCTN1_RAT Dynactin subunit 1 OS=Rattus norvegicus GN=Dctn1 PE=1 SV=2	1	2	141.94	1281	0	23.459	D4A8U7	Dctn1	Dynactin 1, isoform CRA_a	NA	NA	NA	NA	NA	NA	NA	NA	NA	NA	NA	NA
D4A8X8	tr|D4A8X8|D4A8X8_RAT CTTNBP2 N-terminal like (Predicted), isoform CRA_a OS=Rattus norvegicus GN=Cttnbp2nl PE=1 SV=1	1	3.1	70.076	638	0.0064011	1.7391	D4A8X8	Cttnbp2nl	CTTNBP2 N-terminal like (Predicted), isoform CRA_a	NA	NA	NA	NA	NA	NA	NA	NA	NA	NA	NA	NA
D4A914	tr|D4A914|D4A914_RAT 5-3 exoribonuclease 2 (Predicted), isoform CRA_a OS=Rattus norvegicus GN=Xrn2 PE=1 SV=3	10	17	108.65	951	0	30.071	D4A914	Xrn2	5-3 exoribonuclease 2 (Predicted), isoform CRA_a	1.16712	0.420049	0.886832	-1.09993	0.228383	0.999511	1.13775	0.306567	0.983055	1.03768	0.763212	0.999664
D4A917	tr|D4A917|D4A917_RAT Protein Ltbp4 OS=Rattus norvegicus GN=Ltbp4 PE=1 SV=2	4	3.9	174.52	1631	0	12.186	D4A917	Ltbp4	Protein Ltbp4	-1.01616	0.935832	0.995755	1.02102	0.87413	0.999511	-1.16379	0.371635	0.983055	-1.05937	0.754676	0.999664
D4A944	tr|D4A944|D4A944_RAT Protein Snrnp40 OS=Rattus norvegicus GN=Snrnp40 PE=1 SV=3	6	33	43.793	400	0	41.48	D4A944	Snrnp40	Protein Snrnp40	-1.07415	0.52661	0.917973	-1.01421	0.884482	0.999511	-1.13796	0.239549	0.983055	1.03458	0.844511	0.999664
D4A962	tr|D4A962|D4A962_RAT Heterogeneous nuclear ribonucleoprotein U-like 1 (Predicted) OS=Rattus norvegicus GN=Hnrnpul1 PE=1 SV=1	17	27.4	96.001	859	0	75.368	D4A962	Hnrnpul1	Heterogeneous nuclear ribonucleoprotein U-like 1 (Predicted)	1.0973	0.265047	0.824455	-1.04587	0.453497	0.999511	-1.01939	0.782041	0.999301	1.00416	0.960462	0.999664
D4A994	tr|D4A994|D4A994_RAT Protein Emc1 OS=Rattus norvegicus GN=Emc1 PE=1 SV=1	4	7.4	111.18	993	0	18.059	D4A994	Emc1	Protein Emc1	1.10723	0.610999	0.934547	1.15996	0.510735	0.999511	1.28131	0.150922	0.983055	1.30584	0.1822	0.999664
D4A9A3	tr|D4A9A3|D4A9A3_RAT Protein Cenpv OS=Rattus norvegicus GN=Cenpv PE=1 SV=3	4	28	27.503	250	0	25.856	D4A9A3	Cenpv	Protein Cenpv	-1.0157	0.930236	0.995755	1.01031	0.933795	0.999511	-1.0231	0.825977	0.999301	1.03488	0.7857	0.999664
D4A9D6	tr|D4A9D6|D4A9D6_RAT DEAH (Asp-Glu-Ala-His) box polypeptide 9 (Predicted) OS=Rattus norvegicus GN=Dhx9 PE=1 SV=1	35	43	131.73	1174	0	193.08	D4A9D6	Dhx9	DEAH (Asp-Glu-Ala-His) box polypeptide 9 (Predicted)	-1.03237	0.70054	0.946617	1.04373	0.526102	0.999511	1.02648	0.656914	0.999301	1.05223	0.505844	0.999664
D4A9D8	tr|D4A9D8|D4A9D8_RAT Oxysterol-binding protein OS=Rattus norvegicus GN=Osbp PE=1 SV=2	6	12.5	77.806	682	0	17.442	D4A9D8	Osbp	Oxysterol-binding protein	-1.10779	0.501962	0.917369	-1.38344	0.176932	0.999511	-1.09205	0.588308	0.983055	-1.12672	0.357394	0.999664
D4A9G3	tr|D4A9G3|D4A9G3_RAT Protein Tnfaip8 OS=Rattus norvegicus GN=Tnfaip8 PE=4 SV=1	1	13.9	19.419	166	0	5.927	D4A9G3	Tnfaip8	Protein Tnfaip8	1.71133	0.118176	0.776636	1.4586	0.230742	0.999511	1.81952	0.0906249	0.983055	1.54401	0.244167	0.999664
D4A9H2	tr|D4A9H2|D4A9H2_RAT Dermatopontin (Predicted), isoform CRA_c OS=Rattus norvegicus GN=Dpt PE=1 SV=1;tr|B2RZ77|B2RZ77_RAT Dermatopontin (Predicted), isoform CRA_a OS=Rattus norvegicus GN=Dpt PE=1 SV=1	4	43.4	19.968	166	0	46.224	D4A9H2	Dpt	Dermatopontin (Predicted), isoform CRA_c	1.01673	0.933257	0.995755	1.21334	0.335836	0.999511	1.19117	0.508474	0.983055	1.25038	0.273274	0.999664
D4A9K3	tr|D4A9K3|D4A9K3_RAT D-tyrosyl-tRNA(Tyr) deacylase OS=Rattus norvegicus GN=Dtd1 PE=1 SV=1;tr|B0K014|B0K014_RAT D-tyrosyl-tRNA(Tyr) deacylase OS=Rattus norvegicus GN=Dtd1 PE=1 SV=1	1	8.6	19.636	174	0	4.4286	D4A9K3	Dtd1	D-tyrosyl-tRNA(Tyr) deacylase	-1.09017	0.721753	0.946617	NA	NA	NA	1.09211	0.451396	0.983055	NA	NA	NA
D4A9N5	tr|D4A9N5|D4A9N5_RAT Protein Trim25 OS=Rattus norvegicus GN=Trim25 PE=1 SV=3	11	27.4	71.919	643	0	90.243	D4A9N5	Trim25	Protein Trim25	1.00503	0.962567	0.995755	-1.03263	0.674515	0.999511	-1.13533	0.171167	0.983055	-1.16035	0.224363	0.999664
D4A9P7	tr|D4A9P7|D4A9P7_RAT Protein LOC100363408 OS=Rattus norvegicus GN=LOC100363408 PE=1 SV=1;tr|D3ZVA6|D3ZVA6_RAT Protein Bola2 OS=Rattus norvegicus GN=Bola2 PE=1 SV=1	2	32.6	10.186	86	0	3.6878	D4A9P7	LOC100363408	Protein LOC100363408	NA	NA	NA	NA	NA	NA	NA	NA	NA	NA	NA	NA
D4A9Q3	tr|D4A9Q3|D4A9Q3_RAT Protein RGD1563570 OS=Rattus norvegicus GN=RGD1563570 PE=3 SV=1;sp|P62268|RS23_RAT 40S ribosomal protein S23 OS=Rattus norvegicus GN=Rps23 PE=1 SV=3;tr|F1LTW8|F1LTW8_RAT Protein RGD1563705 OS=Rattus norvegicus GN=RGD1563705 PE=3 SV=2	5	35.7	15.733	143	0	100.09	D4A9Q3	RGD1563570	Protein RGD1563570	1.1224	0.247762	0.821641	1.03933	0.723267	0.999511	1.05801	0.628169	0.995293	1.04495	0.650376	0.999664
D4A9U6	tr|D4A9U6|D4A9U6_RAT Protein Ubr2 OS=Rattus norvegicus GN=Ubr2 PE=1 SV=3	4	2.8	199.17	1755	0	5.0205	D4A9U6	Ubr2	Protein Ubr2	NA	NA	NA	1.07916	0.487406	0.999511	NA	NA	NA	NA	NA	NA
D4A9Y0	tr|D4A9Y0|D4A9Y0_RAT Protein Sdf2l1 OS=Rattus norvegicus GN=Sdf2l1 PE=1 SV=1	3	24.1	23.403	220	0	16.275	D4A9Y0	Sdf2l1	Protein Sdf2l1	-1.07181	0.689566	0.946617	-1.11615	0.231081	0.999511	-1.2017	0.198134	0.983055	-1.00311	0.971335	0.999664
D4A9Z6	tr|D4A9Z6|D4A9Z6_RAT Mitochondrial ribosomal protein S35 (Predicted) OS=Rattus norvegicus GN=Mrps35 PE=1 SV=1	2	10	36.206	320	0	6.4036	D4A9Z6	Mrps35	Mitochondrial ribosomal protein S35 (Predicted)	NA	NA	NA	1.23486	0.214492	0.999511	NA	NA	NA	NA	NA	NA
D4AA02	tr|D4AA02|D4AA02_RAT Protein Mzt2b OS=Rattus norvegicus GN=Mzt2b PE=4 SV=1	1	12.7	16.413	158	0	20.268	D4AA02	Mzt2b	Protein Mzt2b	NA	NA	NA	NA	NA	NA	NA	NA	NA	NA	NA	NA
D4AA14	tr|D4AA14|D4AA14_RAT Protein Aifm2 OS=Rattus norvegicus GN=Aifm2 PE=1 SV=1	1	4	40.69	373	0	3.2078	D4AA14	Aifm2	Protein Aifm2	NA	NA	NA	NA	NA	NA	NA	NA	NA	NA	NA	NA
D4AA31	tr|D4AA31|D4AA31_RAT Protein Prcp OS=Rattus norvegicus GN=Prcp PE=1 SV=1	1	4.5	55.562	493	0	6.3703	D4AA31	Prcp	Protein Prcp	NA	NA	NA	NA	NA	NA	NA	NA	NA	NA	NA	NA
D4AA35	tr|D4AA35|D4AA35_RAT Protein Asmtl OS=Rattus norvegicus GN=Asmtl PE=1 SV=2	1	5.3	24.25	226	0.0011194	2.2966	D4AA35	Asmtl	Protein Asmtl	NA	NA	NA	-1.24138	0.276189	0.999511	NA	NA	NA	-1.05204	0.820107	0.999664
D4AA52	tr|D4AA52|D4AA52_RAT Protein LOC100911833 OS=Rattus norvegicus GN=LOC100911833 PE=1 SV=3	26	27	163.6	1477	0	15.528	D4AA52	LOC100911833	Protein LOC100911833	NA	NA	NA	-1.09501	0.622109	0.999511	NA	NA	NA	NA	NA	NA
D4AA56	tr|D4AA56|D4AA56_RAT Protein Eri3 OS=Rattus norvegicus GN=Eri3 PE=1 SV=2;tr|M0R8C5|M0R8C5_RAT Protein Eri3 OS=Rattus norvegicus GN=Eri3 PE=1 SV=1	1	6	34.997	316	0	5.7771	D4AA56	Eri3	Protein Eri3	NA	NA	NA	NA	NA	NA	NA	NA	NA	NA	NA	NA
D4AA59	tr|D4AA59|D4AA59_RAT Protein RGD1564243 OS=Rattus norvegicus GN=RGD1564243 PE=4 SV=1;sp|Q6U6G5|ZC3HF_RAT Zinc finger CCCH domain-containing protein 15 OS=Rattus norvegicus GN=Zc3h15 PE=2 SV=1	1	2.3	49.205	426	0	4.7587	D4AA59	RGD1564243	Protein RGD1564243	-1.15046	0.701085	0.946617	1.11252	0.643113	0.999511	NA	NA	NA	-1.10441	0.776074	0.999664
D4AA63	tr|D4AA63|D4AA63_RAT Protein Ubqln2 OS=Rattus norvegicus GN=Ubqln2 PE=1 SV=1	7	17.6	67.259	638	0	46	D4AA63	Ubqln2	Protein Ubqln2	-1.03669	0.764277	0.95346	-1.1044	0.216392	0.999511	-1.12266	0.189679	0.983055	-1.17161	0.308077	0.999664
D4AA78	tr|D4AA78|D4AA78_RAT Mothers against decapentaplegic homolog OS=Rattus norvegicus GN=Smad4 PE=1 SV=2;sp|O70437|SMAD4_RAT Mothers against decapentaplegic homolog 4 OS=Rattus norvegicus GN=Smad4 PE=1 SV=1	2	5.6	60.09	550	0.0011219	2.3438	D4AA78	Smad4	Mothers against decapentaplegic homolog	NA	NA	NA	-1.22913	0.142953	0.999511	NA	NA	NA	-1.1042	0.568262	0.999664
D4AAB5	tr|D4AAB5|D4AAB5_RAT Protein Pm20d2 OS=Rattus norvegicus GN=Pm20d2 PE=4 SV=1	1	4.6	46.683	431	0.0011325	2.4733	D4AAB5	Pm20d2	Protein Pm20d2	NA	NA	NA	NA	NA	NA	NA	NA	NA	NA	NA	NA
D4AAE9	tr|D4AAE9|D4AAE9_RAT Protein Cisd2 OS=Rattus norvegicus GN=Cisd2 PE=1 SV=1	1	10.4	15.293	135	0	5.2594	D4AAE9	Cisd2	Protein Cisd2	-1.65259	0.0420179	0.661659	-1.15977	0.255968	0.999511	-1.19398	0.194416	0.983055	-1.46287	0.0336073	0.999664
D4AAG8	tr|D4AAG8|D4AAG8_RAT Protein Smchd1 OS=Rattus norvegicus GN=Smchd1 PE=1 SV=2	4	2.9	225.99	2006	0	5.65	D4AAG8	Smchd1	Protein Smchd1	-1.06079	0.765239	0.95346	-1.14257	0.479798	0.999511	-1.24406	0.256959	0.983055	1.13174	0.527026	0.999664
D4AAH6	tr|D4AAH6|D4AAH6_RAT Down syndrome critical region homolog 2 (Human) (Predicted), isoform CRA_b OS=Rattus norvegicus GN=Psmg1 PE=1 SV=3	4	31.5	33.238	289	0	30.92	D4AAH6	Psmg1	Down syndrome critical region homolog 2 (Human) (Predicted), isoform CRA_b	-1.02169	0.887889	0.985114	1.06976	0.725278	0.999511	1.11674	0.402723	0.983055	1.07954	0.677765	0.999664
D4AAM0	tr|D4AAM0|D4AAM0_RAT Protein Tnpo3 OS=Rattus norvegicus GN=Tnpo3 PE=1 SV=2	4	6.8	104.18	923	0	20.446	D4AAM0	Tnpo3	Protein Tnpo3	NA	NA	NA	1.16798	0.540736	0.999511	1.2613	0.329581	0.983055	1.18748	0.65497	0.999664
D4AAT4	tr|D4AAT4|D4AAT4_RAT Protein Snrpf OS=Rattus norvegicus GN=Snrpf PE=1 SV=1	4	89.5	9.7251	86	0	67.738	D4AAT4	Snrpf	Protein Snrpf	-1.01224	0.890926	0.985316	-1.12909	0.436707	0.999511	1.09312	0.384294	0.983055	-1.1006	0.634323	0.999664
D4AAV2	tr|D4AAV2|D4AAV2_RAT Rho GTPase-activating protein 17 OS=Rattus norvegicus GN=Arhgap17 PE=1 SV=3;tr|D4AAV4|D4AAV4_RAT Rho GTPase-activating protein 17 OS=Rattus norvegicus GN=Arhgap17 PE=1 SV=3;tr|F1M6X7|F1M6X7_RAT Rho GTPase-activating protein 17 OS=Rattu	4	10.9	82.479	752	0	11.193	D4AAV2	Arhgap17	Rho GTPase-activating protein 17	1.16911	0.249066	0.824215	-1.05117	0.703726	0.999511	-1.10044	0.459892	0.983055	-1.16576	0.502722	0.999664
D4AAZ8	tr|D4AAZ8|D4AAZ8_RAT Interferon regulatory factor 2 binding protein 1 (Predicted) OS=Rattus norvegicus GN=Irf2bp1 PE=1 SV=1	3	8.7	61.794	584	0	8.2241	D4AAZ8	Irf2bp1	Interferon regulatory factor 2 binding protein 1 (Predicted)	1.29671	0.241401	0.82075	-1.41489	0.413891	0.999511	-1.06179	0.863433	0.999301	-1.26486	0.578558	0.999664
D4AB01	tr|D4AB01|D4AB01_RAT Histidine triad nucleotide binding protein 2 (Predicted), isoform CRA_a OS=Rattus norvegicus GN=Hint2 PE=1 SV=1	4	39.3	17.38	163	0	10.601	D4AB01	Hint2	Histidine triad nucleotide binding protein 2 (Predicted), isoform CRA_a	1.16994	0.63377	0.938497	-1.28251	0.282055	0.999511	NA	NA	NA	NA	NA	NA
D4AB03	tr|D4AB03|D4AB03_RAT Protein Fam120a OS=Rattus norvegicus GN=Fam120a PE=1 SV=2	13	18.8	122.14	1115	0	49.318	D4AB03	Fam120a	Protein Fam120a	1.07617	0.488433	0.91153	1.07717	0.331593	0.999511	1.08557	0.33519	0.983055	1.0993	0.359612	0.999664
D4AB06	tr|D4AB06|D4AB06_RAT Protein Haus5 OS=Rattus norvegicus GN=Haus5 PE=4 SV=3	1	2.8	69.251	616	0	3.6111	D4AB06	Haus5	Protein Haus5	NA	NA	NA	NA	NA	NA	NA	NA	NA	NA	NA	NA
D4AB17	tr|D4AB17|D4AB17_RAT Protein LOC100912917 OS=Rattus norvegicus GN=LOC100912917 PE=1 SV=3	28	46.4	136.89	1271	0	200.11	D4AB17	LOC100912917	Protein LOC100912917	-1.02796	0.727665	0.946617	-1.0404	0.478049	0.999511	1.00643	0.913973	0.999301	-1.01862	0.816562	0.999664
D4ABC4	tr|D4ABC4|D4ABC4_RAT Protein Smek1 OS=Rattus norvegicus GN=Smek1 PE=1 SV=3	1	2.6	82.373	721	0	6.2307	D4ABC4	Smek1	Protein Smek1	NA	NA	NA	NA	NA	NA	NA	NA	NA	NA	NA	NA
D4ABC5	tr|D4ABC5|D4ABC5_RAT Protein Ss18 OS=Rattus norvegicus GN=Ss18 PE=1 SV=1	1	4.3	45.698	418	0	5.5929	D4ABC5	Ss18	Protein Ss18	NA	NA	NA	NA	NA	NA	NA	NA	NA	-1.10773	0.585279	0.999664
D4ABE6	tr|D4ABE6|D4ABE6_RAT Protein Syne2 OS=Rattus norvegicus GN=Syne2 PE=1 SV=2	2	6.4	51.351	453	0	10.565	D4ABE6	Syne2	Protein Syne2	NA	NA	NA	NA	NA	NA	NA	NA	NA	1.39516	0.399104	0.999664
D4ABF0	tr|D4ABF0|D4ABF0_RAT Protein P3h4 OS=Rattus norvegicus GN=P3h4 PE=4 SV=1;tr|A0A096MJK4|A0A096MJK4_RAT Protein P3h4 OS=Rattus norvegicus GN=P3h4 PE=4 SV=1;sp|Q64375|SC65_RAT Synaptonemal complex protein SC65 (Fragment) OS=Rattus norvegicus GN=Leprel4 PE=2 S	3	8.8	49.948	431	0	6.2882	D4ABF0	P3h4	Protein P3h4	1.27502	0.429142	0.887103	NA	NA	NA	-1.01308	0.925131	0.999301	NA	NA	NA
D4ABI6	tr|D4ABI6|D4ABI6_RAT Ubiquitin carboxyl-terminal hydrolase OS=Rattus norvegicus GN=Uchl3 PE=1 SV=2;sp|Q91Y78|UCHL3_RAT Ubiquitin carboxyl-terminal hydrolase isozyme L3 OS=Rattus norvegicus GN=Uchl3 PE=1 SV=1	5	31.3	26.109	230	0	14.063	D4ABI6	Uchl3	Ubiquitin carboxyl-terminal hydrolase	NA	NA	NA	-1.07149	0.699307	0.999511	-1.00393	0.977113	0.999301	1.08833	0.670915	0.999664
D4ABI7	tr|D4ABI7|D4ABI7_RAT Protein Hacd3 OS=Rattus norvegicus GN=LOC100365676 PE=1 SV=2	1	6.1	43.104	362	0.0017947	2.1146	D4ABI7	LOC100365676	Protein Hacd3	NA	NA	NA	1.32088	0.365006	0.999511	NA	NA	NA	NA	NA	NA
D4ABJ2	tr|D4ABJ2|D4ABJ2_RAT Protein Cbln4 OS=Rattus norvegicus GN=Cbln4 PE=4 SV=1	1	3.5	21.595	198	0.0097765	1.4705	D4ABJ2	Cbln4	Protein Cbln4	NA	NA	NA	NA	NA	NA	NA	NA	NA	NA	NA	NA
D4ABK7	tr|D4ABK7|D4ABK7_RAT Heterogeneous nuclear ribonucleoprotein H3 (2H9) (Predicted), isoform CRA_c OS=Rattus norvegicus GN=Hnrnph3 PE=1 SV=1	8	41.6	36.869	346	0	57.643	D4ABK7	Hnrnph3	Heterogeneous nuclear ribonucleoprotein H3 (2H9) (Predicted), isoform CRA_c	1.11616	0.366303	0.864537	-1.07587	0.363737	0.999511	-1.06232	0.460988	0.983055	1.09594	0.47393	0.999664
D4ABL1	tr|D4ABL1|D4ABL1_RAT Uncharacterized protein OS=Rattus norvegicus GN=LOC688724 PE=4 SV=1;sp|B0BN86|TMM11_RAT Transmembrane protein 11, mitochondrial OS=Rattus norvegicus GN=Tmem11 PE=2 SV=1	1	7.9	21.516	189	0.0043306	1.8898	D4ABL1	Tmem11	Uncharacterized protein	NA	NA	NA	NA	NA	NA	NA	NA	NA	NA	NA	NA
D4ABM5	tr|D4ABM5|D4ABM5_RAT Mitochondrial ribosomal protein S34 (Predicted), isoform CRA_a OS=Rattus norvegicus GN=Mrps34 PE=1 SV=1	3	16.1	25.799	218	0	5.0063	D4ABM5	Mrps34	Mitochondrial ribosomal protein S34 (Predicted), isoform CRA_a	1.33027	0.0638152	0.692835	-1.0408	0.770706	0.999511	NA	NA	NA	-1.10917	0.497461	0.999664
D4ABN7	tr|D4ABN7|D4ABN7_RAT Protein Padi6 OS=Rattus norvegicus GN=Padi6 PE=4 SV=2	36	67.2	76.691	683	0	323.31	D4ABN7	Padi6	Protein Padi6	-1.0236	0.833546	0.971738	1.05704	0.517247	0.999511	1.16361	0.0471285	0.983055	1.03847	0.67374	0.999664
D4ABS5	tr|D4ABS5|D4ABS5_RAT Protein Pithd1 OS=Rattus norvegicus GN=Pithd1 PE=1 SV=2	1	5.9	13.748	118	0.0065767	1.6651	D4ABS5	Pithd1	Protein Pithd1	1.05908	0.675966	0.946617	-1.07824	0.516031	0.999511	-1.22042	0.284744	0.983055	NA	NA	NA
D4ABS7	tr|D4ABS7|D4ABS7_RAT Myc box-dependent-interacting protein 1 OS=Rattus norvegicus GN=Bin1 PE=1 SV=2;tr|D4A4P1|D4A4P1_RAT Myc box-dependent-interacting protein 1 OS=Rattus norvegicus GN=Bin1 PE=1 SV=3;tr|F1LMX1|F1LMX1_RAT Myc box-dependent-interacting prote	2	8.6	49.342	442	0	17.254	D4ABS7	Bin1	Myc box-dependent-interacting protein 1	1.20457	0.141824	0.791812	1.01012	0.926417	0.999511	1.19241	0.11252	0.983055	1.07255	0.524016	0.999664
D4ABT8	tr|D4ABT8|D4ABT8_RAT Protein Hnrnpul2 OS=Rattus norvegicus GN=Hnrnpul2 PE=1 SV=1	13	23.5	84.858	745	0	65.538	D4ABT8	Hnrnpul2	Protein Hnrnpul2	1.09073	0.465988	0.89551	1.07675	0.380084	0.999511	1.09252	0.209209	0.983055	1.10542	0.290194	0.999664
D4ABX6	tr|D4ABX6|D4ABX6_RAT Protein Mmrn2 OS=Rattus norvegicus GN=Mmrn2 PE=1 SV=1	1	1.6	104.17	933	0.0081939	1.473	D4ABX6	Mmrn2	Protein Mmrn2	NA	NA	NA	1.33357	0.345202	0.999511	NA	NA	NA	NA	NA	NA
D4ABY2	sp|D4ABY2|COPG2_RAT Coatomer subunit gamma-2 OS=Rattus norvegicus GN=Copg2 PE=3 SV=2	7	15.1	80.488	715	0	23.711	COPG2	Copg2	Coatomer subunit gamma-2	1.04	0.893356	0.985316	1.5128	0.0222714	0.999511	NA	NA	NA	1.33624	0.182075	0.999664
D4AC23	tr|D4AC23|D4AC23_RAT Protein Cct7 OS=Rattus norvegicus GN=Cct7 PE=1 SV=1	26	64.9	59.658	544	0	323.31	D4AC23	Cct7	Protein Cct7	-1.0126	0.901493	0.986647	-1.09739	0.143243	0.999511	-1.0424	0.512981	0.983055	-1.0043	0.964351	0.999664
D4AC36	tr|D4AC36|D4AC36_RAT Protein Eif3f OS=Rattus norvegicus GN=Eif3f PE=1 SV=3	9	29.4	37.997	361	0	61.079	D4AC36	Eif3f	Protein Eif3f	-1.21883	0.0591655	0.683333	1.0312	0.729756	0.999511	-1.0177	0.836964	0.999301	-1.26577	0.232343	0.999664
D4AC38	tr|D4AC38|D4AC38_RAT Protein argonaute OS=Rattus norvegicus GN=Ago1 PE=1 SV=1	4	4.7	97.241	857	0.0032823	2.0408	D4AC38	Ago1	Protein argonaute	NA	NA	NA	NA	NA	NA	NA	NA	NA	NA	NA	NA
D4AC58	tr|D4AC58|D4AC58_RAT Protein LOC680528 OS=Rattus norvegicus GN=LOC680528 PE=4 SV=1	2	12.5	20.302	176	0.0082136	1.4986	D4AC58	LOC680528	Protein LOC680528	NA	NA	NA	NA	NA	NA	NA	NA	NA	NA	NA	NA
D4AC77	tr|D4AC77|D4AC77_RAT Uncharacterized protein OS=Rattus norvegicus PE=1 SV=2	1	12	14.061	125	0.00040161	3.7864	D4AC77	¬	Uncharacterized protein OS=Rattus norvegicus PE=1 SV=2	NA	NA	NA	NA	NA	NA	NA	NA	NA	NA	NA	NA
D4ACA5	tr|D4ACA5|D4ACA5_RAT Protein LOC100911130 OS=Rattus norvegicus GN=LOC100911130 PE=1 SV=1	2	30.8	18.377	172	0	7.1692	D4ACA5	LOC100911130	Protein LOC100911130	NA	NA	NA	-1.09189	0.6662	0.999511	-1.26123	0.269371	0.983055	-1.41472	0.206372	0.999664
D4ACB8	tr|D4ACB8|D4ACB8_RAT Chaperonin subunit 8 (Theta) (Predicted), isoform CRA_a OS=Rattus norvegicus GN=Cct8 PE=1 SV=1	31	64.8	59.588	548	0	227.49	D4ACB8	Cct8	Chaperonin subunit 8 (Theta) (Predicted), isoform CRA_a	-1.11943	0.276942	0.829405	1.05611	0.578892	0.999511	1.02058	0.81646	0.999301	1.07203	0.483267	0.999664
D4ACC2	tr|D4ACC2|D4ACC2_RAT Protein Kank2 OS=Rattus norvegicus GN=Kank2 PE=1 SV=2;tr|D3ZD05|D3ZD05_RAT Protein Kank2 OS=Rattus norvegicus GN=Kank2 PE=1 SV=2	6	10	90.221	840	0	10.061	D4ACC2	Kank2	Protein Kank2	-1.47948	0.0647443	0.692835	1.10046	0.458323	0.999511	-1.05213	0.720137	0.995561	1.08114	0.601837	0.999664
D4ACG2	tr|D4ACG2|D4ACG2_RAT IlvB (Bacterial acetolactate synthase)-like (Predicted), isoform CRA_c OS=Rattus norvegicus GN=Ilvbl PE=1 SV=1	1	6	72.269	672	0.0011565	3.0468	D4ACG2	Ilvbl	IlvB (Bacterial acetolactate synthase)-like (Predicted), isoform CRA_c	NA	NA	NA	NA	NA	NA	NA	NA	NA	NA	NA	NA
D4ACG5	tr|D4ACG5|D4ACG5_RAT Protein Pknox2 OS=Rattus norvegicus GN=Pknox2 PE=4 SV=3;tr|A0A096MJK1|A0A096MJK1_RAT Protein Pknox2 OS=Rattus norvegicus GN=Pknox2 PE=4 SV=1	3	8.7	49.194	446	0	4.9991	D4ACG5	Pknox2	Protein Pknox2	1.20659	0.179469	0.791812	-1.1125	0.459083	0.999511	-1.01339	0.910597	0.999301	1.08697	0.623119	0.999664
D4ACK1	tr|D4ACK1|D4ACK1_RAT Protein Nup214 OS=Rattus norvegicus GN=Nup214 PE=1 SV=2	3	3.2	181.12	1790	0	12.718	D4ACK1	Nup214	Protein Nup214	1.23727	0.268571	0.825999	-1.08185	0.657226	0.999511	1.22069	0.191176	0.983055	1.09372	0.488565	0.999664
D4ACL2	tr|D4ACL2|D4ACL2_RAT Protein Ttc38 OS=Rattus norvegicus GN=Ttc38 PE=1 SV=2	4	14.8	57.058	512	0	4.0344	D4ACL2	Ttc38	Protein Ttc38	NA	NA	NA	1.07167	0.619355	0.999511	NA	NA	NA	-1.05695	0.706992	0.999664
D4ACM1	tr|D4ACM1|D4ACM1_RAT Protein Elp3 OS=Rattus norvegicus GN=Elp3 PE=1 SV=2	8	20.1	62.36	547	0	26.607	D4ACM1	Elp3	Protein Elp3	-1.26492	0.219413	0.819225	1.12443	0.478663	0.999511	1.06019	0.652861	0.999301	-1.28107	0.490564	0.999664
D4ACM2	tr|D4ACM2|D4ACM2_RAT MAD2 (Mitotic arrest deficient, homolog)-like 1 (Yeast) (Predicted), isoform CRA_a OS=Rattus norvegicus GN=Mad2l1 PE=4 SV=1	1	10.2	23.539	205	0	29.375	D4ACM2	Mad2l1	MAD2 (Mitotic arrest deficient, homolog)-like 1 (Yeast) (Predicted), isoform CRA_a	NA	NA	NA	NA	NA	NA	NA	NA	NA	NA	NA	NA
D4ACM4	tr|D4ACM4|D4ACM4_RAT cAMP-dependent protein kinase catalytic subunit alpha OS=Rattus norvegicus GN=Prkaca PE=1 SV=1;tr|A1L1M0|A1L1M0_RAT Protein kinase, cAMP-dependent, catalytic, alpha OS=Rattus norvegicus GN=Prkaca PE=1 SV=1;sp|P27791|KAPCA_RAT cAMP-depe	12	41.4	39.864	343	0	81.526	D4ACM4	Prkaca	cAMP-dependent protein kinase catalytic subunit alpha	-1.00249	0.97749	0.995755	1.01038	0.87906	0.999511	1.00305	0.96953	0.999301	NA	NA	NA
D4ACN6	tr|D4ACN6|D4ACN6_RAT Procollagen, type IV, alpha 3 (Goodpasture antigen) binding protein (Predicted), isoform CRA_a OS=Rattus norvegicus GN=Col4a3bp PE=1 SV=2	1	3	71.068	624	0.0024991	2.0471	D4ACN6	Col4a3bp	Procollagen, type IV, alpha 3 (Goodpasture antigen) binding protein (Predicted), isoform CRA_a	NA	NA	NA	NA	NA	NA	NA	NA	NA	NA	NA	NA
D4ACQ9	tr|D4ACQ9|D4ACQ9_RAT GA repeat binding protein, alpha (Predicted) OS=Rattus norvegicus GN=Gabpa PE=1 SV=1	2	5.9	51.264	454	0	4.4531	D4ACQ9	Gabpa	GA repeat binding protein, alpha (Predicted)	-1.04305	0.833511	0.971738	1.05772	0.652449	0.999511	-1.0481	0.725049	0.999301	1.18779	0.287925	0.999664
D4ACU9	tr|D4ACU9|D4ACU9_RAT Protein Itga5 OS=Rattus norvegicus GN=Itga5 PE=1 SV=2	2	3.6	119.3	1098	0.00075586	2.751	D4ACU9	Itga5	Protein Itga5	NA	NA	NA	NA	NA	NA	NA	NA	NA	NA	NA	NA
D4ACV0	tr|D4ACV0|D4ACV0_RAT Protein Nelfb OS=Rattus norvegicus GN=Nelfb PE=1 SV=1	3	9	65.633	580	0	13.661	D4ACV0	Nelfb	Protein Nelfb	1.0247	0.951591	0.995755	1.32598	0.338783	0.999511	1.35204	0.269256	0.983055	1.48464	0.236682	0.999664
D4ACV3	tr|D4ACV3|D4ACV3_RAT Histone H2A OS=Rattus norvegicus GN=Hist2h2ac PE=3 SV=2;sp|P0CC09|H2A2A_RAT Histone H2A type 2-A OS=Rattus norvegicus GN=Hist2h2aa3 PE=1 SV=1	8	62.7	13.645	126	0	198.13	D4ACV3	Hist2h2ac	Histone H2A	-1.00491	0.977066	0.995755	-1.80951	0.232977	0.999511	1.01627	0.947486	0.999301	1.05862	0.668245	0.999664
D4AD15	tr|D4AD15|D4AD15_RAT Protein Eif4g1 OS=Rattus norvegicus GN=Eif4g1 PE=1 SV=2;tr|D3ZU13|D3ZU13_RAT Protein Eif4g1 OS=Rattus norvegicus GN=LOC100911431 PE=1 SV=1	19	17.4	175.09	1592	0	137.62	D4AD15	Eif4g1	Protein Eif4g1	-1.13327	0.419852	0.886832	1.00918	0.923604	0.999511	1.04675	0.615329	0.983055	1.07449	0.543664	0.999664
D4AD29	tr|D4AD29|D4AD29_RAT Protein Lamtor4 OS=Rattus norvegicus GN=Lamtor4 PE=1 SV=1	1	18.2	10.706	99	0	13.16	D4AD29	Lamtor4	Protein Lamtor4	1.27536	0.143007	0.791812	-1.14249	0.585611	0.999511	-1.15683	0.431609	0.983055	-1.20082	0.325655	0.999664
D4AD70	tr|D4AD70|D4AD70_RAT Protein RGD1561636 OS=Rattus norvegicus GN=RGD1561636 PE=3 SV=1;sp|P63174|RL38_RAT 60S ribosomal protein L38 OS=Rattus norvegicus GN=Rpl38 PE=1 SV=2;tr|D3ZW57|D3ZW57_RAT Protein LOC686066 OS=Rattus norvegicus GN=LOC686066 PE=3 SV=2	5	50	8.2458	70	0	19.312	D4AD70	RGD1561636	Protein RGD1561636	-1.27875	0.114361	0.768097	1.04295	0.708275	0.999511	-1.16104	0.276816	0.983055	NA	NA	NA
D4ADB4	tr|D4ADB4|D4ADB4_RAT CGG triplet repeat binding protein 1 (Predicted) OS=Rattus norvegicus GN=Cggbp1 PE=1 SV=1	2	17.4	18.82	167	0.0018741	2.6719	D4ADB4	Cggbp1	CGG triplet repeat binding protein 1 (Predicted)	1.1553	0.446206	0.887467	-1.14811	0.376535	0.999511	-1.17374	0.318118	0.983055	1.05674	0.817721	0.999664
D4ADD7	tr|D4ADD7|D4ADD7_RAT Glutaredoxin 5 homolog (S. cerevisiae) (Predicted), isoform CRA_b OS=Rattus norvegicus GN=Glrx5 PE=1 SV=1	1	9.2	16.432	152	0.0053744	1.8064	D4ADD7	Glrx5	Glutaredoxin 5 homolog (S. cerevisiae) (Predicted), isoform CRA_b	NA	NA	NA	NA	NA	NA	NA	NA	NA	NA	NA	NA
D4ADE8	tr|D4ADE8|D4ADE8_RAT DEAD/H (Asp-Glu-Ala-Asp/His) box polypeptide 3, X-linked OS=Rattus norvegicus GN=Ddx3x PE=1 SV=2	13	49.8	34.341	311	0	16.39	D4ADE8	Ddx3x	DEAD/H (Asp-Glu-Ala-Asp/His) box polypeptide 3, X-linked	NA	NA	NA	NA	NA	NA	NA	NA	NA	NA	NA	NA
D4ADF5	tr|D4ADF5|D4ADF5_RAT Protein LOC100912106 OS=Rattus norvegicus GN=Pdcd5 PE=1 SV=1;tr|B1H286|B1H286_RAT Protein RGD1564319 OS=Rattus norvegicus GN=RGD1564319 PE=2 SV=1	2	19.2	14.204	125	0	14.652	D4ADF5	Pdcd5	Protein LOC100912106	-1.31616	0.174305	0.791812	-1.00786	0.962912	0.999511	-1.07812	0.596129	0.983055	-1.00888	0.947571	0.999664
D4ADP1	tr|D4ADP1|D4ADP1_RAT Protein FAM162A OS=Rattus norvegicus GN=Fam162a PE=1 SV=1;sp|Q4QQV3|F162A_RAT Protein FAM162A OS=Rattus norvegicus GN=Fam162a PE=2 SV=1;tr|D3ZM02|D3ZM02_RAT Protein RGD1306484 OS=Rattus norvegicus GN=RGD1306484 PE=4 SV=1	2	11.2	20.234	178	0.0003876	3.147	D4ADP1	Fam162a	Protein FAM162A	-1.08496	0.576275	0.926148	1.09736	0.533941	0.999511	-1.19267	0.323296	0.983055	1.01018	0.962574	0.999664
D4ADS4	tr|D4ADS4|D4ADS4_RAT Protein Mgst3 OS=Rattus norvegicus GN=Mgst3 PE=1 SV=1;tr|D3ZZQ8|D3ZZQ8_RAT Protein RGD1561381 OS=Rattus norvegicus GN=RGD1561381 PE=4 SV=1	3	34.9	16.732	152	0	15.417	D4ADS4	Mgst3	Protein Mgst3	1.39837	0.0331618	0.604166	1.05202	0.636577	0.999511	-1.12988	0.365867	0.983055	1.3042	0.0789113	0.999664
D4ADS6	tr|D4ADS6|D4ADS6_RAT Protein Ints7 OS=Rattus norvegicus GN=Ints7 PE=1 SV=1	4	6.1	106.91	967	0	6.7303	D4ADS6	Ints7	Protein Ints7	NA	NA	NA	NA	NA	NA	NA	NA	NA	NA	NA	NA
D4ADT3	tr|D4ADT3|D4ADT3_RAT Protein Wapal OS=Rattus norvegicus GN=Wapal PE=1 SV=2	3	4.8	133.72	1198	0	22.822	D4ADT3	Wapal	Protein Wapal	1.51635	0.207362	0.815554	-1.03263	0.911775	0.999511	1.41114	0.178596	0.983055	1.22004	0.580468	0.999664
D4ADY1	tr|D4ADY1|D4ADY1_RAT Protein Fmnl3 OS=Rattus norvegicus GN=LOC100912815 PE=4 SV=2;tr|D3ZDN1|D3ZDN1_RAT Protein Fmnl3 OS=Rattus norvegicus GN=LOC100912815 PE=1 SV=2	1	2	111.33	978	0	7.372	D4ADY1	LOC100912815	Protein Fmnl3	NA	NA	NA	NA	NA	NA	NA	NA	NA	-1.07101	0.62403	0.999664
D4ADZ9	tr|D4ADZ9|D4ADZ9_RAT Protein Pus7 OS=Rattus norvegicus GN=Pus7 PE=1 SV=2	2	5.5	74.64	660	0	24.825	D4ADZ9	Pus7	Protein Pus7	1.4821	0.227009	0.819225	1.22818	0.488268	0.999511	1.08424	0.734727	0.999301	1.00834	0.980357	0.999664
D4AE02	tr|D4AE02|D4AE02_RAT Protein Fam98b OS=Rattus norvegicus GN=Fam98b PE=1 SV=3	5	21.2	46.414	433	0	35.504	D4AE02	Fam98b	Protein Fam98b	1.25541	0.163342	0.791812	1.06894	0.674136	0.999511	1.17592	0.197013	0.983055	1.16696	0.350203	0.999664
D4AE49	tr|D4AE49|D4AE49_RAT Protein Skiv2l2 OS=Rattus norvegicus GN=Skiv2l2 PE=1 SV=3	13	21	120.7	1066	0	50.851	D4AE49	Skiv2l2	Protein Skiv2l2	1.20582	0.0719072	0.692835	1.08205	0.292017	0.999511	1.26591	0.00394773	0.983055	1.19292	0.134895	0.999664
D4AE56	tr|D4AE56|D4AE56_RAT Prostaglandin E synthase 2 (Predicted), isoform CRA_b OS=Rattus norvegicus GN=Ptges2 PE=1 SV=1	2	9.4	43.451	384	0	5.3286	D4AE56	Ptges2	Prostaglandin E synthase 2 (Predicted), isoform CRA_b	1.53806	0.141469	0.791812	1.14488	0.634593	0.999511	1.38832	0.261022	0.983055	1.20436	0.619626	0.999664
D4AE75	tr|D4AE75|D4AE75_RAT Blood vessel epicardial substance OS=Rattus norvegicus GN=Pop1 PE=1 SV=1	3	3.7	116.63	1044	0	5.1058	D4AE75	Pop1	Blood vessel epicardial substance	1.21454	0.479071	0.903534	-1.32871	0.313942	0.999511	NA	NA	NA	NA	NA	NA
D4AE80	tr|D4AE80|D4AE80_RAT Protein Dcp1a OS=Rattus norvegicus GN=Dcp1a PE=1 SV=1	2	5.2	65.177	601	0	9.3798	D4AE80	Dcp1a	Protein Dcp1a	1.49879	0.0122783	0.577566	1.18805	0.443469	0.999511	1.05905	0.745271	0.999301	-1.01285	0.947695	0.999664
D4AE96	tr|D4AE96|D4AE96_RAT Importin 7 (Predicted), isoform CRA_c OS=Rattus norvegicus GN=Ipo7 PE=1 SV=1	13	23.3	119.49	1038	0	93.361	D4AE96	Ipo7	Importin 7 (Predicted), isoform CRA_c	-1.6709	0.288354	0.832074	1.137	0.425825	0.999511	1.0855	0.59286	0.983055	1.08063	0.685007	0.999664
D4AEB4	tr|D4AEB4|D4AEB4_RAT Protein Nat10 OS=Rattus norvegicus GN=Nat10 PE=1 SV=1;tr|G3V752|G3V752_RAT Protein Nat10 OS=Rattus norvegicus GN=Nat10 PE=1 SV=1	1	1.3	102.19	909	0	4.1665	D4AEB4	Nat10	Protein Nat10	NA	NA	NA	NA	NA	NA	NA	NA	NA	1.09511	0.638865	0.999664
D4AEH3	tr|D4AEH3|D4AEH3_RAT Proteasome (Prosome, macropain) 26S subunit, non-ATPase, 7 (Predicted) OS=Rattus norvegicus GN=Psmd7 PE=1 SV=1	11	62.8	36.491	320	0	73.613	D4AEH3	Psmd7	Proteasome (Prosome, macropain) 26S subunit, non-ATPase, 7 (Predicted)	1.11158	0.23067	0.819225	-1.04277	0.588533	0.999511	1.00787	0.913651	0.999301	-1.04541	0.763726	0.999664
D4AEH9	tr|D4AEH9|D4AEH9_RAT Amylo-1, 6-glucosidase, 4-alpha-glucanotransferase (Glycogen debranching enzyme, glycogen storage disease type III) (Predicted), isoform CRA_a OS=Rattus norvegicus GN=Agl PE=1 SV=1	2	2.6	174.33	1532	0	7.5827	D4AEH9	Agl	Amylo-1, 6-glucosidase, 4-alpha-glucanotransferase (Glycogen debranching enzyme, glycogen storage disease type III) (Predicted), isoform CRA_a	NA	NA	NA	1.14577	0.631169	0.999511	-1.33903	0.310492	0.983055	1.29964	0.463763	0.999664
D4AEI3	tr|D4AEI3|D4AEI3_RAT Estrogen receptor beta (Fragment) OS=Rattus norvegicus GN=Esr2 PE=3 SV=2;tr|D3ZQD5|D3ZQD5_RAT Estrogen receptor beta (Fragment) OS=Rattus norvegicus GN=Esr2 PE=3 SV=2;sp|Q62986|ESR2_RAT Estrogen receptor beta OS=Rattus norvegicus GN=Es	2	7	49.699	446	0	10.365	D4AEI3	Esr2	Estrogen receptor beta (Fragment)	1.34397	0.432887	0.887103	1.27411	0.511086	0.999511	-1.14005	0.68034	0.991505	1.07279	0.872973	0.999664
D4AEI5	tr|D4AEI5|D4AEI5_RAT Protein Myef2 OS=Rattus norvegicus GN=Myef2 PE=1 SV=1	6	17.3	63.349	591	0	35.284	D4AEI5	Myef2	Protein Myef2	-1.24934	0.267429	0.825999	-1.35046	0.337288	0.999511	-1.07452	0.490422	0.983055	-1.07906	0.691372	0.999664
D4AEP0	tr|D4AEP0|D4AEP0_RAT Adenylosuccinate synthetase isozyme 2 OS=Rattus norvegicus GN=Adss PE=1 SV=1	6	17.5	50.085	456	0	21.783	D4AEP0	Adss	Adenylosuccinate synthetase isozyme 2	-1.28454	0.0702246	0.692835	-1.10483	0.323078	0.999511	-1.05973	0.556635	0.983055	-1.26434	0.200205	0.999664
E2RUH2	tr|E2RUH2|E2RUH2_RAT Ribonuclease inhibitor OS=Rattus norvegicus GN=Rnh1 PE=1 SV=1;sp|P29315|RINI_RAT Ribonuclease inhibitor OS=Rattus norvegicus GN=Rnh1 PE=1 SV=2	23	83.6	49.919	456	0	323.31	E2RUH2	Rnh1	Ribonuclease inhibitor	-1.01776	0.806575	0.96569	1.00986	0.882709	0.999511	1.0686	0.253476	0.983055	1.07087	0.308601	0.999664
E9PSJ4	tr|E9PSJ4|E9PSJ4_RAT Protein Spag9 OS=Rattus norvegicus GN=Spag9 PE=1 SV=2	3	2.8	146	1320	0.001807	2.1879	E9PSJ4	Spag9	Protein Spag9	NA	NA	NA	1.02857	0.794724	0.999511	1.16902	0.18744	0.983055	NA	NA	NA
E9PSS2	tr|E9PSS2|E9PSS2_RAT Superoxide dismutase [Cu-Zn] OS=Rattus norvegicus GN=Ccs PE=1 SV=1;sp|Q9JK72|CCS_RAT Copper chaperone for superoxide dismutase OS=Rattus norvegicus GN=Ccs PE=1 SV=1	2	18.4	23.983	228	0	5.5966	E9PSS2	Ccs	Superoxide dismutase [Cu-Zn]	NA	NA	NA	1.33661	0.287563	0.999511	NA	NA	NA	NA	NA	NA
E9PSS8	tr|E9PSS8|E9PSS8_RAT Protein RT1-A1 OS=Rattus norvegicus GN=RT1-A1 PE=1 SV=3;tr|M0RBQ7|M0RBQ7_RAT Uncharacterized protein OS=Rattus norvegicus PE=4 SV=1;tr|D3ZKI0|D3ZKI0_RAT Uncharacterized protein (Fragment) OS=Rattus norvegicus GN=RT1-CE16 PE=1 SV=3;tr|F	3	11.2	41.238	366	0	7.5301	E9PSS8	RT1-A1	Protein RT1-A1	-1.07759	0.755454	0.949609	1.17233	0.457085	0.999511	-1.23505	0.212728	0.983055	1.14679	0.553106	0.999664
E9PST1	tr|E9PST1|E9PST1_RAT Protein RGD1310507 OS=Rattus norvegicus GN=RGD1310507 PE=1 SV=3	3	15.7	46.13	421	0	9.5877	E9PST1	RGD1310507	Protein RGD1310507	NA	NA	NA	NA	NA	NA	NA	NA	NA	NA	NA	NA
E9PSU5	tr|E9PSU5|E9PSU5_RAT Uncharacterized protein OS=Rattus norvegicus PE=1 SV=2	16	29.2	36.886	356	0	13.159	E9PSU5	¬	Uncharacterized protein OS=Rattus norvegicus PE=1 SV=2	-1.93591	0.166555	0.791812	1.30462	0.124848	0.999511	-1.55417	0.245428	0.983055	-1.02061	0.923067	0.999664
E9PSV5	tr|E9PSV5|E9PSV5_RAT Phosphoserine aminotransferase OS=Rattus norvegicus GN=Psat1 PE=1 SV=2	4	15.1	40.49	370	0	11.029	E9PSV5	Psat1	Phosphoserine aminotransferase	-1.19089	0.611725	0.934547	-1.1885	0.565056	0.999511	-1.22622	0.108191	0.983055	-1.27874	0.495379	0.999664
E9PSX3	tr|E9PSX3|E9PSX3_RAT Protein RT1-A OS=Rattus norvegicus GN=RT1-A PE=1 SV=2;tr|M0R8N4|M0R8N4_RAT Protein LOC100912662 OS=Rattus norvegicus GN=LOC100912662 PE=4 SV=1;sp|P15978|HA11_RAT Class I histocompatibility antigen, Non-RT1.A alpha-1 chain OS=Rattus nor	2	6.1	40.555	358	0	5.9079	E9PSX3	RT1-A	Protein RT1-A	NA	NA	NA	NA	NA	NA	-1.06028	0.775645	0.999301	NA	NA	NA
E9PSX6	tr|E9PSX6|E9PSX6_RAT Calcium-transporting ATPase OS=Rattus norvegicus GN=Atp2a2 PE=1 SV=3;tr|F1LPF6|F1LPF6_RAT Calcium-transporting ATPase OS=Rattus norvegicus GN=Atp2a2 PE=1 SV=3;sp|P11507|AT2A2_RAT Sarcoplasmic/endoplasmic reticulum calcium ATPase 2 OS=R	3	3.9	109.68	997	0	5.3487	E9PSX6	Atp2a2	Calcium-transporting ATPase	NA	NA	NA	NA	NA	NA	-1.1377	0.701989	0.999301	-1.33646	0.306724	0.999664
E9PSY8	tr|E9PSY8|E9PSY8_RAT Protein Eps15 OS=Rattus norvegicus GN=Eps15 PE=1 SV=2	6	8.6	98.793	897	0	15.238	E9PSY8	Eps15	Protein Eps15	1.02205	0.920208	0.995755	1.05963	0.699812	0.999511	-1.10332	0.663128	0.999301	1.02136	0.92102	0.999664
E9PSZ3	tr|E9PSZ3|E9PSZ3_RAT RCG45607, isoform CRA_b OS=Rattus norvegicus GN=Sptan1 PE=1 SV=3;sp|P16086|SPTN1_RAT Spectrin alpha chain, non-erythrocytic 1 OS=Rattus norvegicus GN=Sptan1 PE=1 SV=2	80	42.8	284.63	2472	0	323.31	E9PSZ3	Sptan1	RCG45607, isoform CRA_b	-1.10283	0.53881	0.9199	1.0224	0.759484	0.999511	1.01508	0.819264	0.999301	1.18504	0.0821189	0.999664
E9PT29	tr|E9PT29|E9PT29_RAT Protein Ddx17 OS=Rattus norvegicus GN=Ddx17 PE=1 SV=3;tr|A0A096MIX2|A0A096MIX2_RAT DEAD (Asp-Glu-Ala-Asp) box polypeptide 17, isoform CRA_a OS=Rattus norvegicus GN=Ddx17 PE=1 SV=1	30	48.8	72.459	650	0	185.31	E9PT29	Ddx17	Protein Ddx17	1.00105	0.990752	0.998072	-1.03616	0.625543	0.999511	-1.07012	0.262828	0.983055	-1.06633	0.473757	0.999664
E9PT39	tr|E9PT39|E9PT39_RAT Protein Ablim1 (Fragment) OS=Rattus norvegicus GN=Ablim1 PE=1 SV=3	2	10.9	28.162	247	0.0097357	1.7692	E9PT39	Ablim1	Protein Ablim1 (Fragment)	NA	NA	NA	NA	NA	NA	NA	NA	NA	1.2394	0.377421	0.999664
E9PT65	tr|E9PT65|E9PT65_RAT Protein Rdx OS=Rattus norvegicus GN=Rdx PE=1 SV=2	8	17.7	68.485	583	0	17.261	E9PT65	Rdx	Protein Rdx	NA	NA	NA	-1.24826	0.39675	0.999511	-1.2353	0.389578	0.983055	NA	NA	NA
E9PT66	tr|E9PT66|E9PT66_RAT Protein Sf3b3 OS=Rattus norvegicus GN=Sf3b3 PE=1 SV=2	27	34	135.55	1217	0	167.83	E9PT66	Sf3b3	Protein Sf3b3	-1.04796	0.474989	0.902506	-1.00255	0.972348	0.999511	1.01893	0.771492	0.999301	1.03517	0.6904	0.999664
E9PT79	tr|E9PT79|E9PT79_RAT Protein Tsn OS=Rattus norvegicus GN=Tsn PE=1 SV=3	1	4.3	31.473	278	0	4.6143	E9PT79	Tsn	Protein Tsn	1.12955	0.533404	0.919155	1.23723	0.174585	0.999511	-1.26427	0.145356	0.983055	1.35978	0.127747	0.999664
E9PT83	tr|E9PT83|E9PT83_RAT Protein Cenpf OS=Rattus norvegicus GN=Cenpf PE=1 SV=2	2	0.6	341.63	2985	0.0091485	1.6202	E9PT83	Cenpf	Protein Cenpf	NA	NA	NA	NA	NA	NA	NA	NA	NA	NA	NA	NA
E9PT90	tr|E9PT90|E9PT90_RAT Protein Spg20 OS=Rattus norvegicus GN=Spg20 PE=1 SV=3	1	3.8	85.865	796	0	56.291	E9PT90	Spg20	Protein Spg20	1.23667	0.411518	0.879992	-1.14928	0.666868	0.999511	1.00404	0.981208	0.999301	-1.00599	0.984278	0.999664
E9PTE5	tr|E9PTE5|E9PTE5_RAT Protein Zmym3 OS=Rattus norvegicus GN=Zmym3 PE=1 SV=1	1	2.3	152.95	1370	0.0036219	2.2322	E9PTE5	Zmym3	Protein Zmym3	NA	NA	NA	NA	NA	NA	NA	NA	NA	NA	NA	NA
E9PTF9	tr|E9PTF9|E9PTF9_RAT Protein Wasf2 OS=Rattus norvegicus GN=Wasf2 PE=1 SV=3;sp|Q5BJU7|WASF1_RAT Wiskott-Aldrich syndrome protein family member 1 OS=Rattus norvegicus GN=Wasf1 PE=1 SV=1	2	5.3	53.77	494	0	8.1077	E9PTF9	Wasf2	Protein Wasf2	1.80156	0.0328893	0.604166	1.06721	0.764214	0.999511	1.19622	0.338633	0.983055	1.04419	0.877896	0.999664
E9PTI1	tr|E9PTI1|E9PTI1_RAT Protein Atp6v1h OS=Rattus norvegicus GN=Atp6v1h PE=1 SV=1	1	2.9	50.825	441	0.0007622	2.8619	E9PTI1	Atp6v1h	Protein Atp6v1h	NA	NA	NA	NA	NA	NA	NA	NA	NA	NA	NA	NA
E9PTI6	tr|E9PTI6|E9PTI6_RAT Protein Raly OS=Rattus norvegicus GN=Raly PE=1 SV=2	5	17.7	33.054	311	0	19.722	E9PTI6	Raly	Protein Raly	1.04538	0.673942	0.946617	-1.02525	0.762377	0.999511	-1.10008	0.30174	0.983055	-1.01942	0.830777	0.999664
E9PTJ8	tr|E9PTJ8|E9PTJ8_RAT Rho guanine nucleotide exchange factor 1 OS=Rattus norvegicus GN=Arhgef1 PE=1 SV=3;sp|Q9Z1I6|ARHG1_RAT Rho guanine nucleotide exchange factor 1 OS=Rattus norvegicus GN=Arhgef1 PE=2 SV=1	5	9.3	102.37	917	0	22.91	E9PTJ8	Arhgef1	Rho guanine nucleotide exchange factor 1	1.08844	0.548403	0.921751	-1.05379	0.807943	0.999511	-1.05283	0.780029	0.999301	-1.2559	0.232409	0.999664
E9PTN4	tr|E9PTN4|E9PTN4_RAT Protein Srpk1 OS=Rattus norvegicus GN=Srpk1 PE=1 SV=3	4	11.6	73.763	655	0	12.285	E9PTN4	Srpk1	Protein Srpk1	1.0328	0.850283	0.97364	1.08037	0.540635	0.999511	-1.00473	0.963607	0.999301	-1.15225	0.326125	0.999664
E9PTR4	tr|E9PTR4|E9PTR4_RAT Protein Ubap2l OS=Rattus norvegicus GN=Ubap2l PE=1 SV=2	11	20.5	116.86	1105	0	86.081	E9PTR4	Ubap2l	Protein Ubap2l	1.00465	0.968885	0.995755	-1.12943	0.104051	0.999511	-1.00657	0.915652	0.999301	-1.0544	0.567682	0.999664
E9PTS4	tr|E9PTS4|E9PTS4_RAT Minichromosome maintenance deficient 5, cell division cycle 46 (S. cerevisiae) (Predicted) OS=Rattus norvegicus GN=Mcm5 PE=1 SV=2	8	35.1	39.936	356	0	58.987	E9PTS4	Mcm5	Minichromosome maintenance deficient 5, cell division cycle 46 (S. cerevisiae) (Predicted)	1.04694	0.633553	0.938497	1.00721	0.93544	0.999511	-1.03921	0.658342	0.999301	1.0441	0.68018	0.999664
E9PTU4	tr|E9PTU4|E9PTU4_RAT Myosin-11 OS=Rattus norvegicus GN=Myh11 PE=1 SV=2;sp|Q63862|MYH11_RAT Myosin-11 (Fragments) OS=Rattus norvegicus GN=Myh11 PE=2 SV=3	10	6.6	227.29	1972	0	26.152	E9PTU4	Myh11	Myosin-11	1.5929	0.179782	0.791812	NA	NA	NA	NA	NA	NA	1.68909	0.0916651	0.999664
E9PTV0	tr|E9PTV0|E9PTV0_RAT Guanylate kinase 1, isoform CRA_a OS=Rattus norvegicus GN=Guk1 PE=1 SV=2	3	14.2	24.052	219	0.0015349	2.9601	E9PTV0	Guk1	Guanylate kinase 1, isoform CRA_a	1.26462	0.224337	0.819225	NA	NA	NA	-1.21078	0.31494	0.983055	1.01598	0.895018	0.999664
E9PU09	tr|E9PU09|E9PU09_RAT A kinase (PRKA) anchor protein (Gravin) 12, isoform CRA_b OS=Rattus norvegicus GN=Akap12 PE=1 SV=3;sp|Q5QD51|AKA12_RAT A-kinase anchor protein 12 OS=Rattus norvegicus GN=Akap12 PE=1 SV=1	5	6.1	170.19	1582	0	24.054	E9PU09	Akap12	A kinase (PRKA) anchor protein (Gravin) 12, isoform CRA_b	1.14923	0.403351	0.87642	-1.00548	0.966657	0.999511	-1.02184	0.914907	0.999301	1.09488	0.703656	0.999664
E9PU11	tr|E9PU11|E9PU11_RAT Protein Ythdf2 OS=Rattus norvegicus GN=Ythdf2 PE=1 SV=3	3	5	62.627	585	0	3.5266	E9PU11	Ythdf2	Protein Ythdf2	1.31368	0.0580132	0.678612	-1.07534	0.602013	0.999511	-1.09757	0.552498	0.983055	1.02656	0.880283	0.999664
E9PU13	tr|E9PU13|E9PU13_RAT Protein Snx4 OS=Rattus norvegicus GN=Snx4 PE=1 SV=1	2	6.2	51.927	450	0	10.479	E9PU13	Snx4	Protein Snx4	1.36211	0.131871	0.791812	-1.09593	0.698492	0.999511	1.23715	0.178421	0.983055	1.28146	0.337241	0.999664
E9PU16	tr|E9PU16|E9PU16_RAT Protein Rab1a OS=Rattus norvegicus GN=Rab1a PE=3 SV=2;sp|Q6NYB7|RAB1A_RAT Ras-related protein Rab-1A OS=Rattus norvegicus GN=Rab1A PE=1 SV=3	2	11	33.544	300	0	5.8293	E9PU16	Rab1a	Protein Rab1a	NA	NA	NA	NA	NA	NA	NA	NA	NA	NA	NA	NA
E9PU28	sp|E9PU28|IMDH2_RAT Inosine-5-monophosphate dehydrogenase 2 OS=Rattus norvegicus GN=Impdh2 PE=3 SV=1	11	41.1	55.814	514	0	144.83	IMDH2	Impdh2	Inosine-5-monophosphate dehydrogenase 2	1.09788	0.228796	0.819225	-1.01316	0.859648	0.999511	-1.03498	0.70584	0.991505	-1.05361	0.554888	0.999664
E9PU42	tr|E9PU42|E9PU42_RAT Down syndrome critical region gene 3 (Predicted), isoform CRA_c OS=Rattus norvegicus GN=Dscr3 PE=1 SV=2	2	13.1	32.936	297	0.0053879	2.1385	E9PU42	Dscr3	Down syndrome critical region gene 3 (Predicted), isoform CRA_c	NA	NA	NA	NA	NA	NA	NA	NA	NA	NA	NA	NA
E9PU44	tr|E9PU44|E9PU44_RAT SWI/SNF-related matrix-associated actin-dependent regulator of chromatin subfamily E member 1 OS=Rattus norvegicus GN=Smarce1 PE=1 SV=2;sp|Q56A18|SMCE1_RAT SWI/SNF-related matrix-associated actin-dependent regulator of chromatin subfam	2	7.5	42.688	375	0	14.636	E9PU44	Smarce1	SWI/SNF-related matrix-associated actin-dependent regulator of chromatin subfamily E member 1	-1.24767	0.340532	0.848155	1.09088	0.425077	0.999511	1.03483	0.766075	0.999301	1.13694	0.295104	0.999664
E9PU73	tr|E9PU73|E9PU73_RAT Protein Tnxb OS=Rattus norvegicus GN=Tnxb PE=1 SV=2	1	0.9	126.43	1163	0.0084388	1.9075	E9PU73	Tnxb	Protein Tnxb	NA	NA	NA	NA	NA	NA	-1.06806	0.752777	0.999301	NA	NA	NA
F1LLX8	tr|F1LLX8|F1LLX8_RAT Lysosome-associated membrane glycoprotein 2 OS=Rattus norvegicus GN=Lamp2 PE=1 SV=1;sp|P17046|LAMP2_RAT Lysosome-associated membrane glycoprotein 2 OS=Rattus norvegicus GN=Lamp2 PE=1 SV=2	2	4.6	45.155	411	0.00077912	3.2427	F1LLX8	Lamp2	Lysosome-associated membrane glycoprotein 2	1.24268	0.392181	0.869733	1.05198	0.710709	0.999511	-1.0095	0.917966	0.999301	-1.08732	0.655511	0.999664
F1LM05	tr|F1LM05|F1LM05_RAT Protein LOC299282 OS=Rattus norvegicus GN=LOC299282 PE=1 SV=1;sp|P05544|SPA3L_RAT Serine protease inhibitor A3L OS=Rattus norvegicus GN=Serpina3l PE=1 SV=3	5	13.9	68.166	610	0	17.18	F1LM05	Serpina3l	Protein LOC299282	NA	NA	NA	-1.06971	0.889537	0.999511	1.15271	0.672017	0.999301	1.4024	0.387429	0.999664
F1LM09	tr|F1LM09|F1LM09_RAT Ubiquitin carboxyl-terminal hydrolase OS=Rattus norvegicus GN=Usp7 PE=1 SV=2;sp|Q4VSI4|UBP7_RAT Ubiquitin carboxyl-terminal hydrolase 7 OS=Rattus norvegicus GN=Usp7 PE=1 SV=1	14	21.8	128.43	1103	0	72.871	F1LM09	Usp7	Ubiquitin carboxyl-terminal hydrolase	1.09125	0.460918	0.89195	1.05399	0.530015	0.999511	1.06122	0.352167	0.983055	-1.15277	0.406651	0.999664
F1LM33	tr|F1LM33|F1LM33_RAT Leucine-rich PPR motif-containing protein, mitochondrial OS=Rattus norvegicus GN=Lrpprc PE=1 SV=2;sp|Q5SGE0|LPPRC_RAT Leucine-rich PPR motif-containing protein, mitochondrial OS=Rattus norvegicus GN=Lrpprc PE=1 SV=1	41	41.8	156.68	1392	0	202.84	F1LM33	Lrpprc	Leucine-rich PPR motif-containing protein, mitochondrial	-1.05454	0.584521	0.927089	1.02571	0.652754	0.999511	1.04798	0.3988	0.983055	-1.15426	0.428687	0.999664
F1LM37	tr|F1LM37|F1LM37_RAT Protein Sf1 OS=Rattus norvegicus GN=Sf1 PE=1 SV=2;tr|F1LSC3|F1LSC3_RAT Protein Sf1 OS=Rattus norvegicus GN=Sf1 PE=1 SV=2	9	25.4	59.698	548	0	41.236	F1LM37	Sf1	Protein Sf1	-1.08186	0.52984	0.917973	-1.07312	0.267092	0.999511	-1.05015	0.468036	0.983055	1.03991	0.724964	0.999664
F1LM47	tr|F1LM47|F1LM47_RAT Succinyl-CoA ligase subunit beta OS=Rattus norvegicus GN=Sucla2 PE=1 SV=1	10	24.3	50.306	465	0	46.66	F1LM47	Sucla2	Succinyl-CoA ligase subunit beta	1.0945	0.352423	0.856045	1.0596	0.400354	0.999511	1.01024	0.869746	0.999301	1.09739	0.27096	0.999664
F1LM55	tr|F1LM55|F1LM55_RAT Protein Ccar2 OS=Rattus norvegicus GN=Ccar2 PE=1 SV=1	14	25.1	102.79	922	0	52.658	F1LM55	Ccar2	Protein Ccar2	-1.09101	0.259506	0.824455	-1.05859	0.430601	0.999511	-1.05782	0.470156	0.983055	1.00002	0.999854	0.999854
F1LM57	tr|F1LM57|F1LM57_RAT DNA-directed RNA polymerase OS=Rattus norvegicus GN=Polr1b PE=1 SV=1;sp|O54888|RPA2_RAT DNA-directed RNA polymerase I subunit RPA2 OS=Rattus norvegicus GN=Polr1b PE=1 SV=1	2	3.4	127.67	1134	0	15.528	F1LM57	Polr1b	DNA-directed RNA polymerase	NA	NA	NA	-1.39781	0.214298	0.999511	-1.25508	0.336558	0.983055	1.01416	0.978592	0.999664
F1LM60	tr|F1LM60|F1LM60_RAT Protein Arap1 OS=Rattus norvegicus GN=Arap1 PE=1 SV=1;tr|D4ABQ7|D4ABQ7_RAT Protein Arap1 OS=Rattus norvegicus GN=Arap1 PE=1 SV=1	2	2.2	161.1	1443	0	4.4874	F1LM60	Arap1	Protein Arap1	1.08577	0.636924	0.941547	1.0163	0.88029	0.999511	1.0605	0.712089	0.993208	1.2068	0.181459	0.999664
F1LM66	tr|F1LM66|F1LM66_RAT Protein Eftud2 OS=Rattus norvegicus GN=Eftud2 PE=1 SV=1	25	41.3	109.48	972	0	156.3	F1LM66	Eftud2	Protein Eftud2	-1.05201	0.624386	0.938107	-1.01519	0.801454	0.999511	1.04472	0.459767	0.983055	-1.07567	0.435381	0.999664
F1LM84	tr|F1LM84|F1LM84_RAT Nidogen-1 OS=Rattus norvegicus GN=Nid1 PE=1 SV=1	21	31.5	137.04	1246	0	148.66	F1LM84	Nid1	Nidogen-1	1.00718	0.938952	0.995755	1.03462	0.65571	0.999511	1.03553	0.678034	0.991505	1.14437	0.183974	0.999664
F1LMA5	tr|F1LMA5|F1LMA5_RAT Protein Fv1 OS=Rattus norvegicus GN=Fv1 PE=4 SV=1	1	4.6	32.36	284	0.00079271	3.5577	F1LMA5	Fv1	Protein Fv1	1.6625	0.272501	0.825999	1.01628	0.96658	0.999511	1.10556	0.78066	0.999301	-1.03526	0.943395	0.999664
F1LMA7	tr|F1LMA7|F1LMA7_RAT C-type mannose receptor 2 OS=Rattus norvegicus GN=Mrc2 PE=4 SV=2;sp|Q4TU93|MRC2_RAT C-type mannose receptor 2 OS=Rattus norvegicus GN=Mrc2 PE=1 SV=1	20	24	170.63	1514	0	95.749	F1LMA7	Mrc2	C-type mannose receptor 2	-1.02202	0.861478	0.979078	-1.0406	0.637905	0.999511	-1.02155	0.78286	0.999301	-1.00128	0.98788	0.999664
F1LMB4	tr|F1LMB4|F1LMB4_RAT Protein Bco2 OS=Rattus norvegicus GN=Tex12 PE=1 SV=1;tr|A3KN98|A3KN98_RAT Bco2 protein OS=Rattus norvegicus GN=Bco2 PE=1 SV=1	4	10.2	54.406	481	0	4.2779	F1LMB4	Tex12	Protein Bco2	NA	NA	NA	-1.20847	0.369556	0.999511	-1.15101	0.559708	0.983055	-1.15202	0.632494	0.999664
F1LMC7	tr|F1LMC7|F1LMC7_RAT Septin-7 OS=Rattus norvegicus GN=Sept7 PE=1 SV=3;tr|D4A0F5|D4A0F5_RAT Septin-7 OS=Rattus norvegicus GN=Sept7 PE=1 SV=3;sp|Q9WVC0|SEPT7_RAT Septin-7 OS=Rattus norvegicus GN=Sept7 PE=1 SV=1	19	64.2	50.579	436	0	162.99	F1LMC7	2007-09-01	Septin-7	-1.11757	0.286095	0.832074	1.01631	0.818577	0.999511	-1.0141	0.851129	0.999301	-1.03451	0.780137	0.999664
F1LMD9	tr|F1LMD9|F1LMD9_RAT Cyclin-G-associated kinase OS=Rattus norvegicus GN=Gak PE=1 SV=1;sp|P97874|GAK_RAT Cyclin-G-associated kinase OS=Rattus norvegicus GN=Gak PE=2 SV=1	1	1.2	143.71	1305	0	5.2054	F1LMD9	Gak	Cyclin-G-associated kinase	NA	NA	NA	1.42262	0.104175	0.999511	NA	NA	NA	NA	NA	NA
F1LMK5	tr|F1LMK5|F1LMK5_RAT Nucleolar GTP-binding protein 1 OS=Rattus norvegicus GN=Gtpbp4 PE=1 SV=2;tr|M0R623|M0R623_RAT Nucleolar GTP-binding protein 1 OS=Rattus norvegicus GN=Gtpbp4 PE=1 SV=1;sp|Q99P77|NOG1_RAT Nucleolar GTP-binding protein 1 OS=Rattus norvegi	3	6.6	74.101	635	0	7.3894	F1LMK5	Gtpbp4	Nucleolar GTP-binding protein 1	1.0538	0.81348	0.967334	1.16166	0.307055	0.999511	1.05358	0.671924	0.991505	1.31514	0.0306257	0.999664
F1LMM9	tr|F1LMM9|F1LMM9_RAT Elongation factor G, mitochondrial OS=Rattus norvegicus GN=Gfm1 PE=1 SV=2;sp|Q07803|EFGM_RAT Elongation factor G, mitochondrial OS=Rattus norvegicus GN=Gfm1 PE=1 SV=2	2	5.9	83.454	749	0	17.176	F1LMM9	Gfm1	Elongation factor G, mitochondrial	1.4708	0.139812	0.791812	1.04646	0.82166	0.999511	1.12551	0.530861	0.983055	1.31271	0.348699	0.999664
F1LMP7	tr|F1LMP7|F1LMP7_RAT Granulins OS=Rattus norvegicus GN=Grn PE=4 SV=1;tr|G3V8V1|G3V8V1_RAT Granulin, isoform CRA_c OS=Rattus norvegicus GN=Grn PE=4 SV=1;sp|P23785|GRN_RAT Granulins OS=Rattus norvegicus GN=Grn PE=1 SV=3	4	11.5	56.649	524	0	25.419	F1LMP7	Grn	Granulins	-1.0146	0.974388	0.995755	1.14162	0.7033	0.999511	1.15715	0.607746	0.983055	1.13706	0.703134	0.999664
F1LMP9	tr|F1LMP9|F1LMP9_RAT Disabled homolog 2 OS=Rattus norvegicus GN=Dab2 PE=1 SV=3;sp|O88797|DAB2_RAT Disabled homolog 2 OS=Rattus norvegicus GN=Dab2 PE=1 SV=1	5	9.4	82.218	766	0	24.061	F1LMP9	Dab2	Disabled homolog 2	1.01315	0.896625	0.985316	-1.09165	0.254057	0.999511	-1.09262	0.292507	0.983055	-1.02603	0.785143	0.999664
F1LMQ3	tr|F1LMQ3|F1LMQ3_RAT Protein Psmd8 OS=Rattus norvegicus GN=Psmd8 PE=1 SV=1	8	35.7	39.877	353	0	63.042	F1LMQ3	Psmd8	Protein Psmd8	-1.03505	0.672368	0.946617	-1.0602	0.465214	0.999511	-1.02147	0.789901	0.999301	-1.02009	0.855225	0.999664
F1LMT8	tr|F1LMT8|F1LMT8_RAT Rab3 GTPase-activating protein non-catalytic subunit OS=Rattus norvegicus GN=Rab3gap2 PE=1 SV=3;tr|D4ABP4|D4ABP4_RAT Rab3 GTPase-activating protein non-catalytic subunit OS=Rattus norvegicus GN=Rab3gap2 PE=1 SV=3;sp|Q5U1Z0|RBGPR_RAT Ra	4	5.5	151.61	1362	0	25.772	F1LMT8	Rab3gap2	Rab3 GTPase-activating protein non-catalytic subunit	2.086	0.0217919	0.577566	-1.0418	0.811968	0.999511	1.13466	0.654877	0.985215	1.14517	0.63708	0.999664
F1LMW5	tr|F1LMW5|F1LMW5_RAT Sodium leak channel non-selective protein OS=Rattus norvegicus GN=Nalcn PE=1 SV=2;tr|F1LS19|F1LS19_RAT Sodium leak channel non-selective protein OS=Rattus norvegicus GN=Nalcn PE=1 SV=2;sp|Q6Q760|NALCN_RAT Sodium leak channel non-select	2	1.2	200.26	1736	0.0095044	1.8626	F1LMW5	Nalcn	Sodium leak channel non-selective protein	NA	NA	NA	NA	NA	NA	-1.2688	0.31049	0.983055	NA	NA	NA
F1LMW7	tr|F1LMW7|F1LMW7_RAT Myristoylated alanine-rich C-kinase substrate OS=Rattus norvegicus GN=Marcks PE=1 SV=3;sp|P30009|MARCS_RAT Myristoylated alanine-rich C-kinase substrate OS=Rattus norvegicus GN=Marcks PE=1 SV=2	6	25.2	29.959	309	0	27.231	F1LMW7	Marcks	Myristoylated alanine-rich C-kinase substrate	-1.05807	0.767378	0.953728	-1.26947	0.210804	0.999511	-1.15611	0.328196	0.983055	-1.13145	0.588294	0.999664
F1LMZ8	sp|F1LMZ8|PSD11_RAT 26S proteasome non-ATPase regulatory subunit 11 OS=Rattus norvegicus GN=Psmd11 PE=3 SV=2;tr|D3Z950|D3Z950_RAT 26S proteasome non-ATPase regulatory subunit 11 OS=Rattus norvegicus GN=Psmd11 PE=1 SV=1	20	59.7	47.463	422	0	105.01	PSD11	Psmd11	26S proteasome non-ATPase regulatory subunit 11	-1.17844	0.0669898	0.692835	-1.05166	0.542296	0.999511	-1.04832	0.529224	0.983055	1.00871	0.925864	0.999664
F1LMZ9	tr|F1LMZ9|F1LMZ9_RAT Prolyl 3-hydroxylase 1 OS=Rattus norvegicus GN=P3h1 PE=1 SV=2;sp|Q9R1J8|P3H1_RAT Prolyl 3-hydroxylase 1 OS=Rattus norvegicus GN=Lepre1 PE=1 SV=1	13	26.5	82.345	728	0	119.45	F1LMZ9	P3h1	Prolyl 3-hydroxylase 1	1.10178	0.440443	0.887155	-1.08365	0.2831	0.999511	-1.0604	0.430731	0.983055	1.02859	0.805564	0.999664
F1LN14	tr|F1LN14|F1LN14_RAT SHC-transforming protein 1 OS=Rattus norvegicus GN=Shc1 PE=1 SV=1;tr|G3V8S2|G3V8S2_RAT SHC-transforming protein 1 OS=Rattus norvegicus GN=Shc1 PE=1 SV=1;sp|Q5M824|SHC1_RAT SHC-transforming protein 1 OS=Rattus norvegicus GN=Shc1 PE=1 SV	2	5.8	51.487	469	0.001845	2.152	F1LN14	Shc1	SHC-transforming protein 1	NA	NA	NA	NA	NA	NA	NA	NA	NA	NA	NA	NA
F1LN42	tr|F1LN42|F1LN42_RAT Protein Tns1 OS=Rattus norvegicus GN=Tns1 PE=1 SV=2	5	3.8	203.91	1909	0	6.1113	F1LN42	Tns1	Protein Tns1	1.00391	0.981934	0.995755	-1.20833	0.290208	0.999511	-1.00055	0.996602	0.999301	-1.05258	0.721298	0.999664
F1LN59	tr|F1LN59|F1LN59_RAT Protein Eif4g2 OS=Rattus norvegicus GN=Eif4g2 PE=1 SV=2;tr|M0RAS7|M0RAS7_RAT Uncharacterized protein OS=Rattus norvegicus PE=4 SV=1	5	7.1	102.11	906	0	35.563	F1LN59	Eif4g2	Protein Eif4g2	1.0058	0.982523	0.995755	1.12863	0.461323	0.999511	1.21877	0.176853	0.983055	1.18396	0.444445	0.999664
F1LN61	tr|F1LN61|F1LN61_RAT Protein Ighm OS=Rattus norvegicus GN=Ighm PE=4 SV=3;tr|F1LPQ6|F1LPQ6_RAT Protein Ighm OS=Rattus norvegicus GN=Ighm PE=4 SV=2;sp|P20759|IGHG1_RAT Ig gamma-1 chain C region OS=Rattus norvegicus PE=1 SV=1	8	30.7	50.383	456	0	37.408	F1LN61	Ighm	Protein Ighm	-1.09606	0.633101	0.938497	-1.33745	0.219925	0.999511	-1.13207	0.542081	0.985215	-1.40848	0.0937527	0.999664
F1LN88	tr|F1LN88|F1LN88_RAT Aldehyde dehydrogenase, mitochondrial OS=Rattus norvegicus GN=Aldh2 PE=1 SV=2;sp|P11884|ALDH2_RAT Aldehyde dehydrogenase, mitochondrial OS=Rattus norvegicus GN=Aldh2 PE=1 SV=1	27	67.2	56.516	519	0	323.31	F1LN88	Aldh2	Aldehyde dehydrogenase, mitochondrial	1.07773	0.305631	0.836824	-1.11134	0.0800022	0.999511	1.04057	0.586274	0.999301	-1.06404	0.496461	0.999664
F1LN91	tr|F1LN91|F1LN91_RAT Protein Tns3 OS=Rattus norvegicus GN=Tns3 PE=1 SV=2	2	1.8	164.79	1526	0.0007902	3.4923	F1LN91	Tns3	Protein Tns3	-1.28355	0.57744	0.926148	-1.27477	0.501109	0.999511	-1.17787	0.554942	0.983055	-1.31032	0.364771	0.999664
F1LN92	tr|F1LN92|F1LN92_RAT Protein Afg3l2 OS=Rattus norvegicus GN=Afg3l2 PE=1 SV=1;tr|D3ZZ20|D3ZZ20_RAT Protein Afg3l1 OS=Rattus norvegicus GN=Afg3l1 PE=1 SV=2	2	2.7	89.35	802	0	6.9093	F1LN92	Afg3l2	Protein Afg3l2	1.21609	0.311461	0.839459	NA	NA	NA	1.03341	0.829753	0.999301	NA	NA	NA
F1LNA5	tr|F1LNA5|F1LNA5_RAT Protein Tbc1d22b OS=Rattus norvegicus GN=Tbc1d22b PE=1 SV=2;tr|D3Z994|D3Z994_RAT Protein Tbc1d22a OS=Rattus norvegicus GN=Tbc1d22a PE=1 SV=3	2	4.7	56.298	485	0.0011346	2.564	F1LNA5	Tbc1d22b	Protein Tbc1d22b	NA	NA	NA	NA	NA	NA	NA	NA	NA	NA	NA	NA
F1LND7	tr|F1LND7|F1LND7_RAT Farnesyl pyrophosphate synthase OS=Rattus norvegicus GN=Fdps PE=1 SV=3;sp|P05369|FPPS_RAT Farnesyl pyrophosphate synthase OS=Rattus norvegicus GN=Fdps PE=2 SV=2	6	32.3	40.803	353	0	49.412	F1LND7	Fdps	Farnesyl pyrophosphate synthase	1.42936	0.0154558	0.577566	1.02162	0.796032	0.999511	1.1924	0.128745	0.983055	-1.10876	0.682624	0.999664
F1LNF1	tr|F1LNF1|F1LNF1_RAT Heterogeneous nuclear ribonucleoproteins A2/B1 OS=Rattus norvegicus GN=Hnrnpa2b1 PE=1 SV=1;tr|M0R6J9|M0R6J9_RAT Heterogeneous nuclear ribonucleoproteins A2/B1 OS=Rattus norvegicus GN=Hnrnpa2b1 PE=1 SV=1;tr|F1LM82|F1LM82_RAT Heterogeneo	25	62.8	37.297	352	0	323.31	F1LNF1	Hnrnpa2b1	Heterogeneous nuclear ribonucleoproteins A2/B1	-1.00563	0.950261	0.995755	-1.09763	0.277254	0.999511	-1.11306	0.170553	0.983055	1.01523	0.881592	0.999664
F1LNF7	tr|F1LNF7|F1LNF7_RAT Isocitrate dehydrogenase [NAD] subunit, mitochondrial OS=Rattus norvegicus GN=Idh3a PE=1 SV=2;sp|Q99NA5|IDH3A_RAT Isocitrate dehydrogenase [NAD] subunit alpha, mitochondrial OS=Rattus norvegicus GN=Idh3a PE=1 SV=1	9	27.2	41.176	382	0	40.149	F1LNF7	Idh3a	Isocitrate dehydrogenase [NAD] subunit, mitochondrial	-1.05387	0.59417	0.930959	1.04073	0.579286	0.999511	-1.01177	0.889014	0.999301	1.01264	0.903079	0.999664
F1LNG5	tr|F1LNG5|F1LNG5_RAT Phosphatidylinositol 3-kinase regulatory subunit alpha OS=Rattus norvegicus GN=Pik3r1 PE=1 SV=2;sp|Q63787|P85A_RAT Phosphatidylinositol 3-kinase regulatory subunit alpha OS=Rattus norvegicus GN=Pik3r1 PE=1 SV=1;tr|F1LNG1|F1LNG1_RAT Pho	2	4.4	83.515	724	0	11.068	F1LNG5	Pik3r1	Phosphatidylinositol 3-kinase regulatory subunit alpha	1.58887	0.0378054	0.639131	1.17529	0.501027	0.999511	1.07218	0.684206	0.999301	1.40602	0.269197	0.999664
F1LNG8	tr|F1LNG8|F1LNG8_RAT Protein Mpv17 OS=Rattus norvegicus GN=Mpv17 PE=1 SV=2;sp|Q5BK62|MPV17_RAT Protein Mpv17 OS=Rattus norvegicus GN=Mpv17 PE=2 SV=1	1	13.6	18.75	169	0	4.3052	F1LNG8	Mpv17	Protein Mpv17	NA	NA	NA	NA	NA	NA	NA	NA	NA	NA	NA	NA
F1LNH3	tr|F1LNH3|F1LNH3_RAT Procollagen, type VI, alpha 2, isoform CRA_a OS=Rattus norvegicus GN=Col6a2 PE=1 SV=2	24	31.4	109.66	1027	0	323.31	F1LNH3	Col6a2	Procollagen, type VI, alpha 2, isoform CRA_a	-1.0737	0.475785	0.90267	1.0164	0.852728	0.999511	1.02056	0.838716	0.999301	1.05121	0.675928	0.999664
F1LNI0	tr|F1LNI0|F1LNI0_RAT Glycerol-3-phosphate dehydrogenase OS=Rattus norvegicus GN=Gpd2 PE=1 SV=3;sp|P35571|GPDM_RAT Glycerol-3-phosphate dehydrogenase, mitochondrial OS=Rattus norvegicus GN=Gpd2 PE=1 SV=1	3	6.1	80.769	726	0	20.459	F1LNI0	Gpd2	Glycerol-3-phosphate dehydrogenase	2.45028	0.0131638	0.577566	1.29259	0.374847	0.999511	1.34014	0.23769	0.983055	1.36564	0.37095	0.999664
F1LNI5	sp|F1LNI5|PPM1G_RAT Protein phosphatase 1G OS=Rattus norvegicus GN=Ppm1g PE=1 SV=2	5	15.3	58.742	542	0	17.952	PPM1G	Ppm1g	Protein phosphatase 1G	1.13158	0.365154	0.863999	-1.25351	0.225944	0.999511	1.00962	0.932108	0.999301	1.08302	0.613786	0.999664
F1LNL2	tr|F1LNL2|F1LNL2_RAT Protein Smarca5 OS=Rattus norvegicus GN=Smarca5 PE=1 SV=2;tr|F1M7H3|F1M7H3_RAT Protein LOC100359912 OS=Rattus norvegicus GN=LOC100359912 PE=4 SV=2	14	16.5	116.65	995	0	26.456	F1LNL2	Smarca5	Protein Smarca5	1.12832	0.424367	0.887103	-1.07697	0.391089	0.999511	-1.08497	0.340528	0.983055	1.10225	0.42154	0.999664
F1LNM0	tr|F1LNM0|F1LNM0_RAT Disks large homolog 1 OS=Rattus norvegicus GN=Dlg1 PE=1 SV=1;sp|Q62696|DLG1_RAT Disks large homolog 1 OS=Rattus norvegicus GN=Dlg1 PE=1 SV=1	4	7.2	100.61	911	0	23.87	F1LNM0	Dlg1	Disks large homolog 1	1.05568	0.657931	0.944789	-1.29955	0.18875	0.999511	-1.07604	0.548363	0.983055	-1.27436	0.243609	0.999664
F1LNN1	tr|F1LNN1|F1LNN1_RAT Proteasome subunit beta type OS=Rattus norvegicus GN=Psmb3 PE=1 SV=2;sp|P40112|PSB3_RAT Proteasome subunit beta type-3 OS=Rattus norvegicus GN=Psmb3 PE=1 SV=1	8	44.4	22.978	205	0	117.25	F1LNN1	Psmb3	Proteasome subunit beta type	-1.12243	0.302343	0.835886	1.03063	0.742333	0.999511	-1.04254	0.478357	0.983055	-1.12345	0.269024	0.999664
F1LNR1	tr|F1LNR1|F1LNR1_RAT Protein Clasp1 OS=Rattus norvegicus GN=Clasp1 PE=1 SV=3;tr|F1LNR0|F1LNR0_RAT Protein Clasp1 OS=Rattus norvegicus GN=Clasp1 PE=1 SV=3;tr|F1LNQ9|F1LNQ9_RAT Protein Clasp1 OS=Rattus norvegicus GN=Clasp1 PE=1 SV=3	3	2.6	162.06	1467	0.0011207	2.5936	F1LNR1	Clasp1	Protein Clasp1	NA	NA	NA	1.09634	0.530107	0.999511	NA	NA	NA	NA	NA	NA
F1LNS0	tr|F1LNS0|F1LNS0_RAT A-kinase anchor protein SPHKAP OS=Rattus norvegicus GN=Sphkap PE=1 SV=3;sp|P0C6C0|SPKAP_RAT A-kinase anchor protein SPHKAP OS=Rattus norvegicus GN=Sphkap PE=1 SV=1	3	2.2	187.09	1708	0.0090687	1.8071	F1LNS0	Sphkap	A-kinase anchor protein SPHKAP	NA	NA	NA	NA	NA	NA	NA	NA	NA	1.14098	0.534398	0.999664
F1LNS2	tr|F1LNS2|F1LNS2_RAT Protein Fam45a OS=Rattus norvegicus GN=Fam45a PE=1 SV=3	1	5.6	40.366	356	0.0032847	2.048	F1LNS2	Fam45a	Protein Fam45a	NA	NA	NA	NA	NA	NA	-1.17079	0.332044	0.983055	NA	NA	NA
F1LNS3	tr|F1LNS3|F1LNS3_RAT 3 beta-hydroxysteroid dehydrogenase/Delta 5-->4-isomerase type 2 OS=Rattus norvegicus GN=Hsd3b PE=3 SV=2	18	49.9	42.047	373	0	7.0107	F1LNS3	Hsd3b	3 beta-hydroxysteroid dehydrogenase/Delta 5-->4-isomerase type 2	NA	NA	NA	NA	NA	NA	NA	NA	NA	NA	NA	NA
F1LNV5	tr|F1LNV5|F1LNV5_RAT Protein LOC100362065 OS=Rattus norvegicus GN=Micu1 PE=1 SV=2;sp|Q6P6Q9|MICU1_RAT Calcium uptake protein 1, mitochondrial OS=Rattus norvegicus GN=Micu1 PE=2 SV=1	1	3.1	54.226	477	0.0062348	1.6801	F1LNV5	Micu1	Protein LOC100362065	NA	NA	NA	1.11806	0.571292	0.999511	NA	NA	NA	NA	NA	NA
F1LNY0	tr|F1LNY0|F1LNY0_RAT Hypoxanthine-guanine phosphoribosyltransferase OS=Rattus norvegicus GN=Hprt1 PE=4 SV=3;sp|P27605|HPRT_RAT Hypoxanthine-guanine phosphoribosyltransferase OS=Rattus norvegicus GN=Hprt1 PE=1 SV=1	13	73.9	24.477	218	0	71.503	F1LNY0	Hprt1	Hypoxanthine-guanine phosphoribosyltransferase	-1.06038	0.428613	0.887103	-1.02827	0.670929	0.999511	-1.07766	0.225915	0.983055	-1.03843	0.575998	0.999664
F1LP30	tr|F1LP30|F1LP30_RAT Methylcrotonoyl-CoA carboxylase subunit alpha, mitochondrial OS=Rattus norvegicus GN=Mccc1 PE=1 SV=1;sp|Q5I0C3|MCCA_RAT Methylcrotonoyl-CoA carboxylase subunit alpha, mitochondrial OS=Rattus norvegicus GN=Mccc1 PE=1 SV=1	2	3.9	79.295	715	0.00074794	3.4242	F1LP30	Mccc1	Methylcrotonoyl-CoA carboxylase subunit alpha, mitochondrial	NA	NA	NA	NA	NA	NA	-1.23584	0.228564	0.983055	NA	NA	NA
F1LP51	tr|F1LP51|F1LP51_RAT Zona pellucida sperm-binding protein 4 OS=Rattus norvegicus GN=Zp4 PE=4 SV=1;sp|Q8CH34|ZP4_RAT Zona pellucida sperm-binding protein 4 OS=Rattus norvegicus GN=Zp4 PE=2 SV=1	7	19.8	59.847	545	0	91.306	F1LP51	Zp4	Zona pellucida sperm-binding protein 4	1.23203	0.127988	0.790148	1.07636	0.55609	0.999511	1.2449	0.0529368	0.983055	1.13618	0.287307	0.999664
F1LP57	tr|F1LP57|F1LP57_RAT Protein Map2k4 OS=Rattus norvegicus GN=Map2k4 PE=1 SV=3	11	43.3	42.397	372	0	55.382	F1LP57	Map2k4	Protein Map2k4	-1.32294	0.0933103	0.730407	-1.03131	0.773143	0.999511	1.04219	0.630018	0.983055	-1.18375	0.166128	0.999664
F1LP60	tr|F1LP60|F1LP60_RAT Moesin OS=Rattus norvegicus GN=Msn PE=1 SV=1;tr|A0A096MK30|A0A096MK30_RAT Moesin OS=Rattus norvegicus GN=Msn PE=1 SV=1;sp|O35763|MOES_RAT Moesin OS=Rattus norvegicus GN=Msn PE=1 SV=3	13	25.7	67.651	576	0	24.428	F1LP60	Msn	Moesin	NA	NA	NA	-2.32533	0.0147608	0.999511	NA	NA	NA	-1.22976	0.521549	0.999664
F1LP66	tr|F1LP66|F1LP66_RAT Mitogen-activated protein kinase 8 OS=Rattus norvegicus GN=Mapk8 PE=1 SV=3;sp|P49185|MK08_RAT Mitogen-activated protein kinase 8 OS=Rattus norvegicus GN=Mapk8 PE=1 SV=1;tr|D4A5V8|D4A5V8_RAT Mitogen-activated protein kinase OS=Rattus no	2	6.1	48.153	427	0.002907	2.2668	F1LP66	Mapk8	Mitogen-activated protein kinase 8	NA	NA	NA	-1.37138	0.276016	0.999511	NA	NA	NA	NA	NA	NA
F1LP67	tr|F1LP67|F1LP67_RAT Prostacyclin synthase OS=Rattus norvegicus GN=Ptgis PE=3 SV=3;sp|Q62969|PTGIS_RAT Prostacyclin synthase OS=Rattus norvegicus GN=Ptgis PE=2 SV=1	3	10.1	56.724	497	0.0039898	1.9624	F1LP67	Ptgis	Prostacyclin synthase	NA	NA	NA	NA	NA	NA	NA	NA	NA	NA	NA	NA
F1LP76	tr|F1LP76|F1LP76_RAT Elongator complex protein 1 OS=Rattus norvegicus GN=Ikbkap PE=1 SV=2;sp|Q8VHU4|ELP1_RAT Elongator complex protein 1 OS=Rattus norvegicus GN=Ikbkap PE=2 SV=1	14	18.1	149.2	1331	0	59.056	F1LP76	Ikbkap	Elongator complex protein 1	1.59893	0.144028	0.791812	-1.07395	0.543783	0.999511	1.2536	0.446882	0.983055	1.3537	0.277926	0.999664
F1LP91	tr|F1LP91|F1LP91_RAT Glycogen synthase kinase-3 alpha OS=Rattus norvegicus GN=Gsk3a PE=1 SV=3;sp|P18265|GSK3A_RAT Glycogen synthase kinase-3 alpha OS=Rattus norvegicus GN=Gsk3a PE=1 SV=1	2	6	51.026	483	0	4.6895	F1LP91	Gsk3a	Glycogen synthase kinase-3 alpha	1.28362	0.334579	0.845692	-1.20619	0.190641	0.999511	-1.16197	0.358942	0.983055	1.11715	0.569137	0.999664
F1LPB8	tr|F1LPB8|F1LPB8_RAT Ectonucleoside triphosphate diphosphohydrolase 5 OS=Rattus norvegicus GN=Entpd5 PE=1 SV=2;sp|Q6P6S9|ENTP5_RAT Ectonucleoside triphosphate diphosphohydrolase 5 OS=Rattus norvegicus GN=Entpd5 PE=2 SV=1	4	14.8	47.39	427	0	18.938	F1LPB8	Entpd5	Ectonucleoside triphosphate diphosphohydrolase 5	1.8963	0.102735	0.751349	1.34746	0.430233	0.999511	1.20013	0.602386	0.983055	1.10745	0.786973	0.999664
F1LPD0	tr|F1LPD0|F1LPD0_RAT Protein Col15a1 OS=Rattus norvegicus GN=Col15a1 PE=1 SV=3	3	3.7	134.49	1312	0	35.701	F1LPD0	Col15a1	Protein Col15a1	1.09798	0.567607	0.926148	1.16597	0.259761	0.999511	1.22966	0.250108	0.983055	1.21401	0.335005	0.999664
F1LPG3	tr|F1LPG3|F1LPG3_RAT Phosphofurin acidic cluster sorting protein 1 OS=Rattus norvegicus GN=Pacs1 PE=1 SV=1;sp|O88588|PACS1_RAT Phosphofurin acidic cluster sorting protein 1 OS=Rattus norvegicus GN=Pacs1 PE=2 SV=1	3	3.6	104.75	961	0.00039108	3.055	F1LPG3	Pacs1	Phosphofurin acidic cluster sorting protein 1	NA	NA	NA	NA	NA	NA	NA	NA	NA	NA	NA	NA
F1LPG5	tr|F1LPG5|F1LPG5_RAT Protein LOC688963 OS=Rattus norvegicus GN=LOC688963 PE=1 SV=1;tr|F1M7T1|F1M7T1_RAT Protein LOC100361934 OS=Rattus norvegicus GN=LOC100361934 PE=4 SV=2	1	8.5	15.064	129	0.0015308	2.9231	F1LPG5	LOC688963	Protein LOC688963	1.00126	0.995095	0.99809	-1.04441	0.818646	0.999511	NA	NA	NA	-1.01151	0.959691	0.999664
F1LPK7	tr|F1LPK7|F1LPK7_RAT Plastin 3 (T-isoform), isoform CRA_a OS=Rattus norvegicus GN=Pls3 PE=1 SV=2;sp|Q63598|PLST_RAT Plastin-3 OS=Rattus norvegicus GN=Pls3 PE=2 SV=2	26	65.9	70.748	630	0	229.22	F1LPK7	Pls3	Plastin 3 (T-isoform), isoform CRA_a	1.04464	0.640735	0.941547	-1.02379	0.702366	0.999511	-1.03769	0.551602	0.983055	-1.03504	0.644778	0.999664
F1LPL6	tr|F1LPL6|F1LPL6_RAT Tyrosine-protein kinase receptor OS=Rattus norvegicus GN=Insr PE=1 SV=3;sp|P15127|INSR_RAT Insulin receptor OS=Rattus norvegicus GN=Insr PE=1 SV=1	2	1.6	156.73	1383	0	7.6194	F1LPL6	Insr	Tyrosine-protein kinase receptor	NA	NA	NA	-1.15524	0.689309	0.999511	1.0541	0.875882	0.999301	NA	NA	NA
F1LPL7	tr|F1LPL7|F1LPL7_RAT Protein LOC100912427 OS=Rattus norvegicus GN=LOC100912427 PE=4 SV=1;tr|Q3ZAV2|Q3ZAV2_RAT Uncharacterized protein OS=Rattus norvegicus GN=Ybx1 PE=2 SV=1;sp|P62961|YBOX1_RAT Nuclease-sensitive element-binding protein 1 OS=Rattus norvegic	13	68.6	35.676	322	0	214.02	F1LPL7	LOC100912427	Protein LOC100912427	1.16284	0.277371	0.829623	-1.02067	0.867401	0.999511	-1.04863	0.700568	0.991505	1.05171	0.771919	0.999664
F1LPM3	tr|F1LPM3|F1LPM3_RAT Sorbin and SH3 domain-containing protein 2 OS=Rattus norvegicus GN=Sorbs2 PE=1 SV=2;sp|O35413|SRBS2_RAT Sorbin and SH3 domain-containing protein 2 OS=Rattus norvegicus GN=Sorbs2 PE=1 SV=2	2	3.8	134.14	1196	0	6.3236	F1LPM3	Sorbs2	Sorbin and SH3 domain-containing protein 2	-1.21406	0.141158	0.791812	1.06826	0.635014	0.999511	-1.00028	0.998466	0.999301	NA	NA	NA
F1LPM4	tr|F1LPM4|F1LPM4_RAT Amine oxidase [flavin-containing] B OS=Rattus norvegicus GN=Maob PE=1 SV=2;sp|P19643|AOFB_RAT Amine oxidase [flavin-containing] B OS=Rattus norvegicus GN=Maob PE=1 SV=3	4	12.9	58.458	520	0	42.351	F1LPM4	Maob	Amine oxidase [flavin-containing] B	1.20309	0.447561	0.888648	-1.25774	0.268378	0.999511	-1.01355	0.950134	0.999301	-1.12723	0.514196	0.999664
F1LPQ2	sp|F1LPQ2|ASCC3_RAT Activating signal cointegrator 1 complex subunit 3 OS=Rattus norvegicus GN=Ascc3 PE=3 SV=1;tr|B5DFL2|B5DFL2_RAT Ascc3 protein OS=Rattus norvegicus GN=Ascc3 PE=1 SV=1	4	4	250.22	2197	0.0018804	2.7122	ASCC3	Ascc3	Activating signal cointegrator 1 complex subunit 3	1.13946	0.706414	0.946617	NA	NA	NA	-1.3236	0.0507644	0.983055	1.00674	0.973175	0.999664
F1LPQ3	tr|F1LPQ3|F1LPQ3_RAT Alpha-mannosidase OS=Rattus norvegicus GN=Man2c1 PE=1 SV=2;sp|P21139|MA2C1_RAT Alpha-mannosidase 2C1 OS=Rattus norvegicus GN=Man2c1 PE=1 SV=1	6	11.9	115.72	1038	0	13.581	F1LPQ3	Man2c1	Alpha-mannosidase	1.88235	0.0158473	0.577566	1.38417	0.395247	0.999511	-1.19483	0.410446	0.983055	NA	NA	NA
F1LPQ9	tr|F1LPQ9|F1LPQ9_RAT A-kinase anchor protein 2 OS=Rattus norvegicus GN=Akap2 PE=1 SV=2;sp|Q5U301|AKAP2_RAT A-kinase anchor protein 2 OS=Rattus norvegicus GN=Akap2 PE=1 SV=1	3	6.1	95.941	870	0.00040323	3.8333	F1LPQ9	Akap2	A-kinase anchor protein 2	NA	NA	NA	1.04913	0.694727	0.999511	NA	NA	NA	-1.09456	0.494611	0.999664
F1LPS8	tr|F1LPS8|F1LPS8_RAT Transcriptional activator protein Pur-alpha OS=Rattus norvegicus GN=Pura PE=1 SV=3;sp|P86252|PURA_RAT Transcriptional activator protein Pur-alpha (Fragments) OS=Rattus norvegicus GN=Pura PE=1 SV=1	4	30.4	31.903	289	0	73.999	F1LPS8	Pura	Transcriptional activator protein Pur-alpha	-1.24068	0.407823	0.878572	-1.01785	0.794635	0.999511	1.05892	0.530349	0.983055	-1.32044	0.123918	0.999664
F1LPV0	tr|F1LPV0|F1LPV0_RAT Protein Nars OS=Rattus norvegicus GN=Nars PE=1 SV=2;tr|F1LML0|F1LML0_RAT Protein Nars OS=Rattus norvegicus GN=Nars PE=1 SV=1	12	34.4	64.127	558	0	62.664	F1LPV0	Nars	Protein Nars	-1.04369	0.696111	0.946617	-1.02057	0.804193	0.999511	-1.13279	0.140841	0.983055	-1.05953	0.585002	0.999664
F1LPV8	tr|F1LPV8|F1LPV8_RAT Succinyl-CoA ligase subunit beta OS=Rattus norvegicus GN=Suclg2 PE=1 SV=2	6	22	46.638	431	0	92.12	F1LPV8	Suclg2	Succinyl-CoA ligase subunit beta	-1.28856	0.0342492	0.609949	-1.08714	0.362707	0.999511	-1.10325	0.251911	0.983055	-1.21315	0.0447514	0.999664
F1LPX8	tr|F1LPX8|F1LPX8_RAT Telomerase associated protein 1, isoform CRA_a OS=Rattus norvegicus GN=Tep1 PE=1 SV=2;sp|O08653|TEP1_RAT Telomerase protein component 1 OS=Rattus norvegicus GN=Tep1 PE=1 SV=1	3	1.9	291.69	2629	0.0090846	1.845	F1LPX8	Tep1	Telomerase associated protein 1, isoform CRA_a	NA	NA	NA	NA	NA	NA	NA	NA	NA	1.29484	0.346799	0.999664
F1LQ00	tr|F1LQ00|F1LQ00_RAT Protein Col5a2 OS=Rattus norvegicus GN=Col5a2 PE=1 SV=3	1	1.3	145.2	1494	0	16.839	F1LQ00	Col5a2	Protein Col5a2	-1.37114	0.0811635	0.722416	-1.00234	0.987967	0.999511	1.01965	0.922957	0.999301	-1.2259	0.304749	0.999664
F1LQ09	tr|F1LQ09|F1LQ09_RAT Protein Atl2 OS=Rattus norvegicus GN=Atl2 PE=1 SV=1	2	4.8	66.194	583	0	11.358	F1LQ09	Atl2	Protein Atl2	1.38724	0.131299	0.791812	1.23837	0.185107	0.999511	1.15944	0.516236	0.983055	1.27138	0.297669	0.999664
F1LQ14	tr|F1LQ14|F1LQ14_RAT 60S ribosomal protein L34 OS=Rattus norvegicus GN=Rpl34 PE=4 SV=1;tr|D4A4W9|D4A4W9_RAT Protein Rpl34-ps1 OS=Rattus norvegicus GN=Rpl34-ps1 PE=4 SV=1;tr|B2RZD4|B2RZD4_RAT 60S ribosomal protein L34 OS=Rattus norvegicus GN=Rpl34 PE=2 SV=1	3	13.8	13.369	116	0	5.7077	F1LQ14	Rpl34	60S ribosomal protein L34	1.01699	0.92528	0.995755	1.0004	0.997146	0.999511	-1.06017	0.699488	0.991505	1.00463	0.973887	0.999664
F1LQ48	tr|F1LQ48|F1LQ48_RAT Protein Fblim1 OS=Rattus norvegicus GN=Hnrnpl PE=1 SV=2;tr|F2Z3R2|F2Z3R2_RAT Protein Fblim1 OS=Rattus norvegicus GN=Hnrnpl PE=1 SV=1;tr|Q5U1Y5|Q5U1Y5_RAT Heterogenous nuclear ribonucleoprotein L OS=Rattus norvegicus GN=Fblim1 PE=1 SV=1	22	56.5	67.902	623	0	323.31	F1LQ48	Hnrnpl	Protein Fblim1	NA	NA	NA	-1.01436	0.806255	0.999511	1.00593	0.904883	0.999301	1.01595	0.862218	0.999664
F1LQ55	tr|F1LQ55|F1LQ55_RAT Non-specific lipid-transfer protein OS=Rattus norvegicus GN=Scp2 PE=1 SV=3;sp|P11915|NLTP_RAT Non-specific lipid-transfer protein OS=Rattus norvegicus GN=Scp2 PE=1 SV=3	8	16.3	58.787	547	0	40.01	F1LQ55	Scp2	Non-specific lipid-transfer protein	1.09834	0.495684	0.91153	1.01008	0.921998	0.999511	-1.18007	0.206222	0.983055	-1.0902	0.517645	0.999664
F1LQ81	tr|F1LQ81|F1LQ81_RAT N-ethylmaleimide sensitive fusion protein, isoform CRA_b OS=Rattus norvegicus GN=Nsf PE=1 SV=3;sp|Q9QUL6|NSF_RAT Vesicle-fusing ATPase OS=Rattus norvegicus GN=Nsf PE=1 SV=1	21	40.3	82.629	744	0	125.15	F1LQ81	Nsf	N-ethylmaleimide sensitive fusion protein, isoform CRA_b	-1.04167	0.679052	0.946617	1.05478	0.530898	0.999511	-1.05323	0.582558	0.983055	-1.07407	0.418871	0.999664
F1LQ82	tr|F1LQ82|F1LQ82_RAT E3 ubiquitin-protein ligase NEDD4 OS=Rattus norvegicus GN=Nedd4 PE=1 SV=2	14	29.5	84.142	723	0	3.9449	F1LQ82	Nedd4	E3 ubiquitin-protein ligase NEDD4	1.09809	0.554345	0.921751	1.12151	0.409919	0.999511	1.18275	0.219599	0.983055	1.03035	0.836463	0.999664
F1LQ92	tr|F1LQ92|F1LQ92_RAT Protein sel-1 homolog 1 OS=Rattus norvegicus GN=Sel1l PE=1 SV=1;tr|G3V9D3|G3V9D3_RAT Protein sel-1 homolog 1 OS=Rattus norvegicus GN=Sel1l PE=1 SV=1;sp|Q80Z70|SE1L1_RAT Protein sel-1 homolog 1 OS=Rattus norvegicus GN=Sel1l PE=2 SV=2	6	15.5	88.441	792	0	33.848	F1LQ92	Sel1l	Protein sel-1 homolog 1	1.4548	0.185309	0.79765	1.04162	0.802058	0.999511	1.06138	0.805512	0.999301	1.25525	0.284853	0.999664
F1LQC3	tr|F1LQC3|F1LQC3_RAT Collagen alpha-1(XII) chain OS=Rattus norvegicus GN=Col12a1 PE=1 SV=2	25	21.2	209.35	1930	0	94.386	F1LQC3	Col12a1	Collagen alpha-1(XII) chain	-1.12666	0.34212	0.850016	1.02884	0.78082	0.999511	1.09141	0.566337	0.983055	-1.04311	0.780978	0.999664
F1LQD1	tr|F1LQD1|F1LQD1_RAT Probable ATP-dependent RNA helicase DDX4 OS=Rattus norvegicus GN=Ddx4 PE=1 SV=3;sp|Q64060|DDX4_RAT Probable ATP-dependent RNA helicase DDX4 OS=Rattus norvegicus GN=Ddx4 PE=2 SV=1	4	7.1	77.411	708	0.0015291	2.884	F1LQD1	Ddx4	Probable ATP-dependent RNA helicase DDX4	NA	NA	NA	NA	NA	NA	NA	NA	NA	NA	NA	NA
F1LQE9	tr|F1LQE9|F1LQE9_RAT Serine/threonine-protein phosphatase 1 regulatory subunit 10 OS=Rattus norvegicus GN=Ppp1r10 PE=1 SV=2;sp|O55000|PP1RA_RAT Serine/threonine-protein phosphatase 1 regulatory subunit 10 OS=Rattus norvegicus GN=Ppp1r10 PE=1 SV=1	3	3.4	87.985	823	0.00077071	2.8277	F1LQE9	Ppp1r10	Serine/threonine-protein phosphatase 1 regulatory subunit 10	1.06067	0.728467	0.946617	-1.02447	0.872874	0.999511	-1.17061	0.342731	0.983055	-1.16074	0.458277	0.999664
F1LQI1	tr|F1LQI1|F1LQI1_RAT Hydroxyacyl glutathione hydrolase OS=Rattus norvegicus GN=Hagh PE=1 SV=2;sp|O35952|GLO2_RAT Hydroxyacylglutathione hydrolase, mitochondrial OS=Rattus norvegicus GN=Hagh PE=1 SV=2	1	3.6	34.158	309	0.0003876	2.8983	F1LQI1	Hagh	Hydroxyacyl glutathione hydrolase	-1.22526	0.455416	0.89195	-1.0783	0.610624	0.999511	1.05425	0.732664	0.997691	NA	NA	NA
F1LQI5	tr|F1LQI5|F1LQI5_RAT E3 ubiquitin-protein ligase UBR4 OS=Rattus norvegicus GN=Ubr4 PE=1 SV=1;sp|Q2TL32|UBR4_RAT E3 ubiquitin-protein ligase UBR4 OS=Rattus norvegicus GN=Ubr4 PE=1 SV=2	2	0.4	573.8	5194	0.0060758	2.0621	F1LQI5	Ubr4	E3 ubiquitin-protein ligase UBR4	NA	NA	NA	1.06236	0.806394	0.999511	NA	NA	NA	-1.08371	0.675145	0.999664
F1LQJ4	tr|F1LQJ4|F1LQJ4_RAT Protein LOC501233 OS=Rattus norvegicus GN=LOC501233 PE=1 SV=3;tr|M0R7R1|M0R7R1_RAT Carboxylic ester hydrolase OS=Rattus norvegicus GN=Ces1f PE=1 SV=2;tr|F1LLV6|F1LLV6_RAT Carboxylic ester hydrolase OS=Rattus norvegicus GN=Ces1f PE=1 SV	2	4.5	54.199	493	0.0003951	3.1594	F1LQJ4	Ces1	Carboxylesterase 1	1.72236	0.0289566	0.577566	NA	NA	NA	NA	NA	NA	-1.01082	0.950625	0.999664
F1LQJ7	tr|F1LQJ7|F1LQJ7_RAT Protein Pck2 OS=Rattus norvegicus GN=Pck2 PE=1 SV=2	15	34.6	71.206	641	0	47.375	F1LQJ7	Pck2	Protein Pck2	-1.0827	0.343491	0.850427	-1.03074	0.682161	0.999511	1.00155	0.982535	0.999301	-1.05195	0.501659	0.999664
F1LQM0	tr|F1LQM0|F1LQM0_RAT Glycerophosphocholine phosphodiesterase GPCPD1 OS=Rattus norvegicus GN=Gpcpd1 PE=1 SV=2;sp|Q80VJ4|GPCP1_RAT Glycerophosphocholine phosphodiesterase GPCPD1 OS=Rattus norvegicus GN=Gpcpd1 PE=2 SV=1	1	3.9	76.313	672	0	10.581	F1LQM0	Gpcpd1	Glycerophosphocholine phosphodiesterase GPCPD1	NA	NA	NA	1.09148	0.738607	0.999511	NA	NA	NA	NA	NA	NA
F1LQN9	tr|F1LQN9|F1LQN9_RAT Protein Exoc1 OS=Rattus norvegicus GN=Exoc1 PE=1 SV=3	2	7	75.968	673	0	10.686	F1LQN9	Exoc1	Protein Exoc1	1.35413	0.389701	0.869733	1.44402	0.327246	0.999511	1.46775	0.318446	0.983055	1.69151	0.14554	0.999664
F1LQP9	tr|F1LQP9|F1LQP9_RAT Protein Tnpo1 OS=Rattus norvegicus GN=Tnpo1 PE=1 SV=3	10	19.1	101.27	890	0	52.755	F1LQP9	Tnpo1	Protein Tnpo1	-1.78788	0.374932	0.869733	1.20074	0.207563	0.999511	1.06278	0.614073	0.983055	-1.42426	0.375662	0.999664
F1LQQ8	tr|F1LQQ8|F1LQQ8_RAT Beta-glucuronidase OS=Rattus norvegicus GN=Gusb PE=1 SV=2;sp|P06760|BGLR_RAT Beta-glucuronidase OS=Rattus norvegicus GN=Gusb PE=2 SV=1;tr|Q7TPJ3|Q7TPJ3_RAT Beta-glucuronidase OS=Rattus norvegicus GN=Gusb PE=1 SV=1	9	21	74.788	648	0	43.51	F1LQQ8	Gusb	Beta-glucuronidase	1.07938	0.510374	0.917973	1.04341	0.673368	0.999511	-1.02889	0.733189	0.997691	-1.08882	0.456593	0.999664
F1LQS1	tr|F1LQS1|F1LQS1_RAT Metastasis-associated protein MTA1 OS=Rattus norvegicus GN=Mta1 PE=1 SV=2;sp|Q62599|MTA1_RAT Metastasis-associated protein MTA1 OS=Rattus norvegicus GN=Mta1 PE=1 SV=1	9	15.3	78.488	695	0	4.9681	F1LQS1	Mta1	Metastasis-associated protein MTA1	-1.05041	0.697189	0.946617	1.04175	0.779304	0.999511	1.03078	0.821186	0.999301	-1.07919	0.523615	0.999664
F1LQS6	tr|F1LQS6|F1LQS6_RAT RCG61833 OS=Rattus norvegicus GN=Xdh PE=1 SV=2;sp|P22985|XDH_RAT Xanthine dehydrogenase/oxidase OS=Rattus norvegicus GN=Xdh PE=1 SV=3	7	11.4	146.26	1331	0	28.386	F1LQS6	Xdh	RCG61833	1.07452	0.705384	0.946617	1.01399	0.952801	0.999511	1.15508	0.467458	0.983055	-1.02952	0.94613	0.999664
F1LQT4	tr|F1LQT4|F1LQT4_RAT Protein Cpn2 OS=Rattus norvegicus GN=Cpn2 PE=1 SV=1	1	1.6	62.639	565	0.0060714	1.7698	F1LQT4	Cpn2	Protein Cpn2	1.62961	0.0369705	0.630337	NA	NA	NA	NA	NA	NA	NA	NA	NA
F1LQT9	tr|F1LQT9|F1LQT9_RAT DNA (cytosine-5)-methyltransferase OS=Rattus norvegicus GN=Dnmt1 PE=1 SV=3;tr|D3ZS06|D3ZS06_RAT DNA (cytosine-5)-methyltransferase OS=Rattus norvegicus GN=Dnmt1 PE=1 SV=3;sp|Q9Z330|DNMT1_RAT DNA (cytosine-5)-methyltransferase 1 OS=Ratt	14	13.7	183.04	1621	0	56.053	F1LQT9	Dnmt1	DNA (cytosine-5)-methyltransferase	NA	NA	NA	NA	NA	NA	NA	NA	NA	1.25913	0.0881016	0.999664
F1LQW3	tr|F1LQW3|F1LQW3_RAT Protein Sfpq OS=Rattus norvegicus GN=Sfpq PE=1 SV=1	19	46.7	65.695	606	0	269.39	F1LQW3	Sfpq	Protein Sfpq	1.08541	0.463688	0.894037	-1.01437	0.869298	0.999511	-1.0374	0.660111	0.999301	1.07367	0.586227	0.999664
F1LQX9	tr|F1LQX9|F1LQX9_RAT Nuclear protein localization protein 4 homolog OS=Rattus norvegicus GN=Nploc4 PE=1 SV=3;sp|Q9ES54|NPL4_RAT Nuclear protein localization protein 4 homolog OS=Rattus norvegicus GN=Nploc4 PE=1 SV=3	4	15.3	68.125	608	0	17.756	F1LQX9	Nploc4	Nuclear protein localization protein 4 homolog	1.13093	0.418657	0.886515	1.17379	0.269152	0.999511	1.22646	0.0688327	0.983055	1.09341	0.491966	0.999664
F1LQZ8	tr|F1LQZ8|F1LQZ8_RAT Probable 2-oxoglutarate dehydrogenase E1 component DHKTD1, mitochondrial OS=Rattus norvegicus GN=Dhtkd1 PE=1 SV=3;sp|Q4KLP0|DHTK1_RAT Probable 2-oxoglutarate dehydrogenase E1 component DHKTD1, mitochondrial OS=Rattus norvegicus GN=Dhtk	3	5.4	102.64	920	0	4.4106	F1LQZ8	Dhtkd1	Probable 2-oxoglutarate dehydrogenase E1 component DHKTD1, mitochondrial	1.50364	0.218903	0.819225	-1.01138	0.948763	0.999511	NA	NA	NA	1.26806	0.379639	0.999664
F1LR02	tr|F1LR02|F1LR02_RAT Procollagen, type XVIII, alpha 1, isoform CRA_a OS=Rattus norvegicus GN=Col18a1 PE=1 SV=2	10	11.8	134.64	1311	0	64.141	F1LR02	Col18a1	Procollagen, type XVIII, alpha 1, isoform CRA_a	1.03495	0.753791	0.949609	-1.00615	0.940173	0.999511	1.04893	0.588933	0.983055	1.0307	0.750538	0.999664
F1LR10	tr|F1LR10|F1LR10_RAT Epithelial protein lost in neoplasm OS=Rattus norvegicus GN=Lima1 PE=1 SV=2	4	9	83.796	755	0	6.1883	F1LR10	Lima1	Epithelial protein lost in neoplasm	1.02815	0.870927	0.983905	-1.0175	0.875776	0.999511	-1.05706	0.610492	0.983055	1.00946	0.943608	0.999664
F1LR13	tr|F1LR13|F1LR13_RAT Atlastin-3 OS=Rattus norvegicus GN=Atl3 PE=1 SV=2;sp|Q0ZHH6|ATLA3_RAT Atlastin-3 OS=Rattus norvegicus GN=Atl3 PE=2 SV=2	1	3.5	60.665	542	0	6.1175	F1LR13	Atl3	Atlastin-3	NA	NA	NA	NA	NA	NA	1.16578	0.622072	0.989381	NA	NA	NA
F1LR38	tr|F1LR38|F1LR38_RAT ATP-binding cassette sub-family D member 3 OS=Rattus norvegicus GN=Abcd3 PE=1 SV=3;sp|P16970|ABCD3_RAT ATP-binding cassette sub-family D member 3 OS=Rattus norvegicus GN=Abcd3 PE=1 SV=3	7	16.4	75.315	659	0	12.609	F1LR38	Abcd3	ATP-binding cassette sub-family D member 3	1.0091	0.961265	0.995755	1.04966	0.795256	0.999511	-1.02368	0.909292	0.999301	-1.06269	0.782734	0.999664
F1LR39	tr|F1LR39|F1LR39_RAT RCG29171, isoform CRA_a OS=Rattus norvegicus GN=Wdr18 PE=1 SV=2;sp|Q499N3|WDR18_RAT WD repeat-containing protein 18 OS=Rattus norvegicus GN=Wdr18 PE=2 SV=1	1	3.9	47.199	431	0	4.4716	F1LR39	Wdr18	RCG29171, isoform CRA_a	NA	NA	NA	1.09559	0.417179	0.999511	1.02152	0.869114	0.999301	1.14908	0.612679	0.999664
F1LR71	tr|F1LR71|F1LR71_RAT Protein Aspscr1 OS=Rattus norvegicus GN=Aspscr1 PE=1 SV=2	1	3	50.973	466	0.00038595	3.0809	F1LR71	Aspscr1	Protein Aspscr1	1.4382	0.425206	0.887103	1.14233	0.72765	0.999511	1.18444	0.59981	0.983055	1.17786	0.674934	0.999664
F1LR87	tr|F1LR87|F1LR87_RAT Beta-hexosaminidase subunit beta OS=Rattus norvegicus GN=Hexb PE=1 SV=3;sp|Q6AXR4|HEXB_RAT Beta-hexosaminidase subunit beta OS=Rattus norvegicus GN=Hexb PE=2 SV=1	4	7.1	61.5	538	0	4.721	F1LR87	Hexb	Beta-hexosaminidase subunit beta	-1.2875	0.153771	0.791812	1.1489	0.368258	0.999511	NA	NA	NA	1.12229	0.402445	0.999664
F1LRA1	tr|F1LRA1|F1LRA1_RAT Protein ERGIC-53 OS=Rattus norvegicus GN=Lman1 PE=1 SV=3;sp|Q62902|LMAN1_RAT Protein ERGIC-53 OS=Rattus norvegicus GN=Lman1 PE=1 SV=1	5	14.3	57.985	517	0	23.562	F1LRA1	Lman1	Protein ERGIC-53	-1.02082	0.894833	0.985316	NA	NA	NA	1.05356	0.701179	0.991505	1.08927	0.579057	0.999664
F1LRB7	tr|F1LRB7|F1LRB7_RAT Tumor susceptibility gene 101 OS=Rattus norvegicus GN=Tsg101 PE=1 SV=3;sp|Q6IRE4|TS101_RAT Tumor susceptibility gene 101 protein OS=Rattus norvegicus GN=Tsg101 PE=1 SV=1	3	15.6	44.077	391	0	14.252	F1LRB7	Tsg101	Tumor susceptibility gene 101	1.52337	0.0180695	0.577566	1.04414	0.66247	0.999511	1.07691	0.540837	0.983055	1.13644	0.255165	0.999664
F1LRB8	tr|F1LRB8|F1LRB8_RAT S-adenosylmethionine synthase OS=Rattus norvegicus GN=LOC100363915 PE=1 SV=2;sp|P18298|METK2_RAT S-adenosylmethionine synthase isoform type-2 OS=Rattus norvegicus GN=Mat2a PE=1 SV=1	13	52.9	43.674	395	0	115.57	F1LRB8	LOC100363915	S-adenosylmethionine synthase	1.04546	0.687597	0.946617	1.0185	0.81536	0.999511	-1.15858	0.204166	0.983055	-1.00911	0.923312	0.999664
F1LRE1	tr|F1LRE1|F1LRE1_RAT Glutathione reductase OS=Rattus norvegicus GN=Gsr PE=1 SV=2;sp|P70619|GSHR_RAT Glutathione reductase (Fragment) OS=Rattus norvegicus GN=Gsr PE=2 SV=2	3	12	44.789	410	0	11.372	F1LRE1	Gsr	Glutathione reductase	-1.08654	0.512654	0.917973	-1.08103	0.511661	0.999511	-1.10689	0.398382	0.983055	-1.34339	0.12085	0.999664
F1LRE5	tr|F1LRE5|F1LRE5_RAT Oxysterol-binding protein OS=Rattus norvegicus GN=Osbpl9 PE=1 SV=3	3	7.5	81.773	723	0	10.439	F1LRE5	Osbpl9	Oxysterol-binding protein	1.2721	0.255577	0.824455	1.0067	0.976473	0.999511	1.17096	0.452069	0.983055	NA	NA	NA
F1LRH1	tr|F1LRH1|F1LRH1_RAT RCG21724, isoform CRA_a OS=Rattus norvegicus GN=Msi1 PE=4 SV=2;sp|Q8K3P4|MSI1H_RAT RNA-binding protein Musashi homolog 1 OS=Rattus norvegicus GN=Msi1 PE=2 SV=1	3	20.9	33.522	311	0.0011062	2.4346	F1LRH1	Msi1	RCG21724, isoform CRA_a	NA	NA	NA	NA	NA	NA	NA	NA	NA	NA	NA	NA
F1LRI5	tr|F1LRI5|F1LRI5_RAT Protein Gcn1l1 OS=Rattus norvegicus GN=Gcn1l1 PE=1 SV=3	38	22.1	293.07	2671	0	107.58	F1LRI5	Gcn1l1	Protein Gcn1l1	1.11276	0.752255	0.949609	1.3138	0.347352	0.999511	1.31896	0.323408	0.983055	1.04545	0.893784	0.999664
F1LRI7	tr|F1LRI7|F1LRI7_RAT AP2-associated protein kinase 1 OS=Rattus norvegicus GN=Aak1 PE=1 SV=2;sp|P0C1X8|AAK1_RAT AP2-associated protein kinase 1 OS=Rattus norvegicus GN=Aak1 PE=1 SV=1	3	4.2	103.86	963	0	7.5582	F1LRI7	Aak1	AP2-associated protein kinase 1	1.34502	0.153163	0.791812	1.05571	0.746116	0.999511	1.29129	0.0596725	0.983055	1.22012	0.171849	0.999664
F1LRI8	sp|P38062|MAP2_RAT Methionine aminopeptidase 2 OS=Rattus norvegicus GN=Metap2 PE=1 SV=2;tr|F1LRI8|F1LRI8_RAT Methionine aminopeptidase OS=Rattus norvegicus GN=Metap2 PE=1 SV=3	9	35.1	53.051	478	0	79.793	MAP2	Metap2	Methionine aminopeptidase 2	NA	NA	NA	NA	NA	NA	-1.15048	0.382761	0.983055	NA	NA	NA
F1LRJ0	tr|F1LRJ0|F1LRJ0_RAT Protein Kcmf1 OS=Rattus norvegicus GN=Kcmf1 PE=1 SV=2	2	8.5	41.164	376	0	4.9574	F1LRJ0	Kcmf1	Protein Kcmf1	NA	NA	NA	-1.03142	0.924949	0.999511	-1.01987	0.929594	0.999301	-1.20768	0.439431	0.999664
F1LRJ9	tr|F1LRJ9|F1LRJ9_RAT Selenium-binding protein 1 OS=Rattus norvegicus GN=Selenbp1 PE=1 SV=2;sp|Q8VIF7|SBP1_RAT Selenium-binding protein 1 OS=Rattus norvegicus GN=Selenbp1 PE=1 SV=1	23	63.1	55.107	496	0	136.59	F1LRJ9	Selenbp1	Selenium-binding protein 1	-1.17117	0.286829	0.832074	-1.04048	0.667147	0.999511	1.03268	0.73696	0.997691	-1.10206	0.388134	0.999664
F1LRK4	tr|F1LRK4|F1LRK4_RAT Protein Grsf1 OS=Rattus norvegicus GN=Grsf1 PE=1 SV=2	3	12.1	52.907	479	0	24.866	F1LRK4	Grsf1	Protein Grsf1	1.27318	0.205231	0.815554	1.01404	0.938546	0.999511	-1.05974	0.510534	0.983055	-1.09654	0.622551	0.999664
F1LRL9	tr|F1LRL9|F1LRL9_RAT Microtubule-associated protein 1B OS=Rattus norvegicus GN=Map1b PE=1 SV=1;sp|P15205|MAP1B_RAT Microtubule-associated protein 1B OS=Rattus norvegicus GN=Map1b PE=1 SV=2	4	3.1	269.64	2461	0	11.81	F1LRL9	Map1b	Microtubule-associated protein 1B	-1.54769	0.0144256	0.577566	-1.11656	0.394226	0.999511	-1.21558	0.187309	0.983055	-1.39182	0.0323402	0.999664
F1LRP7	tr|F1LRP7|F1LRP7_RAT Eukaryotic translation initiation factor 2C, 2, isoform CRA_b OS=Rattus norvegicus GN=Ago2 PE=1 SV=2;sp|Q9QZ81|AGO2_RAT Protein argonaute-2 OS=Rattus norvegicus GN=Ago2 PE=2 SV=2	6	10.5	99.542	880	0	9.4393	F1LRP7	Ago2	Eukaryotic translation initiation factor 2C, 2, isoform CRA_b	1.02087	0.884272	0.985114	-1.00139	0.98707	0.999511	-1.02116	0.817032	0.999301	-1.02139	0.825624	0.999664
F1LRQ1	tr|F1LRQ1|F1LRQ1_RAT Aldehyde oxidase 1 OS=Rattus norvegicus GN=Aox1 PE=1 SV=3;sp|Q9Z0U5|AOXA_RAT Aldehyde oxidase 1 OS=Rattus norvegicus GN=Aox1 PE=1 SV=1	2	2.9	146.9	1333	0	8.3557	F1LRQ1	Aox1	Aldehyde oxidase 1	1.11925	0.693492	0.946617	1.06913	0.788429	0.999511	NA	NA	NA	NA	NA	NA
F1LRQ6	tr|F1LRQ6|F1LRQ6_RAT CDC23 (Cell division cycle 23, yeast, homolog), isoform CRA_b OS=Rattus norvegicus GN=Cdc23 PE=1 SV=2	6	12.8	65.935	571	0	6.2691	F1LRQ6	Cdc23	CDC23 (Cell division cycle 23, yeast, homolog), isoform CRA_b	1.19687	0.279684	0.829754	1.05197	0.689353	0.999511	-1.2161	0.256971	0.983055	-1.04802	0.721486	0.999664
F1LRS2	tr|F1LRS2|F1LRS2_RAT Protein Dock7 OS=Rattus norvegicus GN=Dock7 PE=1 SV=2	3	2.3	240.06	2118	0	11.13	F1LRS2	Dock7	Protein Dock7	NA	NA	NA	-1.10121	0.59781	0.999511	NA	NA	NA	NA	NA	NA
F1LRT5	tr|F1LRT5|F1LRT5_RAT Bis(5-adenosyl)-triphosphatase OS=Rattus norvegicus GN=Fhit PE=1 SV=1;sp|Q9JIX3|FHIT_RAT Bis(5-adenosyl)-triphosphatase OS=Rattus norvegicus GN=Fhit PE=1 SV=1	1	9.3	17.372	150	0.0060671	2.0561	F1LRT5	Fhit	Bis(5-adenosyl)-triphosphatase	NA	NA	NA	NA	NA	NA	NA	NA	NA	1.0459	0.841184	0.999664
F1LRU1	tr|F1LRU1|F1LRU1_RAT Interleukin enhancer-binding factor 3 OS=Rattus norvegicus GN=Ilf3 PE=1 SV=3;sp|Q9JIL3|ILF3_RAT Interleukin enhancer-binding factor 3 OS=Rattus norvegicus GN=Ilf3 PE=1 SV=2	19	35.8	97.472	909	0	109.03	F1LRU1	Ilf3	Interleukin enhancer-binding factor 3	-1.01423	0.895265	0.985316	-1.01851	0.773247	0.999511	-1.06832	0.379669	0.983055	-1.05052	0.640654	0.999664
F1LRV4	tr|F1LRV4|F1LRV4_RAT Heat shock 70 kDa protein 4 OS=Rattus norvegicus GN=Hspa4 PE=1 SV=1;sp|O88600|HSP74_RAT Heat shock 70 kDa protein 4 OS=Rattus norvegicus GN=Hspa4 PE=1 SV=1	44	68.3	94.025	840	0	323.31	F1LRV4	Hspa4	Heat shock 70 kDa protein 4	-1.03669	0.641469	0.941547	-1.02046	0.753816	0.999511	-1.05594	0.406729	0.983055	-1.01691	0.846647	0.999664
F1LRY5	tr|F1LRY5|F1LRY5_RAT RCG45398 OS=Rattus norvegicus GN=Sardh PE=1 SV=2;sp|Q64380|SARDH_RAT Sarcosine dehydrogenase, mitochondrial OS=Rattus norvegicus GN=Sardh PE=1 SV=2	3	7.4	101.41	919	0	7.2473	F1LRY5	Sardh	RCG45398	NA	NA	NA	NA	NA	NA	NA	NA	NA	-1.01886	0.909738	0.999664
F1LS02	tr|F1LS02|F1LS02_RAT Nuclear pore complex protein Nup155 OS=Rattus norvegicus GN=Nup155 PE=1 SV=1;sp|P37199|NU155_RAT Nuclear pore complex protein Nup155 OS=Rattus norvegicus GN=Nup155 PE=1 SV=1	9	10.9	154.86	1389	0	23.373	F1LS02	Nup155	Nuclear pore complex protein Nup155	1.3159	0.218531	0.819225	-1.22176	0.251329	0.999511	-1.20046	0.234781	0.983055	-1.20902	0.416465	0.999664
F1LS29	tr|F1LS29|F1LS29_RAT Calpain-1 catalytic subunit OS=Rattus norvegicus GN=Capn1 PE=1 SV=1;sp|P97571|CAN1_RAT Calpain-1 catalytic subunit OS=Rattus norvegicus GN=Capn1 PE=1 SV=1	6	10	82.099	713	0	22.17	F1LS29	Capn1	Calpain-1 catalytic subunit	1.25075	0.140513	0.791812	-1.05849	0.607827	0.999511	1.03621	0.734893	0.999301	1.05963	0.688394	0.999664
F1LS72	tr|F1LS72|F1LS72_RAT Protein Uba2 OS=Rattus norvegicus GN=Uba2 PE=1 SV=3	16	43	66.338	595	0	192.28	F1LS72	Uba2	Protein Uba2	-1.0937	0.484443	0.908358	-1.08493	0.202012	0.999511	1.03354	0.57457	0.983055	1.08873	0.426345	0.999664
F1LS79	tr|F1LS79|F1LS79_RAT Chondroitin sulfate proteoglycan 4 OS=Rattus norvegicus GN=Cspg4 PE=4 SV=1;sp|Q00657|CSPG4_RAT Chondroitin sulfate proteoglycan 4 OS=Rattus norvegicus GN=Cspg4 PE=1 SV=2	3	2.3	252.01	2326	0	26.62	F1LS79	Cspg4	Chondroitin sulfate proteoglycan 4	1.28461	0.184637	0.79765	1.12182	0.505026	0.999511	1.32063	0.147961	0.983055	1.0152	0.950655	0.999664
F1LS86	tr|F1LS86|F1LS86_RAT Isoleucine-tRNA synthetase (Predicted) OS=Rattus norvegicus GN=Iars PE=1 SV=2	10	12	144.28	1262	0	38.149	F1LS86	Iars	Isoleucine-tRNA synthetase (Predicted)	-1.22048	0.478978	0.903534	1.02298	0.854257	0.999511	1.07542	0.540297	0.983055	-1.09758	0.633606	0.999664
F1LSC4	tr|F1LSC4|F1LSC4_RAT Protein Dhx57 OS=Rattus norvegicus GN=Dhx57 PE=4 SV=1	1	0.6	155.76	1391	0.00075901	2.8124	F1LSC4	Dhx57	Protein Dhx57	2.30235	0.00144475	0.577566	1.03066	0.900766	0.999511	1.43203	0.0574071	0.983055	NA	NA	NA
F1LSF5	tr|F1LSF5|F1LSF5_RAT Perilipin OS=Rattus norvegicus GN=Plin1 PE=1 SV=3;sp|P43884|PLIN1_RAT Perilipin-1 OS=Rattus norvegicus GN=Plin1 PE=1 SV=1	4	15.7	55.677	517	0	32.824	F1LSF5	Plin1	Perilipin	NA	NA	NA	NA	NA	NA	NA	NA	NA	NA	NA	NA
F1LSG0	tr|F1LSG0|F1LSG0_RAT Neural Wiskott-Aldrich syndrome protein OS=Rattus norvegicus GN=Wasl PE=1 SV=2;sp|O08816|WASL_RAT Neural Wiskott-Aldrich syndrome protein OS=Rattus norvegicus GN=Wasl PE=1 SV=2	2	5	54.296	501	0	5.9732	F1LSG0	Wasl	Neural Wiskott-Aldrich syndrome protein	1.39298	0.0760195	0.708366	1.13883	0.400553	0.999511	1.29828	0.148865	0.983055	1.12786	0.412	0.999664
F1LSH0	tr|F1LSH0|F1LSH0_RAT Protein Sympk OS=Rattus norvegicus GN=Sympk PE=1 SV=2	1	1.9	142.13	1280	0	4.9433	F1LSH0	Sympk	Protein Sympk	NA	NA	NA	NA	NA	NA	NA	NA	NA	NA	NA	NA
F1LSL1	tr|F1LSL1|F1LSL1_RAT Transcription factor Pur-beta OS=Rattus norvegicus GN=Purb PE=1 SV=2;sp|Q68A21|PURB_RAT Transcriptional activator protein Pur-beta OS=Rattus norvegicus GN=Purb PE=1 SV=3	5	24.9	33.542	317	0	21.836	F1LSL1	Purb	Transcription factor Pur-beta	NA	NA	NA	-1.12353	0.325982	0.999511	1.20001	0.0853458	0.983055	NA	NA	NA
F1LSL2	tr|F1LSL2|F1LSL2_RAT Nuclear pore complex protein Nup107 OS=Rattus norvegicus GN=Nup107 PE=1 SV=2;sp|P52590|NU107_RAT Nuclear pore complex protein Nup107 OS=Rattus norvegicus GN=Nup107 PE=1 SV=1	5	8.2	106.88	925	0	17.3	F1LSL2	Nup107	Nuclear pore complex protein Nup107	1.07509	0.659993	0.944789	1.43171	0.0112535	0.999511	NA	NA	NA	NA	NA	NA
F1LSM5	tr|F1LSM5|F1LSM5_RAT Nck-associated protein 1 OS=Rattus norvegicus GN=Nckap1 PE=1 SV=3;sp|P55161|NCKP1_RAT Nck-associated protein 1 OS=Rattus norvegicus GN=Nckap1 PE=2 SV=1	9	14	124.62	1093	0	27.756	F1LSM5	Nckap1	Nck-associated protein 1	-1.12775	0.517238	0.917973	1.04664	0.812883	0.999511	-1.05676	0.714004	0.999301	NA	NA	NA
F1LSM8	tr|F1LSM8|F1LSM8_RAT Dedicator of cytokinesis protein 9 OS=Rattus norvegicus GN=Dock9 PE=1 SV=2	1	0.5	234.8	2058	0.0018755	2.6801	F1LSM8	Dock9	Dedicator of cytokinesis protein 9	NA	NA	NA	NA	NA	NA	NA	NA	NA	NA	NA	NA
F1LSP6	tr|F1LSP6|F1LSP6_RAT Tyrosine-protein phosphatase non-receptor type OS=Rattus norvegicus GN=Ptpn2 PE=1 SV=2;sp|P35233|PTN2_RAT Tyrosine-protein phosphatase non-receptor type 2 OS=Rattus norvegicus GN=Ptpn2 PE=1 SV=2	1	7.7	42.235	363	0	3.7738	F1LSP6	Ptpn2	Tyrosine-protein phosphatase non-receptor type	NA	NA	NA	NA	NA	NA	NA	NA	NA	NA	NA	NA
F1LSQ0	tr|F1LSQ0|F1LSQ0_RAT FAS-associated factor 1 OS=Rattus norvegicus GN=Faf1 PE=1 SV=3;sp|Q924K2|FAF1_RAT FAS-associated factor 1 OS=Rattus norvegicus GN=Faf1 PE=2 SV=1	2	3.9	69.722	613	0.0025669	2.3774	F1LSQ0	Faf1	FAS-associated factor 1	NA	NA	NA	1.23391	0.150103	0.999511	1.2832	0.0959593	0.983055	1.21156	0.410196	0.999664
F1LSQ6	tr|F1LSQ6|F1LSQ6_RAT Proteasome subunit alpha type OS=Rattus norvegicus GN=Psma7 PE=1 SV=1;sp|P48004|PSA7_RAT Proteasome subunit alpha type-7 OS=Rattus norvegicus GN=Psma7 PE=1 SV=1;tr|F1M6I7|F1M6I7_RAT Proteasome subunit alpha type OS=Rattus norvegicus GN	9	47.6	28.398	254	0	118.04	F1LSQ6	Psma7	Proteasome subunit alpha type	1.00884	0.933277	0.995755	-1.03565	0.701144	0.999511	-1.09117	0.273332	0.983055	-1.03119	0.806349	0.999664
F1LSR9	tr|F1LSR9|F1LSR9_RAT Alcohol dehydrogenase 1 OS=Rattus norvegicus GN=Adh1 PE=1 SV=2;sp|P06757|ADH1_RAT Alcohol dehydrogenase 1 OS=Rattus norvegicus GN=Adh1 PE=1 SV=3	5	22.1	39.7	375	0	10.883	F1LSR9	Adh1	Alcohol dehydrogenase 1	-1.1927	0.680935	0.946617	NA	NA	NA	-1.44983	0.319492	0.983055	-2.61562	0.0545212	0.999664
F1LST1	tr|F1LST1|F1LST1_RAT Fibronectin OS=Rattus norvegicus GN=Fn1 PE=1 SV=3;tr|A0A096P6L8|A0A096P6L8_RAT Fibronectin OS=Rattus norvegicus GN=Fn1 PE=1 SV=2;sp|P04937|FINC_RAT Fibronectin OS=Rattus norvegicus GN=Fn1 PE=1 SV=2	40	27.7	262.75	2387	0	285.22	F1LST1	Fn1	Fibronectin	-1.09198	0.433277	0.887103	-1.02893	0.762324	0.999511	-1.04211	0.61894	0.988794	-1.02046	0.85751	0.999664
F1LSW7	tr|F1LSW7|F1LSW7_RAT 60S ribosomal protein L14 OS=Rattus norvegicus GN=Rpl14 PE=4 SV=2;tr|Q6TUH8|Q6TUH8_RAT LRRGT00066 OS=Rattus norvegicus GN=LOC306079 PE=2 SV=1;sp|Q63507|RL14_RAT 60S ribosomal protein L14 OS=Rattus norvegicus GN=Rpl14 PE=1 SV=3	4	20.1	23.322	214	0	22.411	F1LSW7	Rpl14	60S ribosomal protein L14	-1.05364	0.644793	0.941955	1.0023	0.983675	0.999511	-1.08428	0.383384	0.983055	-1.0168	0.901041	0.999664
F1LT35	tr|F1LT35|F1LT35_RAT Protein RGD1564606 OS=Rattus norvegicus GN=RGD1564606 PE=3 SV=1;tr|D3ZTH8|D3ZTH8_RAT Protein LOC689899 OS=Rattus norvegicus GN=LOC689899 PE=3 SV=1;sp|P62752|RL23A_RAT 60S ribosomal protein L23a OS=Rattus norvegicus GN=Rpl23a PE=2 SV=1;	9	43.6	17.734	156	0	49.82	F1LT35	RGD1564606	Protein RGD1564606	1.06399	0.568901	0.926148	-1.02683	0.7897	0.999511	-1.10255	0.196846	0.983055	-1.0314	0.806877	0.999664
F1LT36	tr|F1LT36|F1LT36_RAT Protein RGD1564698 OS=Rattus norvegicus GN=RGD1564698 PE=4 SV=2;sp|P63326|RS10_RAT 40S ribosomal protein S10 OS=Rattus norvegicus GN=Rps10 PE=2 SV=1	7	37.6	18.892	165	0	5.9269	F1LT36	Rps10	Protein RGD1564698	-1.00753	0.960884	0.995755	-1.1042	0.301794	0.999511	-1.97122	0.0794526	0.983055	-1.0313	0.83273	0.999664
F1LT49	tr|F1LT49|F1LT49_RAT Protein Lrrc47 OS=Rattus norvegicus GN=Lrrc47 PE=1 SV=2	5	17.8	63.53	580	0	29.712	F1LT49	Lrrc47	Protein Lrrc47	-1.02311	0.888891	0.985114	-1.0336	0.713526	0.999511	1.00388	0.96529	0.999301	1.19355	0.279141	0.999664
F1LT58	tr|F1LT58|F1LT58_RAT Protein Kpna6 OS=Rattus norvegicus GN=Kpna6 PE=1 SV=3	6	21.8	60.439	541	0	66.233	F1LT58	Kpna6	Protein Kpna6	1.2041	0.376697	0.869733	1.17365	0.495644	0.999511	1.09165	0.616393	0.983055	1.20468	0.459802	0.999664
F1LT71	tr|F1LT71|F1LT71_RAT Echinoderm microtubule associated protein like 4 (Predicted), isoform CRA_a OS=Rattus norvegicus GN=Eml4 PE=1 SV=2	6	12.9	95.203	854	0	12.812	F1LT71	Eml4	Echinoderm microtubule associated protein like 4 (Predicted), isoform CRA_a	1.1615	0.629985	0.938497	1.18991	0.550033	0.999511	1.22348	0.320876	0.983055	1.07234	0.77343	0.999664
F1LTF8	tr|F1LTF8|F1LTF8_RAT Protein Lama4 OS=Rattus norvegicus GN=Lama4 PE=1 SV=3	10	10.2	196.95	1773	0	46.142	F1LTF8	Lama4	Protein Lama4	-1.37649	0.228756	0.819225	-1.09815	0.246329	0.999511	1.01954	0.814768	0.999301	-1.26669	0.202675	0.999664
F1LTJ5	tr|F1LTJ5|F1LTJ5_RAT Uncharacterized protein OS=Rattus norvegicus GN=Hspg2 PE=1 SV=3	38	25.5	263.11	2449	0	323.31	F1LTJ5	Hspg2	Uncharacterized protein	1.03252	0.709571	0.946617	-1.00436	0.956871	0.999511	1.12683	0.181253	0.983055	1.08437	0.386294	0.999664
F1LTP1	tr|F1LTP1|F1LTP1_RAT Protein Igdcc4 OS=Rattus norvegicus GN=Igdcc4 PE=4 SV=2	1	1	137.95	1284	1	-2	F1LTP1	Igdcc4	Protein Igdcc4	NA	NA	NA	NA	NA	NA	NA	NA	NA	NA	NA	NA
F1LTU4	tr|F1LTU4|F1LTU4_RAT Protein Mrto4 OS=Rattus norvegicus GN=Mrto4 PE=1 SV=2	2	11.9	22.162	193	0.0075575	2.0311	F1LTU4	Mrto4	Protein Mrto4	NA	NA	NA	NA	NA	NA	-1.12648	0.496248	0.983055	NA	NA	NA
F1LTY3	tr|F1LTY3|F1LTY3_RAT Protein Etl4 OS=Rattus norvegicus GN=Etl4 PE=1 SV=2;tr|M0RBU6|M0RBU6_RAT Protein Etl4 OS=Rattus norvegicus GN=Etl4 PE=1 SV=1;tr|F1M3L5|F1M3L5_RAT Protein Etl4 OS=Rattus norvegicus GN=Etl4 PE=1 SV=2	4	5.8	111.31	1019	0.00040486	3.9007	F1LTY3	Etl4	Protein Etl4	NA	NA	NA	-1.05825	0.801128	0.999511	NA	NA	NA	1.19065	0.559007	0.999664
F1LU19	tr|F1LU19|F1LU19_RAT Protein Rbms3 OS=Rattus norvegicus GN=Rbms3 PE=4 SV=3;tr|F1M2F1|F1M2F1_RAT Protein Rbms3 OS=Rattus norvegicus GN=Rbms3 PE=4 SV=3;tr|F1LVI3|F1LVI3_RAT Protein Rbms3 OS=Rattus norvegicus GN=Rbms3 PE=4 SV=3	1	9.3	43.828	398	0	4.8292	F1LU19	Rbms3	Protein Rbms3	NA	NA	NA	NA	NA	NA	NA	NA	NA	NA	NA	NA
F1LU48	tr|F1LU48|F1LU48_RAT Protein Ergic1 OS=Rattus norvegicus GN=Ergic1 PE=1 SV=2	1	2.6	35.011	313	0.0018762	2.6814	F1LU48	Ergic1	Protein Ergic1	1.02568	0.93707	0.995755	1.10792	0.594414	0.999511	-1.0957	0.602678	0.983055	1.25324	0.238021	0.999664
F1LU71	tr|F1LU71|F1LU71_RAT AU RNA binding protein/enoyl-coenzyme A hydratase (Predicted), isoform CRA_a OS=Rattus norvegicus GN=Auh PE=1 SV=2	2	6	33.341	315	0.0018997	2.8306	F1LU71	Auh	AU RNA binding protein/enoyl-coenzyme A hydratase (Predicted), isoform CRA_a	-1.22987	0.238881	0.82075	-1.37328	0.0762607	0.999511	-1.34839	0.0942158	0.983055	-1.60998	0.00731844	0.999664
F1LUA0	tr|F1LUA0|F1LUA0_RAT Protein Ooep OS=Rattus norvegicus GN=Ooep PE=4 SV=2;tr|M0R9W2|M0R9W2_RAT Protein Ooep OS=Rattus norvegicus GN=Ooep PE=4 SV=2	3	18	17.08	150	0	10.262	F1LUA0	Ooep	Protein Ooep	2.41984	0.0116805	0.577566	1.69967	0.0369102	0.999511	1.53065	0.0851041	0.983055	1.51998	0.133471	0.999664
F1LUN5	tr|F1LUN5|F1LUN5_RAT Protein Col4a5 OS=Rattus norvegicus GN=Col4a5 PE=4 SV=3	4	5.4	161.44	1691	0	4.4778	F1LUN5	Col4a5	Protein Col4a5	NA	NA	NA	NA	NA	NA	1.22495	0.353459	0.983055	-1.09992	0.708077	0.999664
F1LUV3	tr|F1LUV3|F1LUV3_RAT Protein LOC291543 OS=Rattus norvegicus GN=LOC291543 PE=3 SV=3	3	18.4	35.154	326	0	16.585	F1LUV3	LOC291543	Protein LOC291543	NA	NA	NA	NA	NA	NA	NA	NA	NA	NA	NA	NA
F1LVA5	tr|F1LVA5|F1LVA5_RAT Protein LOC683719 OS=Rattus norvegicus GN=Rasef PE=3 SV=3	1	1.6	79.52	709	0.0090877	1.8463	F1LVA5	Rasef	Protein LOC683719	NA	NA	NA	NA	NA	NA	NA	NA	NA	NA	NA	NA
F1LVC3	tr|F1LVC3|F1LVC3_RAT Protein Rab6b OS=Rattus norvegicus GN=Rab6b PE=3 SV=2	1	6.3	19.877	175	0.0011099	2.4831	F1LVC3	Rab6b	Protein Rab6b	NA	NA	NA	NA	NA	NA	NA	NA	NA	NA	NA	NA
F1LVV4	tr|F1LVV4|F1LVV4_RAT Protein Rcc2 OS=Rattus norvegicus GN=Rcc2 PE=1 SV=1	15	49.2	46.652	427	0	93.215	F1LVV4	Rcc2	Protein Rcc2	1.06122	0.577104	0.926148	-1.08413	0.305531	0.999511	-1.103	0.237333	0.983055	-1.07174	0.431053	0.999664
F1LW74	tr|F1LW74|F1LW74_RAT Protein Iqgap2 OS=Rattus norvegicus GN=Iqgap2 PE=1 SV=3	21	20.6	162.97	1425	0	122.61	F1LW74	Iqgap2	Protein Iqgap2	1.30146	0.0304686	0.587464	1.143	0.166524	0.999511	1.0049	0.957516	0.999301	1.05924	0.588559	0.999664
F1LW83	tr|F1LW83|F1LW83_RAT Protein LOC498435 OS=Rattus norvegicus GN=Mpa2l PE=1 SV=1;tr|M0R672|M0R672_RAT Protein LOC498435 OS=Rattus norvegicus GN=LOC498435 PE=1 SV=1;tr|M0RDF8|M0RDF8_RAT Protein LOC498435 OS=Rattus norvegicus GN=LOC498435 PE=1 SV=1	4	12.9	63.931	558	0	12.849	F1LW83	Mpa2l	Protein LOC498435	NA	NA	NA	NA	NA	NA	NA	NA	NA	-1.16065	0.40914	0.999664
F1LW91	tr|F1LW91|F1LW91_RAT Protein Numa1 OS=Rattus norvegicus GN=Numa1 PE=1 SV=2;tr|F7FF45|F7FF45_RAT Protein Numa1 OS=Rattus norvegicus GN=Numa1 PE=1 SV=2	3	1.9	226.91	2019	0	7.6836	F1LW91	Numa1	Protein Numa1	NA	NA	NA	-1.01193	0.961208	0.999511	-1.32751	0.170798	0.983055	1.04106	0.846808	0.999664
F1LWE6	tr|F1LWE6|F1LWE6_RAT Protein Msi2 OS=Rattus norvegicus GN=Msi2 PE=1 SV=3;tr|F1M0Z9|F1M0Z9_RAT Protein Msi2 OS=Rattus norvegicus GN=Msi2 PE=1 SV=2	5	27.3	29.787	278	0	12.257	F1LWE6	Msi2	Protein Msi2	-1.03901	0.732116	0.946617	-1.18335	0.181729	0.999511	-1.23533	0.0459536	0.983055	-1.16822	0.224232	0.999664
F1LWF6	tr|F1LWF6|F1LWF6_RAT Calcium/calmodulin-dependent protein kinase type II subunit delta OS=Rattus norvegicus GN=Camk2d PE=1 SV=2;sp|P15791|KCC2D_RAT Calcium/calmodulin-dependent protein kinase type II subunit delta OS=Rattus norvegicus GN=Camk2d PE=1 SV=1	6	19.8	57.696	510	0	50.938	F1LWF6	Camk2d	Calcium/calmodulin-dependent protein kinase type II subunit delta	-1.01674	0.923389	0.995755	NA	NA	NA	NA	NA	NA	1.06978	0.685703	0.999664
F1LWH6	tr|F1LWH6|F1LWH6_RAT Methyl-CpG-binding protein 2 OS=Rattus norvegicus GN=Mecp2 PE=1 SV=1;sp|Q00566|MECP2_RAT Methyl-CpG-binding protein 2 OS=Rattus norvegicus GN=Mecp2 PE=1 SV=1	4	11.6	52.953	491	0.00038241	2.9182	F1LWH6	Mecp2	Methyl-CpG-binding protein 2	NA	NA	NA	-1.04484	0.684991	0.999511	1.2331	0.308516	0.983055	NA	NA	NA
F1LWZ8	tr|F1LWZ8|F1LWZ8_RAT Protein Lemd3 OS=Rattus norvegicus GN=Lemd3 PE=1 SV=2	2	2.5	99.496	914	0.001856	2.5288	F1LWZ8	Lemd3	Protein Lemd3	1.31751	0.316814	0.842486	-1.15465	0.625504	0.999511	1.38886	0.206249	0.983055	1.51521	0.134803	0.999664
F1LX07	tr|F1LX07|F1LX07_RAT Protein Slc25a12 OS=Rattus norvegicus GN=Slc25a12 PE=1 SV=3	9	23.2	71.916	655	0	33.946	F1LX07	Slc25a12	Protein Slc25a12	1.05015	0.669893	0.946617	-1.14577	0.154507	0.999511	1.00927	0.916416	0.999301	-1.11561	0.331922	0.999664
F1LX22	tr|F1LX22|F1LX22_RAT Phosphatidylinositol 5-phosphate 4-kinase type-2 alpha OS=Rattus norvegicus GN=Pip4k2a PE=1 SV=3;sp|Q9R0I8|PI42A_RAT Phosphatidylinositol 5-phosphate 4-kinase type-2 alpha OS=Rattus norvegicus GN=Pip4k2a PE=1 SV=1	1	5.2	21.581	194	0.0007622	2.643	F1LX22	Pip4k2a	Phosphatidylinositol 5-phosphate 4-kinase type-2 alpha	NA	NA	NA	NA	NA	NA	NA	NA	NA	NA	NA	NA
F1LX57	tr|F1LX57|F1LX57_RAT Uncharacterized protein OS=Rattus norvegicus PE=4 SV=2;tr|Q8CHJ4|Q8CHJ4_RAT Protein Yy1 OS=Rattus norvegicus GN=Yy1 PE=1 SV=1;sp|P0C6P6|TYY2_RAT Transcription factor YY2 OS=Rattus norvegicus GN=Yy2 PE=3 SV=1	1	2.8	31.874	282	0.0011416	2.6247	F1LX57	¬	Uncharacterized protein OS=Rattus norvegicus PE=4 SV=2;tr	NA	NA	NA	NA	NA	NA	NA	NA	NA	NA	NA	NA
F1LX70	tr|F1LX70|F1LX70_RAT Protein Papss1 OS=Rattus norvegicus GN=Papss1 PE=1 SV=3	8	25.6	65.871	581	0	33.503	F1LX70	Papss1	Protein Papss1	1.4278	0.0656455	0.692835	1.15743	0.36027	0.999511	1.22258	0.252828	0.983055	1.1349	0.504901	0.999664
F1LXA0	tr|F1LXA0|F1LXA0_RAT NADH dehydrogenase (Ubiquinone) 1 alpha subcomplex, 12 (Predicted), isoform CRA_b OS=Rattus norvegicus GN=Ndufa12 PE=1 SV=2	5	50.3	17.177	145	0	16.544	F1LXA0	Ndufa12	NADH dehydrogenase (Ubiquinone) 1 alpha subcomplex, 12 (Predicted), isoform CRA_b	-1.08351	0.539444	0.9199	-1.06129	0.573242	0.999511	-1.11403	0.33795	0.983055	-1.04421	0.734099	0.999664
F1LXF5	tr|F1LXF5|F1LXF5_RAT Protein Get4 OS=Rattus norvegicus GN=Get4 PE=1 SV=2	1	3.3	36.752	330	0.0021436	2.65	F1LXF5	Get4	Protein Get4	NA	NA	NA	NA	NA	NA	-1.08252	0.801927	0.999301	NA	NA	NA
F1LXP8	tr|F1LXP8|F1LXP8_RAT Protein Arhgap18 OS=Rattus norvegicus GN=Arhgap18 PE=1 SV=2	3	8.7	74.94	665	0	12	F1LXP8	Arhgap18	Protein Arhgap18	NA	NA	NA	-1.03801	0.798024	0.999511	NA	NA	NA	NA	NA	NA
F1LXS4	tr|F1LXS4|F1LXS4_RAT Protein Tle6 OS=Rattus norvegicus GN=Tle6 PE=4 SV=3;tr|M0R8S3|M0R8S3_RAT Protein Tle6 OS=Rattus norvegicus GN=Tle6 PE=4 SV=1	9	32.4	64.98	578	0	69.853	F1LXS4	Tle6	Protein Tle6	NA	NA	NA	1.12372	0.349294	0.999511	1.29446	0.0199633	0.983055	1.0827	0.669356	0.999664
F1LXS5	tr|F1LXS5|F1LXS5_RAT Protein Rcor1 OS=Rattus norvegicus GN=Rcor1 PE=1 SV=1	3	10.1	42.073	366	0	4.889	F1LXS5	Rcor1	Protein Rcor1	-1.04635	0.838331	0.972509	-1.03281	0.849621	0.999511	NA	NA	NA	1.01451	0.943011	0.999664
F1LXT8	tr|F1LXT8|F1LXT8_RAT Protein Dnah6 OS=Rattus norvegicus GN=Dnah6 PE=1 SV=3	2	0.7	474.31	4143	0.0029283	2.0651	F1LXT8	Dnah6	Protein Dnah6	NA	NA	NA	NA	NA	NA	NA	NA	NA	NA	NA	NA
F1LY19	tr|F1LY19|F1LY19_RAT Protein Upf1 OS=Rattus norvegicus GN=Upf1 PE=1 SV=3	22	29.7	122.64	1113	0	71.24	F1LY19	Upf1	Protein Upf1	1.10916	0.247936	0.821641	-1.10149	0.130562	0.999511	-1.05875	0.458371	0.983055	-1.00329	0.968359	0.999664
F1LY67	tr|F1LY67|F1LY67_RAT Growth factor receptor-bound protein 14 OS=Rattus norvegicus GN=Grb14 PE=1 SV=2;sp|O88900|GRB14_RAT Growth factor receptor-bound protein 14 OS=Rattus norvegicus GN=Grb14 PE=1 SV=1	8	29.7	60.267	538	0	89.286	F1LY67	Grb14	Growth factor receptor-bound protein 14	1.43321	0.0229129	0.577566	1.07502	0.654017	0.999511	1.03091	0.825236	0.999301	1.10537	0.589869	0.999664
F1LYI5	tr|F1LYI5|F1LYI5_RAT Protein RGD1564138 OS=Rattus norvegicus GN=RGD1564138 PE=4 SV=3;tr|D4A888|D4A888_RAT Protein LOC100909519 OS=Rattus norvegicus GN=RGD1563579 PE=4 SV=1;tr|F1M346|F1M346_RAT Uncharacterized protein OS=Rattus norvegicus PE=4 SV=1	1	5.4	16.41	147	0.0072514	1.6249	F1LYI5	RGD1564138	Protein RGD1564138	NA	NA	NA	1.17413	0.371461	0.999511	-1.11056	0.656739	0.999301	NA	NA	NA
F1LYQ2	tr|F1LYQ2|F1LYQ2_RAT Zinc finger protein 37 OS=Rattus norvegicus GN=Zfp37 PE=4 SV=3;tr|F1LQU1|F1LQU1_RAT Zinc finger protein 37 OS=Rattus norvegicus GN=Zfp37 PE=4 SV=3;sp|O88553|ZFP37_RAT Zinc finger protein 37 OS=Rattus norvegicus GN=Zfp37 PE=2 SV=1	1	4	48.432	425	0.0029101	2.2722	F1LYQ2	Zfp37	Zinc finger protein 37	NA	NA	NA	NA	NA	NA	1.24762	0.217146	0.983055	1.34834	0.21051	0.999664
F1LYQ8	sp|F1LYQ8|FARP1_RAT FERM, RhoGEF and pleckstrin domain-containing protein 1 OS=Rattus norvegicus GN=Farp1 PE=1 SV=2	5	8.8	118.84	1049	0	6.402	FARP1	Farp1	FERM, RhoGEF and pleckstrin domain-containing protein 1	1.18979	0.436853	0.887155	1.08396	0.627876	0.999511	1.10371	0.561288	0.983055	-1.01592	0.951841	0.999664
F1LYZ8	tr|F1LYZ8|F1LYZ8_RAT Protein Ppp1r21 OS=Rattus norvegicus GN=Ppp1r21 PE=1 SV=3	1	2.8	88.36	780	0	6.4906	F1LYZ8	Ppp1r21	Protein Ppp1r21	NA	NA	NA	1.18088	0.658162	0.999511	NA	NA	NA	NA	NA	NA
F1LZ05	tr|F1LZ05|F1LZ05_RAT Protein Parp14 OS=Rattus norvegicus GN=Parp14 PE=1 SV=2	2	2.4	199.53	1787	0	5.2818	F1LZ05	Parp14	Protein Parp14	NA	NA	NA	NA	NA	NA	NA	NA	NA	NA	NA	NA
F1LZB7	tr|F1LZB7|F1LZB7_RAT Protein Frmd4b OS=Rattus norvegicus GN=Frmd4b PE=1 SV=2	1	1.5	117.98	1035	0.0094659	1.3288	F1LZB7	Frmd4b	Protein Frmd4b	NA	NA	NA	NA	NA	NA	NA	NA	NA	NA	NA	NA
F1LZC5	tr|F1LZC5|F1LZC5_RAT Protein Ndufa13 OS=Rattus norvegicus GN=Ndufa13 PE=1 SV=2;tr|D3ZE15|D3ZE15_RAT Protein LOC100911483 OS=Rattus norvegicus GN=LOC100911483 PE=1 SV=1	5	41.3	16.829	143	0	16.751	F1LZC5	Ndufa13	Protein Ndufa13	-1.04308	0.769312	0.953728	-1.03678	0.67768	0.999511	-1.09986	0.192685	0.983055	-1.36878	0.270182	0.999664
F1LZF4	tr|F1LZF4|F1LZF4_RAT Protein Col6a5 OS=Rattus norvegicus GN=Col6a5 PE=1 SV=3	31	19	288.79	2632	0	128.27	F1LZF4	Col6a5	Protein Col6a5	-1.24824	0.202622	0.813629	-1.0317	0.81982	0.999511	-1.04567	0.797417	0.999301	1.05506	0.734163	0.999664
F1LZJ4	tr|F1LZJ4|F1LZJ4_RAT Hydroxypyruvate isomerase OS=Rattus norvegicus GN=Hyi PE=1 SV=2	7	50.2	30.589	277	0	58.119	F1LZJ4	Hyi	Hydroxypyruvate isomerase	1.01327	0.947981	0.995755	1.13936	0.343926	0.999511	-1.09765	0.539418	0.983055	-1.12668	0.589764	0.999664
F1LZR0	tr|F1LZR0|F1LZR0_RAT Protein Krtap19-5 OS=Rattus norvegicus GN=LOC684744 PE=4 SV=2	1	18.2	7.2878	66	0	4.1793	F1LZR0	LOC684744	Protein Krtap19-5	NA	NA	NA	NA	NA	NA	NA	NA	NA	NA	NA	NA
F1LZW6	tr|F1LZW6|F1LZW6_RAT Protein Slc25a13 OS=Rattus norvegicus GN=Slc25a13 PE=1 SV=2	5	16.3	54.099	484	0	13.044	F1LZW6	Slc25a13	Protein Slc25a13	1.06151	0.703454	0.946617	1.00007	0.999471	0.999965	1.13858	0.236194	0.983055	-1.00144	0.993373	0.999664
F1M013	tr|F1M013|F1M013_RAT Protein LOC100910109 OS=Rattus norvegicus GN=LOC100910109 PE=4 SV=2;sp|P62425|RL7A_RAT 60S ribosomal protein L7a OS=Rattus norvegicus GN=Rpl7a PE=1 SV=2;tr|D3ZU22|D3ZU22_RAT Protein LOC100361311 OS=Rattus norvegicus GN=LOC100361311 PE=	18	54	29.864	265	0	134.37	F1M013	LOC100910109	Protein LOC100910109	-1.03168	0.790461	0.961349	-1.01593	0.865694	0.999511	-1.11096	0.30512	0.983055	-1.03653	0.779653	0.999664
F1M018	tr|F1M018|F1M018_RAT PDZ domain-containing protein GIPC2 OS=Rattus norvegicus GN=Gipc2 PE=4 SV=3;sp|Q498D9|GIPC2_RAT PDZ domain-containing protein GIPC2 OS=Rattus norvegicus GN=Gipc2 PE=2 SV=1	1	5.4	34.066	313	0	5.2415	F1M018	Gipc2	PDZ domain-containing protein GIPC2	1.83863	0.0537189	0.6745	1.48269	0.168968	0.999511	1.26154	0.364739	0.983055	-1.21044	0.555982	0.999664
F1M062	tr|F1M062|F1M062_RAT Protein Larp1 OS=Rattus norvegicus GN=Larp1 PE=1 SV=3	5	7.4	106.94	931	0	11.129	F1M062	Larp1	Protein Larp1	1.7627	0.0533055	0.6745	1.0544	0.764819	0.999511	1.10716	0.550435	0.983055	-1.0315	0.886459	0.999664
F1M087	tr|F1M087|F1M087_RAT Uncharacterized protein OS=Rattus norvegicus PE=4 SV=2	8	43.8	23.676	201	1	-2	F1M087	¬	Uncharacterized protein OS=Rattus norvegicus PE=4 SV=2	NA	NA	NA	NA	NA	NA	NA	NA	NA	NA	NA	NA
F1M0C4	tr|F1M0C4|F1M0C4_RAT Protein Kctd14 OS=Rattus norvegicus GN=Kctd14 PE=4 SV=2	4	19.2	30.447	266	0	7.5683	F1M0C4	Kctd14	Protein Kctd14	1.05322	0.83387	0.971738	-1.06537	0.802296	0.999511	-1.17074	0.55869	0.983055	1.06392	0.839379	0.999664
F1M0L7	tr|F1M0L7|F1M0L7_RAT Annexin OS=Rattus norvegicus GN=Anxa3 PE=1 SV=3;sp|P14669|ANXA3_RAT Annexin A3 OS=Rattus norvegicus GN=Anxa3 PE=1 SV=4	9	36.4	36.363	324	0	53.73	F1M0L7	Anxa3	Annexin	1.08211	0.388119	0.869733	1.29876	0.0669802	0.999511	1.05193	0.53177	0.983055	1.00055	0.996548	0.99983
F1M0M3	tr|F1M0M3|F1M0M3_RAT Protein Uevld OS=Rattus norvegicus GN=Uevld PE=1 SV=2	2	9.4	51.561	470	0.00040667	3.992	F1M0M3	Uevld	Protein Uevld	NA	NA	NA	NA	NA	NA	NA	NA	NA	NA	NA	NA
F1M0N7	tr|F1M0N7|F1M0N7_RAT Protein Lrrc16a OS=Rattus norvegicus GN=Lrrc16a PE=1 SV=2	3	4.8	152.16	1374	0	6.6938	F1M0N7	Lrrc16a	Protein Lrrc16a	NA	NA	NA	-1.04141	0.841052	0.999511	NA	NA	NA	NA	NA	NA
F1M0R1	tr|F1M0R1|F1M0R1_RAT Protein Rnf213 OS=Rattus norvegicus GN=Rnf213 PE=1 SV=3	11	3.2	583.37	5136	0	20.396	F1M0R1	Rnf213	Protein Rnf213	1.44368	0.0170252	0.577566	1.94627	0.0685701	0.999511	1.46652	0.00621365	0.983055	1.3082	0.174432	0.999664
F1M0U5	tr|F1M0U5|F1M0U5_RAT Protein Nbas OS=Rattus norvegicus GN=Nbas PE=1 SV=2	4	3.5	265.8	2357	0	29.024	F1M0U5	Nbas	Protein Nbas	NA	NA	NA	1.62921	0.0562132	0.999511	NA	NA	NA	NA	NA	NA
F1M0X6	tr|F1M0X6|F1M0X6_RAT Protein Magohb OS=Rattus norvegicus GN=Magohb PE=4 SV=2	5	39.2	17.29	148	0	15.299	F1M0X6	Magohb	Protein Magohb	NA	NA	NA	NA	NA	NA	-1.19318	0.167706	0.983055	NA	NA	NA
F1M0X7	tr|F1M0X7|F1M0X7_RAT Protein Ckap5 OS=Rattus norvegicus GN=Ckap5 PE=1 SV=2;tr|F1M949|F1M949_RAT Protein Ckap5 OS=Rattus norvegicus GN=Ckap5 PE=1 SV=3	6	4.8	218.56	1972	0	23.808	F1M0X7	Ckap5	Protein Ckap5	-1.04859	0.749785	0.949609	-1.09291	0.619195	0.999511	1.0438	0.777191	0.999301	-1.01502	0.925358	0.999664
F1M0Y0	tr|F1M0Y0|F1M0Y0_RAT Clustered mitochondria protein homolog OS=Rattus norvegicus GN=Cluh PE=1 SV=2;tr|D3ZKG9|D3ZKG9_RAT Clustered mitochondria protein homolog OS=Rattus norvegicus GN=Cluh PE=1 SV=2	5	5.2	141.59	1260	0	42.703	F1M0Y0	Cluh	Clustered mitochondria protein homolog	-1.01376	0.951216	0.995755	-1.12703	0.60619	0.999511	NA	NA	NA	NA	NA	NA
F1M110	tr|F1M110|F1M110_RAT Glycylpeptide N-tetradecanoyltransferase OS=Rattus norvegicus GN=Nmt2 PE=1 SV=3	11	39.9	60.471	529	0	85.287	F1M110	Nmt2	Glycylpeptide N-tetradecanoyltransferase	1.17923	0.162913	0.791812	1.14278	0.446694	0.999511	1.14161	0.250311	0.983055	1.21621	0.323233	0.999664
F1M111	tr|F1M111|F1M111_RAT Protein Myo5c OS=Rattus norvegicus GN=Myo5c PE=4 SV=2	2	1.2	202.3	1742	1	-2	F1M111	Myo5c	Protein Myo5c	NA	NA	NA	NA	NA	NA	NA	NA	NA	NA	NA	NA
F1M175	tr|F1M175|F1M175_RAT Protein Cog5 OS=Rattus norvegicus GN=Cog5 PE=1 SV=2	2	3	91.184	829	0.0022239	2.5163	F1M175	Cog5	Protein Cog5	NA	NA	NA	NA	NA	NA	NA	NA	NA	NA	NA	NA
F1M195	tr|F1M195|F1M195_RAT Uncharacterized protein OS=Rattus norvegicus PE=4 SV=3;tr|F1M1Q7|F1M1Q7_RAT Uncharacterized protein OS=Rattus norvegicus PE=4 SV=3;tr|F1M1R0|F1M1R0_RAT Uncharacterized protein OS=Rattus norvegicus PE=1 SV=2	2	25	10.466	96	0	7.0273	F1M195	¬	Uncharacterized protein OS=Rattus norvegicus PE=4 SV=3;tr	1.13395	0.615339	0.934547	1.04737	0.841383	0.999511	1.53274	0.0562785	0.983055	1.29903	0.388022	0.999664
F1M1A6	tr|F1M1A6|F1M1A6_RAT Protein LOC681355 OS=Rattus norvegicus GN=LOC681355 PE=1 SV=2;tr|F1M1G5|F1M1G5_RAT Protein Kctd16 OS=Rattus norvegicus GN=Kctd16 PE=1 SV=2;tr|A6Y7S3|A6Y7S3_RAT Potassium channel tetramerisation domain containing 8 (Predicted) OS=Rattus	1	3.8	33.279	292	0	5.0465	F1M1A6	Kctd16	Protein LOC681355	NA	NA	NA	NA	NA	NA	NA	NA	NA	NA	NA	NA
F1M1F2	tr|F1M1F2|F1M1F2_RAT Fructose-bisphosphate aldolase OS=Rattus norvegicus PE=3 SV=2	1	4.3	38.583	352	0.00078895	3.4595	F1M1F2	¬	Fructose-bisphosphate aldolase OS=Rattus norvegicus PE=3 SV=2	2.05356	0.0961172	0.731638	-1.78884	0.230562	0.999511	-1.31714	0.425432	0.983055	1.0896	0.793584	0.999664
F1M1H0	tr|F1M1H0|F1M1H0_RAT Protein Dera OS=Rattus norvegicus GN=Dera PE=1 SV=3	4	15.4	35.124	318	0	11.888	F1M1H0	Dera	Protein Dera	NA	NA	NA	-1.09994	0.540148	0.999511	NA	NA	NA	1.02847	0.884106	0.999664
F1M1M4	tr|F1M1M4|F1M1M4_RAT Protein Dst OS=Rattus norvegicus GN=Dst PE=1 SV=1	2	0.7	300.18	2603	0.00038476	2.9908	F1M1M4	Dst	Protein Dst	NA	NA	NA	1.05381	0.882442	0.999511	NA	NA	NA	NA	NA	NA
F1M1N1	tr|F1M1N1|F1M1N1_RAT Protein RGD1565775 OS=Rattus norvegicus GN=RGD1565775 PE=4 SV=2;tr|F1LM38|F1LM38_RAT Protein RGD1565775 OS=Rattus norvegicus GN=RGD1565775 PE=1 SV=2	1	7.9	9.9503	101	0.0097676	1.2548	F1M1N1	RGD1565775	Protein RGD1565775	NA	NA	NA	NA	NA	NA	NA	NA	NA	NA	NA	NA
F1M201	tr|F1M201|F1M201_RAT Dehydrogenase/reductase (SDR family) member 7B, isoform CRA_c OS=Rattus norvegicus GN=Dhrs7b PE=1 SV=2;sp|Q5RJY4|DRS7B_RAT Dehydrogenase/reductase SDR family member 7B OS=Rattus norvegicus GN=Dhrs7b PE=1 SV=1	1	5.1	34.398	316	0.0018811	2.7129	F1M201	Dhrs7b	Dehydrogenase/reductase (SDR family) member 7B, isoform CRA_c	NA	NA	NA	NA	NA	NA	NA	NA	NA	NA	NA	NA
F1M2D3	tr|F1M2D3|F1M2D3_RAT Voltage-dependent anion-selective channel protein 1 OS=Rattus norvegicus GN=Vdac1 PE=1 SV=2	9	42.6	30.732	282	1	-2	F1M2D3	Vdac1	Voltage-dependent anion-selective channel protein 1	NA	NA	NA	NA	NA	NA	NA	NA	NA	NA	NA	NA
F1M2K3	tr|F1M2K3|F1M2K3_RAT Small ubiquitin-related modifier OS=Rattus norvegicus GN=Sumo2 PE=3 SV=2;sp|P61959|SUMO2_RAT Small ubiquitin-related modifier 2 OS=Rattus norvegicus GN=Sumo2 PE=1 SV=1;sp|Q5XIF4|SUMO3_RAT Small ubiquitin-related modifier 3 OS=Rattus no	1	12.8	10.77	94	0	11.474	F1M2K3	Sumo2	Small ubiquitin-related modifier	-1.12208	0.552148	0.921751	-1.0007	0.996746	0.999511	-1.12764	0.506408	0.983055	1.14296	0.541766	0.999664
F1M2P8	tr|F1M2P8|F1M2P8_RAT Protein kinase C OS=Rattus norvegicus GN=Prkca PE=1 SV=3;tr|F1LS36|F1LS36_RAT Protein kinase C OS=Rattus norvegicus GN=Prkcb PE=1 SV=2;tr|F1LS98|F1LS98_RAT Protein kinase C OS=Rattus norvegicus GN=Prkca PE=1 SV=3;tr|F1LS42|F1LS42_RAT P	1	1.9	72.77	636	0	9.1433	F1M2P8	Prkca	Protein kinase C	1.21589	0.480037	0.903895	1.11976	0.591446	0.999511	1.16262	0.322407	0.983055	1.04378	0.875246	0.999664
F1M2Q2	tr|F1M2Q2|F1M2Q2_RAT Transcription factor 12 OS=Rattus norvegicus GN=Tcf12 PE=1 SV=2;tr|E9PT88|E9PT88_RAT Transcription factor 12 OS=Rattus norvegicus GN=Tcf12 PE=1 SV=2;sp|Q62655|ITF2_RAT Transcription factor 4 OS=Rattus norvegicus GN=Tcf4 PE=2 SV=2	1	3.8	53.433	497	0	5.5465	F1M2Q2	Tcf12	Transcription factor 12	NA	NA	NA	NA	NA	NA	NA	NA	NA	NA	NA	NA
F1M335	tr|F1M335|F1M335_RAT Protein Pxdn OS=Rattus norvegicus GN=Pxdn PE=1 SV=2	8	8.6	164.74	1473	0	27.424	F1M335	Pxdn	Protein Pxdn	1.07192	0.544112	0.919996	1.06436	0.647685	0.999511	1.05747	0.554183	0.983055	-1.08568	0.574187	0.999664
F1M365	tr|F1M365|F1M365_RAT Protein Ints9 OS=Rattus norvegicus GN=Ints9 PE=1 SV=3	3	6.5	74.059	658	0	10.032	F1M365	Ints9	Protein Ints9	1.43127	0.164892	0.791812	1.1927	0.385859	0.999511	1.10196	0.602856	0.983055	1.09488	0.6346	0.999664
F1M387	tr|F1M387|F1M387_RAT Protein B3galtl OS=Rattus norvegicus GN=B3galtl PE=1 SV=2	2	7.8	53.831	475	0	7.4019	F1M387	B3galtl	Protein B3galtl	NA	NA	NA	1.18706	0.431937	0.999511	1.43867	0.167264	0.983055	NA	NA	NA
F1M3D3	tr|F1M3D3|F1M3D3_RAT Heterogeneous nuclear ribonucleoprotein M OS=Rattus norvegicus GN=Hnrnpm PE=1 SV=1;tr|F1LV13|F1LV13_RAT Heterogeneous nuclear ribonucleoprotein M OS=Rattus norvegicus GN=Hnrnpm PE=1 SV=1;sp|Q62826|HNRPM_RAT Heterogeneous nuclear ribonu	32	60.1	77.629	729	0	323.31	F1M3D3	Hnrnpm	Heterogeneous nuclear ribonucleoprotein M	1.00759	0.923604	0.995755	-1.02787	0.641226	0.999511	-1.02035	0.724627	0.997169	-1.00156	0.986548	0.999664
F1M3H8	tr|F1M3H8|F1M3H8_RAT Protein Hnrnpa0 OS=Rattus norvegicus GN=Hnrnpa0 PE=1 SV=3	10	41.9	30.076	301	0	164.34	F1M3H8	Hnrnpa0	Protein Hnrnpa0	-1.16487	0.15566	0.791812	-1.13535	0.108662	0.999511	-1.18233	0.0601755	0.983055	-1.26725	0.0137801	0.999664
F1M3T0	tr|F1M3T0|F1M3T0_RAT ARF GTPase-activating protein GIT1 OS=Rattus norvegicus GN=Git1 PE=1 SV=2;sp|Q9Z272|GIT1_RAT ARF GTPase-activating protein GIT1 OS=Rattus norvegicus GN=Git1 PE=1 SV=1	1	1.9	83.623	754	0	8.384	F1M3T0	Git1	ARF GTPase-activating protein GIT1	NA	NA	NA	NA	NA	NA	NA	NA	NA	NA	NA	NA
F1M3W2	tr|F1M3W2|F1M3W2_RAT Protein Atxn2 OS=Rattus norvegicus GN=Atxn2 PE=1 SV=2;tr|F1LXI6|F1LXI6_RAT Protein Atxn2 OS=Rattus norvegicus GN=Atxn2 PE=1 SV=2;tr|F1M049|F1M049_RAT Protein Atxn2 OS=Rattus norvegicus GN=Atxn2 PE=1 SV=3	1	1.9	102.24	942	0	5.7938	F1M3W2	Atxn2	Protein Atxn2	1.49259	0.0648181	0.692835	1.02374	0.924174	0.999511	-1.00892	0.963319	0.999301	1.26865	0.381816	0.999664
F1M443	tr|F1M443|F1M443_RAT Protein Lrp1b OS=Rattus norvegicus GN=Lrp1b PE=4 SV=3	1	0.9	83.95	752	0.0088526	1.4434	F1M443	Lrp1b	Protein Lrp1b	NA	NA	NA	NA	NA	NA	NA	NA	NA	NA	NA	NA
F1M446	tr|F1M446|F1M446_RAT Protein AI314180 OS=Rattus norvegicus GN=AI314180 PE=1 SV=3	12	12.9	203.92	1839	0	47.325	F1M446	AI314180	Protein AI314180	1.07555	0.803578	0.96569	1.14541	0.526043	0.999511	1.2034	0.299457	0.983055	1.10768	0.562916	0.999664
F1M466	tr|F1M466|F1M466_RAT Protein Zcchc11 OS=Rattus norvegicus GN=Zcchc11 PE=1 SV=2	4	4	120.65	1073	0	5.406	F1M466	Zcchc11	Protein Zcchc11	1.08872	0.716391	0.946617	1.02295	0.904289	0.999511	-1.03298	0.83843	0.999301	NA	NA	NA
F1M470	tr|F1M470|F1M470_RAT Protein Eif4e2 OS=Rattus norvegicus GN=Eif4e2 PE=1 SV=2;tr|A0A096MK14|A0A096MK14_RAT Protein Eif4e2 (Fragment) OS=Rattus norvegicus GN=Eif4e2 PE=1 SV=1	4	25.4	27.63	240	0	7.4354	F1M470	Eif4e2	Protein Eif4e2	1.52957	0.00591087	0.577566	-1.04898	0.671035	0.999511	1.06678	0.641965	0.985215	1.00032	0.998612	0.99983
F1M471	tr|F1M471|F1M471_RAT Protein Epm2aip1 OS=Rattus norvegicus GN=Epm2aip1 PE=1 SV=3	3	8.1	70.129	606	0.00078989	3.4798	F1M471	Epm2aip1	Protein Epm2aip1	NA	NA	NA	1.17779	0.264373	0.999511	NA	NA	NA	1.16905	0.423077	0.999664
F1M4A0	tr|F1M4A0|F1M4A0_RAT Protein Tjp1 OS=Rattus norvegicus GN=Tjp1 PE=1 SV=2	3	2.2	194.03	1733	0	14.999	F1M4A0	Tjp1	Protein Tjp1	-1.12329	0.59494	0.931126	NA	NA	NA	NA	NA	NA	1.1785	0.619918	0.999664
F1M4M7	tr|F1M4M7|F1M4M7_RAT Protein Qrich1 OS=Rattus norvegicus GN=Qrich1 PE=1 SV=2	2	6	76.121	687	0	18.612	F1M4M7	Qrich1	Protein Qrich1	1.19394	0.433478	0.887103	1.07689	0.726938	0.999511	-1.0224	0.92268	0.999301	-1.18504	0.579961	0.999664
F1M4Q3	tr|F1M4Q3|F1M4Q3_RAT Protein Hmcn1 OS=Rattus norvegicus GN=Hmcn1 PE=1 SV=3;tr|A0A096MJ21|A0A096MJ21_RAT Protein Hmcn1 (Fragment) OS=Rattus norvegicus GN=Hmcn1 PE=4 SV=1;tr|A0A096MJ40|A0A096MJ40_RAT Protein Hmcn1 (Fragment) OS=Rattus norvegicus GN=Hmcn1 PE=	2	0.5	611.55	5635	0.0018477	2.1745	F1M4Q3	Hmcn1	Protein Hmcn1	NA	NA	NA	NA	NA	NA	NA	NA	NA	-1.30386	0.48905	0.999664
F1M4S5	tr|F1M4S5|F1M4S5_RAT Uncharacterized protein OS=Rattus norvegicus GN=RGD1563431 PE=3 SV=1;tr|F1LWX1|F1LWX1_RAT Protein LOC100910714 OS=Rattus norvegicus GN=LOC100910714 PE=3 SV=1;sp|P83883|RL36A_RAT 60S ribosomal protein L36a OS=Rattus norvegicus GN=Rpl36a	1	8.5	12.278	106	0.000777	3.181	F1M4S5	RGD1563431	Uncharacterized protein	1.39469	0.149574	0.791812	1.05562	0.819254	0.999511	1.07061	0.705966	0.991505	1.30678	0.324521	0.999664
F1M4S8	tr|F1M4S8|F1M4S8_RAT Protein Deptor OS=Rattus norvegicus GN=Deptor PE=1 SV=2;tr|F1M8Y4|F1M8Y4_RAT Protein Deptor OS=Rattus norvegicus GN=Deptor PE=1 SV=2	2	6.8	45.048	400	0	5.0706	F1M4S8	Deptor	Protein Deptor	1.15027	0.450722	0.889482	-1.0828	0.625835	0.999511	-1.07952	0.497847	0.983055	1.21582	0.473933	0.999664
F1M4W7	tr|F1M4W7|F1M4W7_RAT Protein Cstf3 OS=Rattus norvegicus GN=Cstf3 PE=1 SV=3;tr|A0A096MJD1|A0A096MJD1_RAT Protein Cstf3 (Fragment) OS=Rattus norvegicus GN=Cstf3 PE=1 SV=1	5	15.2	72.166	625	0	12.438	F1M4W7	Cstf3	Protein Cstf3	1.4458	0.0193406	0.577566	1.24229	0.201346	0.999511	1.0496	0.764079	0.999301	1.43851	0.0212418	0.999664
F1M556	tr|F1M556|F1M556_RAT Protein Timm8a1 OS=Rattus norvegicus GN=Timm8a1 PE=1 SV=3;tr|F1LP21|F1LP21_RAT Protein Timm8a1 OS=Rattus norvegicus GN=Timm8a1 PE=1 SV=3;sp|Q9WVA1|TIM8A_RAT Mitochondrial import inner membrane translocase subunit Tim8 A OS=Rattus norve	2	24.4	10.741	90	0	5.98	F1M556	Timm8a1	Protein Timm8a1	-1.20628	0.266102	0.824455	-1.04334	0.785826	0.999511	-1.1201	0.43838	0.983055	1.0476	0.770221	0.999664
F1M566	tr|F1M566|F1M566_RAT Protein Hspg2 OS=Rattus norvegicus GN=Hspg2 PE=1 SV=2	29	23.8	230.84	2165	0	142.6	F1M566	Hspg2	Protein Hspg2	1.14784	0.141155	0.791812	1.07762	0.347156	0.999511	1.08048	0.376407	0.983055	1.07672	0.391661	0.999664
F1M5C9	tr|F1M5C9|F1M5C9_RAT Ubiquitin-conjugating enzyme E2 D2 OS=Rattus norvegicus GN=Ube2d2 PE=1 SV=1;tr|F1LYM2|F1LYM2_RAT Ubiquitin-conjugating enzyme E2 D3 OS=Rattus norvegicus GN=Ube2d3 PE=1 SV=3;sp|P62839|UB2D2_RAT Ubiquitin-conjugating enzyme E2 D2 OS=Ratt	3	44.9	13.603	118	0	89.081	F1M5C9	Ube2d2	Ubiquitin-conjugating enzyme E2 D2	1.01049	0.940349	0.995755	1.10617	0.334487	0.999511	1.07469	0.368314	0.983055	-1.05044	0.730144	0.999664
F1M5Q4	tr|F1M5Q4|F1M5Q4_RAT Protein Fbn2 OS=Rattus norvegicus GN=Fbn2 PE=4 SV=3	12	7.1	279.54	2590	0	34.038	F1M5Q4	Fbn2	Protein Fbn2	-1.16768	0.312339	0.840469	1.01539	0.883667	0.999511	-1.02049	0.807923	0.999301	-1.06302	0.543103	0.999664
F1M5Q6	tr|F1M5Q6|F1M5Q6_RAT Protein Fbxo21 OS=Rattus norvegicus GN=Fbxo21 PE=1 SV=3	1	2.7	70.932	619	0.0025773	2.4084	F1M5Q6	Fbxo21	Protein Fbxo21	NA	NA	NA	NA	NA	NA	NA	NA	NA	NA	NA	NA
F1M5T6	tr|F1M5T6|F1M5T6_RAT Protein Cobll1 OS=Rattus norvegicus GN=Cobll1 PE=1 SV=1;tr|F1M124|F1M124_RAT Protein Cobll1 OS=Rattus norvegicus GN=Cobll1 PE=1 SV=2	2	2.1	130.04	1213	0.0025726	2.1071	F1M5T6	Cobll1	Protein Cobll1	1.44155	0.0287177	0.577566	NA	NA	NA	1.005	0.976142	0.999301	-1.1208	0.41763	0.999664
F1M5V2	tr|F1M5V2|F1M5V2_RAT Protein Glipr2 OS=Rattus norvegicus GN=Glipr2 PE=1 SV=3	2	20.6	18.985	170	0	28.587	F1M5V2	Glipr2	Protein Glipr2	-1.31274	0.0700562	0.692835	-1.16909	0.359603	0.999511	-1.16801	0.158004	0.983055	-1.26552	0.130536	0.999664
F1M5W8	tr|F1M5W8|F1M5W8_RAT Protein Afap1l2 OS=Rattus norvegicus GN=Afap1l2 PE=1 SV=2;tr|M0R484|M0R484_RAT Protein Afap1l2 OS=Rattus norvegicus GN=Afap1l2 PE=1 SV=2	2	3.4	92.81	831	0	3.5894	F1M5W8	Afap1l2	Protein Afap1l2	NA	NA	NA	-1.11416	0.542929	0.999511	1.03987	0.816334	0.999301	NA	NA	NA
F1M5X1	tr|F1M5X1|F1M5X1_RAT Protein Rrbp1 OS=Rattus norvegicus GN=Rrbp1 PE=1 SV=2;tr|F1M853|F1M853_RAT Protein Rrbp1 OS=Rattus norvegicus GN=Rrbp1 PE=1 SV=3	9	9.9	156.5	1443	0	30.553	F1M5X1	Rrbp1	Protein Rrbp1	-1.52618	0.178619	0.791812	-1.02361	0.931844	0.999511	-1.23403	0.500139	0.983055	-1.01463	0.972266	0.999664
F1M5X4	tr|F1M5X4|F1M5X4_RAT Protein LOC100362687 OS=Rattus norvegicus GN=LOC100362687 PE=1 SV=1;tr|F1M3E9|F1M3E9_RAT Uncharacterized protein OS=Rattus norvegicus PE=1 SV=3	1	15.3	13.731	124	0	6.2549	F1M5X4	LOC100362687	Protein LOC100362687	NA	NA	NA	NA	NA	NA	NA	NA	NA	NA	NA	NA
F1M609	tr|F1M609|F1M609_RAT Acyl-coenzyme A oxidase OS=Rattus norvegicus GN=Acox1 PE=1 SV=3;tr|F1LQC1|F1LQC1_RAT Acyl-coenzyme A oxidase OS=Rattus norvegicus GN=Acox1 PE=1 SV=3;sp|P07872|ACOX1_RAT Peroxisomal acyl-coenzyme A oxidase 1 OS=Rattus norvegicus GN=Acox	8	28.9	66.062	588	0	52.047	F1M609	Acox1	Acyl-coenzyme A oxidase	1.37324	0.259297	0.824455	1.02586	0.894434	0.999511	1.23157	0.416144	0.983055	1.07891	0.801531	0.999664
F1M614	tr|F1M614|F1M614_RAT Protein Lama2 OS=Rattus norvegicus GN=Lama2 PE=1 SV=3	9	5.4	343.86	3121	0	19.664	F1M614	Lama2	Protein Lama2	1.19113	0.314022	0.842486	-1.14098	0.354792	0.999511	1.02332	0.858912	0.999301	1.20689	0.526569	0.999664
F1M6D0	tr|F1M6D0|F1M6D0_RAT Protein Mrps6 OS=Rattus norvegicus GN=Mrps6 PE=1 SV=2	2	27.2	14.341	125	0	6.1323	F1M6D0	Mrps6	Protein Mrps6	-1.33397	0.19375	0.805214	-1.01975	0.938178	0.999511	1.0194	0.908236	0.999301	NA	NA	NA
F1M6F4	tr|F1M6F4|F1M6F4_RAT Protein LOC100912210 OS=Rattus norvegicus GN=LOC100912210 PE=4 SV=1;sp|P62853|RS25_RAT 40S ribosomal protein S25 OS=Rattus norvegicus GN=Rps25 PE=2 SV=1;tr|D4AE10|D4AE10_RAT Protein RGD1563613 OS=Rattus norvegicus GN=RGD1563613 PE=4 SV	4	24.2	13.644	124	0	17.025	F1M6F4	LOC100912210	Protein LOC100912210	-1.27262	0.235484	0.82075	1.04398	0.799046	0.999511	-1.13946	0.426419	0.983055	-1.0437	0.796576	0.999664
F1M6F6	tr|F1M6F6|F1M6F6_RAT Protein Asap2 OS=Rattus norvegicus GN=Asap2 PE=1 SV=2;tr|F1LZT6|F1LZT6_RAT Protein Asap2 OS=Rattus norvegicus GN=Asap2 PE=1 SV=2;tr|F1M7E9|F1M7E9_RAT Protein Asap2 OS=Rattus norvegicus GN=Asap2 PE=1 SV=2	1	0.9	102.76	922	0.0010953	2.2969	F1M6F6	Asap2	Protein Asap2	NA	NA	NA	NA	NA	NA	NA	NA	NA	NA	NA	NA
F1M6Q3	tr|F1M6Q3|F1M6Q3_RAT Protein Col4a2 OS=Rattus norvegicus GN=Col4a2 PE=1 SV=3	9	9.1	160.76	1645	0	75.802	F1M6Q3	Col4a2	Protein Col4a2	1.24197	0.0192483	0.577566	1.08182	0.39506	0.999511	1.09779	0.195163	0.983055	1.02161	0.823948	0.999664
F1M6V1	tr|F1M6V1|F1M6V1_RAT Heterochromatin protein 1-binding protein 3 OS=Rattus norvegicus GN=Hp1bp3 PE=1 SV=3;sp|Q6P747|HP1B3_RAT Heterochromatin protein 1-binding protein 3 OS=Rattus norvegicus GN=Hp1bp3 PE=2 SV=1;tr|A0A096MKG6|A0A096MKG6_RAT Heterochromatin	12	29.1	60.985	553	0	75.839	F1M6V1	Hp1bp3	Heterochromatin protein 1-binding protein 3	-1.64353	0.154586	0.791812	-1.09478	0.678289	0.999511	-1.00417	0.985073	0.999301	-1.13404	0.695596	0.999664
F1M6V8	tr|F1M6V8|F1M6V8_RAT Protein Strn4 OS=Rattus norvegicus GN=Strn4 PE=1 SV=1	5	8.3	81.436	759	0.00039825	3.6601	F1M6V8	Strn4	Protein Strn4	NA	NA	NA	-1.00816	0.967842	0.999511	1.13741	0.567715	0.983055	1.30139	0.300884	0.999664
F1M6X5	tr|F1M6X5|F1M6X5_RAT Thioredoxin reductase 2, mitochondrial OS=Rattus norvegicus GN=Txnrd2 PE=1 SV=3;sp|Q9Z0J5|TRXR2_RAT Thioredoxin reductase 2, mitochondrial OS=Rattus norvegicus GN=Txnrd2 PE=1 SV=3	2	9.1	56.424	525	0	4.3035	F1M6X5	Txnrd2	Thioredoxin reductase 2, mitochondrial	NA	NA	NA	NA	NA	NA	NA	NA	NA	NA	NA	NA
F1M775	tr|F1M775|F1M775_RAT Protein Diaph1 OS=Rattus norvegicus GN=Diaph1 PE=1 SV=3;tr|D4AE89|D4AE89_RAT Protein Diaph1 OS=Rattus norvegicus GN=Diaph1 PE=1 SV=2	4	4.5	140.3	1265	0	6.9299	F1M775	Diaph1	Protein Diaph1	NA	NA	NA	1.14443	0.446491	0.999511	NA	NA	NA	1.20538	0.388102	0.999664
F1M779	tr|F1M779|F1M779_RAT Clathrin heavy chain OS=Rattus norvegicus GN=Cltc PE=1 SV=1;sp|P11442|CLH1_RAT Clathrin heavy chain 1 OS=Rattus norvegicus GN=Cltc PE=1 SV=3	82	66.1	191.56	1675	0	323.31	F1M779	Cltc	Clathrin heavy chain	-1.05039	0.524801	0.917973	1.01401	0.8004	0.999511	1.03181	0.648444	0.999301	1.01438	0.845962	0.999664
F1M7B8	tr|F1M7B8|F1M7B8_RAT Protein Ube3a OS=Rattus norvegicus GN=Ube3a PE=1 SV=2	3	5	99.752	868	0.0011219	2.6044	F1M7B8	Ube3a	Protein Ube3a	NA	NA	NA	NA	NA	NA	NA	NA	NA	NA	NA	NA
F1M7F8	tr|F1M7F8|F1M7F8_RAT Oxidation resistance protein 1 OS=Rattus norvegicus GN=C7 PE=1 SV=2	3	5.1	93.885	845	0.0007767	3.1624	F1M7F8	C7	Oxidation resistance protein 1	NA	NA	NA	NA	NA	NA	NA	NA	NA	1.23524	0.337744	0.999664
F1M7J8	tr|F1M7J8|F1M7J8_RAT Protein Rbpms OS=Rattus norvegicus GN=Rbpms PE=1 SV=2;tr|F2Z3S5|F2Z3S5_RAT Protein Rbpms OS=Rattus norvegicus GN=Rbpms PE=1 SV=2;tr|F1M9Y9|F1M9Y9_RAT Protein Rbpms OS=Rattus norvegicus GN=Rbpms PE=1 SV=2	3	24.6	18.41	171	0	8.4962	F1M7J8	Rbpms	Protein Rbpms	-1.07839	0.764325	0.95346	-1.13298	0.247455	0.999511	-1.16656	0.24541	0.983055	-1.09848	0.472187	0.999664
F1M7K9	tr|F1M7K9|F1M7K9_RAT Protein Elp4 OS=Rattus norvegicus GN=Elp4 PE=4 SV=3	1	5.3	45.58	412	0	10.198	F1M7K9	Elp4	Protein Elp4	NA	NA	NA	NA	NA	NA	NA	NA	NA	NA	NA	NA
F1M7N7	tr|F1M7N7|F1M7N7_RAT Ribosomal protein S6 kinase OS=Rattus norvegicus GN=Rps6ka2 PE=3 SV=2	2	2.5	83.168	733	1	-2	F1M7N7	Rps6ka2	Ribosomal protein S6 kinase	NA	NA	NA	NA	NA	NA	NA	NA	NA	NA	NA	NA
F1M7P4	tr|F1M7P4|F1M7P4_RAT Peripherin OS=Rattus norvegicus GN=Prph PE=1 SV=1;sp|P21807|PERI_RAT Peripherin OS=Rattus norvegicus GN=Prph PE=1 SV=1	4	7.4	53.982	473	1	-2	F1M7P4	Prph	Peripherin	NA	NA	NA	NA	NA	NA	NA	NA	NA	NA	NA	NA
F1M7Q7	tr|F1M7Q7|F1M7Q7_RAT Protein Otud4 OS=Rattus norvegicus GN=Otud4 PE=1 SV=2	2	1.6	122.72	1105	0.0010969	2.3231	F1M7Q7	Otud4	Protein Otud4	NA	NA	NA	NA	NA	NA	NA	NA	NA	NA	NA	NA
F1M7S4	tr|F1M7S4|F1M7S4_RAT Mast cell carboxypeptidase A OS=Rattus norvegicus GN=Cpa3 PE=1 SV=3;sp|P21961|CBPA3_RAT Mast cell carboxypeptidase A (Fragment) OS=Rattus norvegicus GN=Cpa3 PE=1 SV=2	2	10	47.83	411	0	7.6211	F1M7S4	Cpa3	Mast cell carboxypeptidase A	NA	NA	NA	NA	NA	NA	NA	NA	NA	NA	NA	NA
F1M7W7	tr|F1M7W7|F1M7W7_RAT NEDD8-activating enzyme E1 regulatory subunit OS=Rattus norvegicus GN=Nae1 PE=1 SV=3	2	9.2	60.416	534	0.000408	4.0597	F1M7W7	Nae1	NEDD8-activating enzyme E1 regulatory subunit	-1.53194	0.161715	0.791812	-1.07477	0.665207	0.999511	-1.08746	0.622398	0.983055	-1.13086	0.550209	0.999664
F1M7Y3	tr|F1M7Y3|F1M7Y3_RAT Protein Rap1gds1 OS=Rattus norvegicus GN=Rap1gds1 PE=1 SV=2	3	7.7	52.248	478	0	4.7289	F1M7Y3	Rap1gds1	Protein Rap1gds1	NA	NA	NA	-1.02875	0.850228	0.999511	-1.12281	0.510983	0.983055	1.37155	0.201953	0.999664
F1M7Z1	tr|F1M7Z1|F1M7Z1_RAT Protein Edc3 OS=Rattus norvegicus GN=Edc3 PE=1 SV=3	3	9.5	55.893	506	0.0025585	2.3389	F1M7Z1	Edc3	Protein Edc3	NA	NA	NA	NA	NA	NA	NA	NA	NA	NA	NA	NA
F1M801	tr|F1M801|F1M801_RAT Anaphase promoting complex subunit 1 (Predicted) OS=Rattus norvegicus GN=Anapc1 PE=1 SV=2	3	3.3	216.08	1944	0	36.789	F1M801	Anapc1	Anaphase promoting complex subunit 1 (Predicted)	1.18011	0.655734	0.944789	-1.10175	0.701987	0.999511	1.04507	0.761302	0.999301	1.20286	0.497954	0.999664
F1M835	tr|F1M835|F1M835_RAT Carbonic reductase 4, isoform CRA_a OS=Rattus norvegicus GN=Cbr4 PE=1 SV=3;sp|Q7TS56|CBR4_RAT Carbonyl reductase family member 4 OS=Rattus norvegicus GN=Cbr4 PE=2 SV=1	2	14.8	25.286	236	0.0025632	2.3673	F1M835	Cbr4	Carbonic reductase 4, isoform CRA_a	-1.19131	0.358747	0.856781	1.17762	0.15531	0.999511	-1.08901	0.629148	0.983055	-1.03532	0.769935	0.999664
F1M8A5	tr|F1M8A5|F1M8A5_RAT Protein Hypk OS=Rattus norvegicus GN=Hypk PE=1 SV=1	1	14	14.661	129	0.00040502	3.9026	F1M8A5	Hypk	Protein Hypk	NA	NA	NA	NA	NA	NA	NA	NA	NA	NA	NA	NA
F1M8D7	tr|F1M8D7|F1M8D7_RAT Protein Ints1 OS=Rattus norvegicus GN=Ints1 PE=1 SV=3;tr|D3ZIT7|D3ZIT7_RAT Protein Ints1 OS=Rattus norvegicus GN=Ints1 PE=1 SV=3	1	2.8	79.524	713	0.0050269	1.8237	F1M8D7	Ints1	Protein Ints1	-1.27772	0.224071	0.819225	NA	NA	NA	NA	NA	NA	NA	NA	NA
F1M8E6	tr|F1M8E6|F1M8E6_RAT DNA ligase OS=Rattus norvegicus GN=LOC100911727 PE=3 SV=2;sp|Q9JHY8|DNLI1_RAT DNA ligase 1 OS=Rattus norvegicus GN=Lig1 PE=2 SV=1	1	2.4	92.937	832	0	6.6316	F1M8E6	Lig1	DNA ligase	NA	NA	NA	NA	NA	NA	NA	NA	NA	NA	NA	NA
F1M8K0	tr|F1M8K0|F1M8K0_RAT Protein Dag1 OS=Rattus norvegicus GN=Dag1 PE=1 SV=1	3	5.6	96.705	893	0	6.9835	F1M8K0	Dag1	Protein Dag1	-1.08942	0.627369	0.938138	1.11765	0.259256	0.999511	1.12018	0.226822	0.983055	-1.14426	0.309218	0.999664
F1M8K8	tr|F1M8K8|F1M8K8_RAT Muscleblind-like protein 2 OS=Rattus norvegicus GN=Mbnl2 PE=1 SV=3;sp|F2Z3T4|MBNL2_RAT Muscleblind-like protein 2 OS=Rattus norvegicus GN=Mbnl2 PE=1 SV=1	3	11	40.156	373	0	20.015	F1M8K8	Mbnl2	Muscleblind-like protein 2	NA	NA	NA	NA	NA	NA	-1.11185	0.566281	0.983055	-1.41331	0.195695	0.999664
F1M8L1	tr|F1M8L1|F1M8L1_RAT Kinesin-like protein OS=Rattus norvegicus GN=Kif2a PE=1 SV=2;tr|F1M745|F1M745_RAT Kinesin-like protein OS=Rattus norvegicus GN=Kif2a PE=1 SV=2;sp|Q9WV63|KIF2A_RAT Kinesin-like protein KIF2A OS=Rattus norvegicus GN=Kif2a PE=2 SV=2	4	9.5	79.688	704	0	7.5741	F1M8L1	Kif2a	Kinesin-like protein	-1.14911	0.244193	0.82075	-1.05725	0.660479	0.999511	-1.07782	0.424112	0.983055	-1.1405	0.35043	0.999664
F1M8L5	tr|F1M8L5|F1M8L5_RAT Propionyl-CoA carboxylase alpha chain, mitochondrial OS=Rattus norvegicus GN=Pcca PE=1 SV=2;tr|D4A882|D4A882_RAT Propionyl-CoA carboxylase alpha chain, mitochondrial OS=Rattus norvegicus GN=Pcca PE=1 SV=2;sp|P14882|PCCA_RAT Propionyl-C	5	13.6	69.119	626	0	10.882	F1M8L5	Pcca	Propionyl-CoA carboxylase alpha chain, mitochondrial	1.32372	0.0886584	0.72745	1.02814	0.734394	0.999511	-1.12687	0.550662	0.983055	-1.08806	0.663197	0.999664
F1M8N9	tr|F1M8N9|F1M8N9_RAT Sodium-dependent phosphate transporter 2 OS=Rattus norvegicus GN=Slc20a2 PE=1 SV=3;sp|Q63488|S20A2_RAT Sodium-dependent phosphate transporter 2 OS=Rattus norvegicus GN=Slc20a2 PE=1 SV=1	1	1.4	70.747	656	0.0049383	1.8885	F1M8N9	Slc20a2	Sodium-dependent phosphate transporter 2	NA	NA	NA	NA	NA	NA	NA	NA	NA	NA	NA	NA
F1M8P2	tr|F1M8P2|F1M8P2_RAT Protein Zyg11b OS=Rattus norvegicus GN=Zyg11b PE=1 SV=2	1	2.6	85.517	757	0.0010981	2.3383	F1M8P2	Zyg11b	Protein Zyg11b	NA	NA	NA	NA	NA	NA	NA	NA	NA	NA	NA	NA
F1M8V2	tr|F1M8V2|F1M8V2_RAT Protein Ube4b OS=Rattus norvegicus GN=Ube4b PE=1 SV=3	3	4.3	133.3	1173	0	13.233	F1M8V2	Ube4b	Protein Ube4b	1.45864	0.199314	0.811002	1.32051	0.311639	0.999511	1.28903	0.277962	0.983055	1.33194	0.270654	0.999664
F1M8X9	tr|F1M8X9|F1M8X9_RAT Protein Gbf1 OS=Rattus norvegicus GN=Gbf1 PE=1 SV=2	1	0.9	206.52	1861	0	11.823	F1M8X9	Gbf1	Protein Gbf1	NA	NA	NA	NA	NA	NA	NA	NA	NA	NA	NA	NA
F1M918	tr|F1M918|F1M918_RAT Protein Nlrp14 OS=Rattus norvegicus GN=Nlrp14 PE=4 SV=3;tr|M0R645|M0R645_RAT Protein Nlrp14 OS=Rattus norvegicus GN=Nlrp14 PE=4 SV=1	9	19.2	107.27	933	0	87.752	F1M918	Nlrp14	Protein Nlrp14	1.77573	0.00188393	0.577566	1.28256	0.12793	0.999511	1.40412	0.034916	0.983055	1.41531	0.0838373	0.999664
F1M943	tr|F1M943|F1M943_RAT Protein Armc8 OS=Rattus norvegicus GN=Armc8 PE=1 SV=2	2	4	75.432	673	0	13.586	F1M943	Armc8	Protein Armc8	NA	NA	NA	1.11272	0.801413	0.999511	1.36074	0.425391	0.983055	NA	NA	NA
F1M951	tr|F1M951|F1M951_RAT Protein-tyrosine-phosphatase OS=Rattus norvegicus GN=Ptpn23 PE=1 SV=1;sp|O88902|PTN23_RAT Tyrosine-protein phosphatase non-receptor type 23 (Fragment) OS=Rattus norvegicus GN=Ptpn23 PE=1 SV=2	2	2.7	182.19	1666	0	7.1875	F1M951	Ptpn23	Protein-tyrosine-phosphatase	NA	NA	NA	-2.00565	0.106721	0.999511	NA	NA	NA	-1.54595	0.0766261	0.999664
F1M953	tr|F1M953|F1M953_RAT Stress-70 protein, mitochondrial OS=Rattus norvegicus GN=Hspa9 PE=1 SV=1;sp|P48721|GRP75_RAT Stress-70 protein, mitochondrial OS=Rattus norvegicus GN=Hspa9 PE=1 SV=3	28	53.9	73.744	679	0	312.61	F1M953	Hspa9	Stress-70 protein, mitochondrial	1.01966	0.780708	0.958918	-1.0221	0.716093	0.999511	-1.06262	0.312317	0.983055	-1.06955	0.40838	0.999664
F1M957	tr|F1M957|F1M957_RAT von Willebrand factor OS=Rattus norvegicus GN=Vwf PE=1 SV=3	4	2	308.98	2812	0	4.5221	F1M957	Vwf	von Willebrand factor	NA	NA	NA	NA	NA	NA	NA	NA	NA	-1.08451	0.755175	0.999664
F1M964	tr|F1M964|F1M964_RAT Mitochondrial-processing peptidase subunit alpha OS=Rattus norvegicus GN=Pmpca PE=1 SV=2;tr|Q68FX8|Q68FX8_RAT Mitochondrial-processing peptidase subunit alpha OS=Rattus norvegicus GN=Pmpca PE=1 SV=1;sp|P20069|MPPA_RAT Mitochondrial-pro	6	19.3	58.381	523	0	21.866	F1M964	Pmpca	Mitochondrial-processing peptidase subunit alpha	-1.00656	0.938768	0.995755	1.12515	0.262568	0.999511	-1.06415	0.420361	0.983055	-1.00159	0.988297	0.999664
F1M978	tr|F1M978|F1M978_RAT Inositol monophosphatase 1 OS=Rattus norvegicus GN=Impa1 PE=1 SV=1;sp|P97697|IMPA1_RAT Inositol monophosphatase 1 OS=Rattus norvegicus GN=Impa1 PE=1 SV=2	5	22.4	30.495	277	0	14.922	F1M978	Impa1	Inositol monophosphatase 1	1.26116	0.20812	0.815554	1.11209	0.385242	0.999511	1.14856	0.143416	0.983055	1.19556	0.107814	0.999664
F1M980	tr|F1M980|F1M980_RAT Glutaminase kidney isoform, mitochondrial OS=Rattus norvegicus GN=Gls PE=1 SV=1	15	43.9	52.98	476	0	3.3751	F1M980	Gls	Glutaminase kidney isoform, mitochondrial	1.19184	0.409217	0.878572	1.44923	0.0450541	0.999511	1.13474	0.453692	0.983055	1.25442	0.397841	0.999664
F1M983	tr|F1M983|F1M983_RAT Protein Cfh OS=Rattus norvegicus GN=Cfh PE=1 SV=1;tr|G3V9R2|G3V9R2_RAT Protein Cfh OS=Rattus norvegicus GN=Cfh PE=1 SV=1	11	14.4	140.01	1234	0	61.541	F1M983	Cfh	Protein Cfh	1.00796	0.959146	0.995755	-1.01652	0.902695	0.999511	-1.18344	0.13313	0.983055	1.03875	0.774608	0.999664
F1M9B2	tr|F1M9B2|F1M9B2_RAT Insulin-like growth factor binding protein 7, isoform CRA_b OS=Rattus norvegicus GN=Igfbp7 PE=1 SV=2	4	26.3	28.949	281	0	11.705	F1M9B2	Igfbp7	Insulin-like growth factor binding protein 7, isoform CRA_b	-1.05402	0.666638	0.946617	1.08705	0.184019	0.999511	1.0677	0.453962	0.983055	-1.04964	0.709128	0.999664
F1M9C0	tr|F1M9C0|F1M9C0_RAT Protein Mapkapk2 OS=Rattus norvegicus GN=Mapkapk2 PE=1 SV=3	3	12.4	42.504	370	0	11.437	F1M9C0	Mapkapk2	Protein Mapkapk2	1.82639	0.0164087	0.577566	-1.00658	0.967928	0.999511	1.02294	0.914656	0.999301	1.57493	0.205477	0.999664
F1M9C9	tr|F1M9C9|F1M9C9_RAT Protein Hars2 OS=Rattus norvegicus GN=Hars2 PE=1 SV=1	3	6.9	57.327	507	0	5.3544	F1M9C9	Hars2	Protein Hars2	NA	NA	NA	NA	NA	NA	NA	NA	NA	NA	NA	NA
F1M9D6	tr|F1M9D6|F1M9D6_RAT Signal transducer and activator of transcription OS=Rattus norvegicus GN=Stat1 PE=1 SV=2	4	7.2	87.249	749	0.00039968	3.7091	F1M9D6	Stat1	Signal transducer and activator of transcription	NA	NA	NA	1.20363	0.31862	0.999511	1.06665	0.807371	0.999301	-1.40709	0.16324	0.999664
F1M9G7	tr|F1M9G7|F1M9G7_RAT CREB-binding protein OS=Rattus norvegicus GN=Crebbp PE=1 SV=1;sp|Q6JHU9|CBP_RAT CREB-binding protein OS=Rattus norvegicus GN=Crebbp PE=2 SV=1	1	0.6	265.63	2444	0.0028409	1.9752	F1M9G7	Crebbp	CREB-binding protein	NA	NA	NA	1.12615	0.600401	0.999511	1.0231	0.905121	0.999301	-1.09088	0.718982	0.999664
F1M9N4	tr|F1M9N4|F1M9N4_RAT Protein Mbnl1 OS=Rattus norvegicus GN=Mbnl1 PE=1 SV=2	4	11.4	41.746	387	0	15.918	F1M9N4	Mbnl1	Protein Mbnl1	NA	NA	NA	-1.05942	0.812018	0.999511	NA	NA	NA	NA	NA	NA
F1M9N7	tr|F1M9N7|F1M9N7_RAT Arf-GAP domain and FG repeat-containing protein 1 OS=Rattus norvegicus GN=Agfg1 PE=1 SV=2;sp|Q4KLH5|AGFG1_RAT Arf-GAP domain and FG repeat-containing protein 1 OS=Rattus norvegicus GN=Agfg1 PE=1 SV=1	2	5.9	58.054	560	0	5.0087	F1M9N7	Agfg1	Arf-GAP domain and FG repeat-containing protein 1	1.1261	0.404486	0.877829	-1.03242	0.662957	0.999511	NA	NA	NA	1.07244	0.570311	0.999664
F1M9N9	tr|F1M9N9|F1M9N9_RAT Protein Ank2 OS=Rattus norvegicus GN=Ank2 PE=1 SV=3;tr|F1M5N3|F1M5N3_RAT Protein Ank2 OS=Rattus norvegicus GN=Ank2 PE=1 SV=3;tr|F1LM42|F1LM42_RAT Protein Ank2 OS=Rattus norvegicus GN=Ank2 PE=1 SV=2	2	0.9	427.26	3908	0.0028429	1.9831	F1M9N9	Ank2	Protein Ank2	NA	NA	NA	NA	NA	NA	NA	NA	NA	NA	NA	NA
F1M9V7	tr|F1M9V7|F1M9V7_RAT Protein Npepps OS=Rattus norvegicus GN=Npepps PE=1 SV=1	15	24.1	103.34	920	0	114.22	F1M9V7	Npepps	Protein Npepps	-1.10772	0.389269	0.869733	1.07732	0.362099	0.999511	-1.00273	0.976802	0.999301	-1.06616	0.554186	0.999664
F1M9W9	tr|F1M9W9|F1M9W9_RAT Protein Trappc8 OS=Rattus norvegicus GN=Trappc8 PE=1 SV=2	3	3	160.35	1433	0	10.237	F1M9W9	Trappc8	Protein Trappc8	-1.11302	0.406041	0.878125	-1.18745	0.440743	0.999511	-1.41751	0.010011	0.983055	-1.24979	0.0826585	0.999664
F1MA04	tr|F1MA04|F1MA04_RAT Protein Wdr36 OS=Rattus norvegicus GN=Wdr36 PE=1 SV=3;tr|M0RAY7|M0RAY7_RAT Protein Wdr36 OS=Rattus norvegicus GN=Wdr36 PE=1 SV=1	2	2.7	97.44	881	0.00039809	3.6483	F1MA04	Wdr36	Protein Wdr36	NA	NA	NA	NA	NA	NA	NA	NA	NA	NA	NA	NA
F1MA18	tr|F1MA18|F1MA18_RAT Y-box-binding protein 3 OS=Rattus norvegicus GN=Ybx3 PE=1 SV=1;sp|Q62764|YBOX3_RAT Y-box-binding protein 3 OS=Rattus norvegicus GN=Ybx3 PE=2 SV=1	7	23	38.86	361	1	-2	F1MA18	Ybx3	Y-box-binding protein 3	NA	NA	NA	NA	NA	NA	NA	NA	NA	NA	NA	NA
F1MA31	tr|F1MA31|F1MA31_RAT Protein Kdm1a OS=Rattus norvegicus GN=Kdm1a PE=1 SV=3	5	8.9	94.6	867	0	61.902	F1MA31	Kdm1a	Protein Kdm1a	1.05695	0.684833	0.946617	1.04652	0.759071	0.999511	1.1474	0.221003	0.983055	-1.19759	0.461046	0.999664
F1MA52	tr|F1MA52|F1MA52_RAT Nuclear RNA export factor 1 OS=Rattus norvegicus GN=Nxf1 PE=1 SV=1;sp|O88984|NXF1_RAT Nuclear RNA export factor 1 OS=Rattus norvegicus GN=Nxf1 PE=2 SV=1	2	4.7	70.484	618	0	7.8193	F1MA52	Nxf1	Nuclear RNA export factor 1	1.89605	0.0552625	0.6745	1.28321	0.326859	0.999511	1.05312	0.834426	0.999301	NA	NA	NA
F1MA54	tr|F1MA54|F1MA54_RAT [Pyruvate dehydrogenase (acetyl-transferring)] kinase isozyme 1, mitochondrial OS=Rattus norvegicus GN=Pdk1 PE=1 SV=2;sp|Q63065|PDK1_RAT [Pyruvate dehydrogenase (acetyl-transferring)] kinase isozyme 1, mitochondrial OS=Rattus norvegicu	2	8.5	49.098	434	0	4.3771	F1MA54	Pdk1	[Pyruvate dehydrogenase (acetyl-transferring)] kinase isozyme 1, mitochondrial	NA	NA	NA	NA	NA	NA	NA	NA	NA	NA	NA	NA
F1MA59	tr|F1MA59|F1MA59_RAT Protein Col4a1 OS=Rattus norvegicus GN=Col4a1 PE=1 SV=1	8	7.5	160.61	1669	0	145.55	F1MA59	Col4a1	Protein Col4a1	1.59201	0.00135397	0.577566	1.01605	0.844398	0.999511	1.09656	0.404778	0.983055	1.17001	0.257078	0.999664
F1MA87	tr|F1MA87|F1MA87_RAT Cyclin-dependent kinase 6 OS=Rattus norvegicus GN=Cdk6 PE=1 SV=2	3	10.7	36.952	326	0.0018574	2.5417	F1MA87	Cdk6	Cyclin-dependent kinase 6	NA	NA	NA	-1.27363	0.205605	0.999511	NA	NA	NA	1.26709	0.267015	0.999664
F1MA98	sp|F1MA98|TPR_RAT Nucleoprotein TPR OS=Rattus norvegicus GN=Tpr PE=1 SV=1	1	0.8	267.3	2360	0.0011394	2.6152	TPR	Tpr	Nucleoprotein TPR	NA	NA	NA	NA	NA	NA	NA	NA	NA	NA	NA	NA
F1MAA1	tr|F1MAA1|F1MAA1_RAT Ubiquitin carboxyl-terminal hydrolase OS=Rattus norvegicus GN=Usp47 PE=1 SV=1	2	1.6	154.69	1355	0	4.5908	F1MAA1	Usp47	Ubiquitin carboxyl-terminal hydrolase	2.37988	0.111775	0.762062	NA	NA	NA	-1.15107	0.714571	0.999301	1.13267	0.454649	0.999664
F1MAA3	tr|F1MAA3|F1MAA3_RAT Protein LOC100909464 OS=Rattus norvegicus GN=LOC100909464 PE=1 SV=2	7	19.7	69.183	595	0	21.96	F1MAA3	LOC100909464	Protein LOC100909464	-1.35656	0.324115	0.842486	-1.04334	0.790144	0.999511	1.07303	0.60845	0.983055	-1.02053	0.920104	0.999664
F1MAA5	tr|F1MAA5|F1MAA5_RAT Protein Rangap1 OS=Rattus norvegicus GN=Rangap1 PE=1 SV=2	9	22.2	63.142	586	0	27.761	F1MAA5	Rangap1	Protein Rangap1	1.16801	0.32187	0.842486	-1.02285	0.7756	0.999511	1.02376	0.762374	0.999301	1.08765	0.367333	0.999664
F1MAA7	tr|F1MAA7|F1MAA7_RAT Protein Lamc1 OS=Rattus norvegicus GN=Lamc1 PE=1 SV=1	18	18	177.38	1607	0	67.601	F1MAA7	Lamc1	Protein Lamc1	-1.12281	0.323527	0.842486	1.03362	0.704455	0.999511	1.00575	0.952283	0.999301	1.01768	0.860849	0.999664
F1MAB9	tr|F1MAB9|F1MAB9_RAT Protein Tpd52 OS=Rattus norvegicus GN=Tpd52 PE=1 SV=2	3	20.1	24.269	224	0	11.053	F1MAB9	Tpd52	Protein Tpd52	1.14716	0.445401	0.887155	1.04979	0.755072	0.999511	1.01332	0.958417	0.999301	-1.1296	0.611439	0.999664
F1MAC0	tr|F1MAC0|F1MAC0_RAT Protein Ifi47 OS=Rattus norvegicus GN=Ifi47 PE=1 SV=1	1	2.4	47.432	420	0.0062718	1.7423	F1MAC0	Ifi47	Protein Ifi47	NA	NA	NA	NA	NA	NA	NA	NA	NA	NA	NA	NA
F1MAN8	tr|F1MAN8|F1MAN8_RAT Laminin, alpha 5, isoform CRA_a OS=Rattus norvegicus GN=Lama5 PE=1 SV=2	8	4.4	403.77	3713	0	26.789	F1MAN8	Lama5	Laminin, alpha 5, isoform CRA_a	1.3666	0.186867	0.799929	1.49816	0.184571	0.999511	1.45778	0.0719855	0.983055	1.11007	0.534474	0.999664
F1MAP9	tr|F1MAP9|F1MAP9_RAT E3 ubiquitin-protein ligase HUWE1 OS=Rattus norvegicus GN=Huwe1 PE=1 SV=2	7	2.5	460.5	4181	0	18.975	F1MAP9	Huwe1	E3 ubiquitin-protein ligase HUWE1	1.0484	0.888238	0.985114	1.24177	0.51405	0.999511	1.50071	0.0936579	0.983055	1.53179	0.197353	0.999664
F1SW39	tr|F1SW39|F1SW39_RAT PC4 and SFRS1 interacting protein 1 OS=Rattus norvegicus GN=Psip1 PE=1 SV=1;sp|Q812D1|PSIP1_RAT PC4 and SFRS1-interacting protein OS=Rattus norvegicus GN=Psip1 PE=2 SV=1	6	15.9	59.615	528	0	16.326	F1SW39	Psip1	PC4 and SFRS1 interacting protein 1	-1.39142	0.148945	0.791812	1.05963	0.788618	0.999511	1.01347	0.951417	0.999301	1.08668	0.772734	0.999664
F2Z3Q8	tr|F2Z3Q8|F2Z3Q8_RAT Importin subunit beta-1 OS=Rattus norvegicus GN=Kpnb1 PE=1 SV=1;sp|P52296|IMB1_RAT Importin subunit beta-1 OS=Rattus norvegicus GN=Kpnb1 PE=1 SV=1	31	53.7	97.183	876	0	323.31	F2Z3Q8	Kpnb1	Importin subunit beta-1	-1.3986	0.214861	0.819225	1.06723	0.485238	0.999511	1.07615	0.493766	0.983055	1.08538	0.570577	0.999664
F2Z3R2	tr|F2Z3R2|F2Z3R2_RAT Protein Fblim1 OS=Rattus norvegicus GN=Hnrnpl PE=1 SV=1;tr|F1LQ48|F1LQ48_RAT Protein Fblim1 OS=Rattus norvegicus GN=Hnrnpl PE=1 SV=2;tr|Q5U1Y5|Q5U1Y5_RAT Heterogenous nuclear ribonucleoprotein L OS=Rattus norvegicus GN=Fblim1 PE=1 SV=1	19	57	63.963	586	0	323.31	F2Z3R2	Hnrnpl	Protein Fblim1	-1.0254	0.786221	0.960421	NA	NA	NA	NA	NA	NA	NA	NA	NA
F2Z3R4	tr|F2Z3R4|F2Z3R4_RAT Nuclear factor 1 OS=Rattus norvegicus GN=Nfix PE=1 SV=1	6	18.6	48.867	441	0	19.085	F2Z3R4	Nfix	Nuclear factor 1	1.65933	0.0318138	0.603428	1.09568	0.643051	0.999511	1.40899	0.202117	0.983055	1.37364	0.19667	0.999664
F2Z3S9	tr|F2Z3S9|F2Z3S9_RAT Protein Nr2f1 OS=Rattus norvegicus GN=Nr2f1 PE=3 SV=1;sp|O09018|COT2_RAT COUP transcription factor 2 OS=Rattus norvegicus GN=Nr2f2 PE=1 SV=1	3	14.8	45.899	420	0	22.863	F2Z3S9	Nr2f1	Protein Nr2f1	1.32599	0.333054	0.845692	NA	NA	NA	1.4721	0.0369066	0.983055	1.46574	0.01322	0.999664
F2Z3T0	tr|F2Z3T0|F2Z3T0_RAT Parafibromin OS=Rattus norvegicus GN=Cdc73 PE=1 SV=1;sp|Q4V8C8|CDC73_RAT Parafibromin OS=Rattus norvegicus GN=Cdc73 PE=2 SV=1	7	19.2	60.576	531	0	25.828	F2Z3T0	Cdc73	Parafibromin	1.55804	0.0810085	0.722416	-1.102	0.70239	0.999511	1.09042	0.739952	0.998839	1.05181	0.870535	0.999664
F2Z3T7	tr|F2Z3T7|F2Z3T7_RAT Isochorismatase domain-containing protein 1 OS=Rattus norvegicus GN=Isoc1 PE=1 SV=1;sp|Q6I7R3|ISOC1_RAT Isochorismatase domain-containing protein 1 OS=Rattus norvegicus GN=Isoc1 PE=2 SV=1	8	47.8	32.032	297	0	59.018	F2Z3T7	Isoc1	Isochorismatase domain-containing protein 1	1.05413	0.600197	0.934547	1.04961	0.648211	0.999511	1.06675	0.58082	0.983055	1.052	0.711143	0.999664
F2Z3T8	tr|F2Z3T8|F2Z3T8_RAT Guanine nucleotide-binding protein subunit gamma (Fragment) OS=Rattus norvegicus GN=LOC100360499 PE=3 SV=1;sp|P63219|GBG5_RAT Guanine nucleotide-binding protein G(I)/G(S)/G(O) subunit gamma-5 OS=Rattus norvegicus GN=Gng5 PE=3 SV=1	1	40.3	7.1872	67	0	16.68	F2Z3T8	LOC100360499	Guanine nucleotide-binding protein subunit gamma (Fragment)	-1.72113	0.0116945	0.577566	1.01942	0.903645	0.999511	-1.0602	0.699449	0.999301	-1.61737	0.203694	0.999664
F2Z3T9	tr|F2Z3T9|F2Z3T9_RAT Protein U2af2 OS=Rattus norvegicus GN=U2af2 PE=1 SV=1	10	38.1	53.516	475	0	163.01	F2Z3T9	U2af2	Protein U2af2	-1.25022	0.451032	0.889482	-1.06667	0.773178	0.999511	1.12357	0.647615	0.985215	1.40763	0.23236	0.999664
F6PUQ7	tr|F6PUQ7|F6PUQ7_RAT Protein Nmd3 OS=Rattus norvegicus GN=Nmd3 PE=1 SV=2	1	2.2	57.746	503	0	3.8567	F6PUQ7	Nmd3	Protein Nmd3	NA	NA	NA	NA	NA	NA	NA	NA	NA	NA	NA	NA
F6Q5K7	tr|F6Q5K7|F6Q5K7_RAT Mitochondrial ribosomal protein S18B, isoform CRA_a OS=Rattus norvegicus GN=Mrps18b PE=1 SV=1	2	22.2	29.159	257	0	22.427	F6Q5K7	Mrps18b	Mitochondrial ribosomal protein S18B, isoform CRA_a	1.44532	0.12293	0.786852	1.06986	0.75798	0.999511	1.06436	0.784414	0.999301	1.17683	0.5846	0.999664
F6SF42	tr|F6SF42|F6SF42_RAT Protein Krt33b OS=Rattus norvegicus GN=Krt31 PE=3 SV=1;tr|F1MAF7|F1MAF7_RAT Protein Krt31 OS=Rattus norvegicus GN=Krt31 PE=3 SV=2	6	15.1	46.116	405	0	17.853	F6SF42	Krt31	Protein Krt33b	-1.86013	0.230215	0.819225	-2.32119	0.0341166	0.999511	-1.29333	0.574324	0.983055	NA	NA	NA
F6T071	tr|F6T071|F6T071_RAT Golgi reassembly-stacking protein 2 OS=Rattus norvegicus GN=Gorasp2 PE=1 SV=2;sp|Q9R064|GORS2_RAT Golgi reassembly-stacking protein 2 OS=Rattus norvegicus GN=Gorasp2 PE=1 SV=3	5	23.8	39.932	386	0	70.851	F6T071	Gorasp2	Golgi reassembly-stacking protein 2	1.01416	0.868631	0.983746	-1.07573	0.354836	0.999511	1.00625	0.929865	0.999301	-1.11832	0.21427	0.999664
F7ENH8	tr|F7ENH8|F7ENH8_RAT Histone deacetylase OS=Rattus norvegicus GN=Hdac2 PE=1 SV=1	11	46.5	55.345	488	0	45.286	F7ENH8	Hdac2	Histone deacetylase	1.15574	0.401856	0.87642	-1.08594	0.326416	0.999511	-1.03996	0.617092	0.985264	1.07697	0.514277	0.999664
F7EPH4	tr|F7EPH4|F7EPH4_RAT Protein Sar1a OS=Rattus norvegicus GN=Ppa1 PE=1 SV=1	15	73	32.771	289	0	139.99	F7EPH4	Ppa1	Protein Sar1a	-1.17649	0.234777	0.82075	-1.05308	0.583468	0.999511	-1.13452	0.213342	0.983055	1.03829	0.731517	0.999664
F7ES73	tr|F7ES73|F7ES73_RAT Protein Nub1 OS=Rattus norvegicus GN=Nub1 PE=1 SV=1	2	3.4	70.055	612	0.0018875	2.7342	F7ES73	Nub1	Protein Nub1	NA	NA	NA	-1.00362	0.972004	0.999511	NA	NA	NA	-1.1268	0.304326	0.999664
F7ESM5	tr|F7ESM5|F7ESM5_RAT Nitrilase 1, isoform CRA_a OS=Rattus norvegicus GN=Nit1 PE=1 SV=1;sp|Q7TQ94|NIT1_RAT Nitrilase homolog 1 OS=Rattus norvegicus GN=Nit1 PE=2 SV=1	12	66.7	32.033	291	0	95.85	F7ESM5	Nit1	Nitrilase 1, isoform CRA_a	1.08619	0.391077	0.869733	1.01568	0.853107	0.999511	-1.00932	0.895452	0.999301	1.04093	0.710832	0.999664
F7EUB6	tr|F7EUB6|F7EUB6_RAT Fibrinogen alpha chain OS=Rattus norvegicus GN=Fga PE=1 SV=1;tr|Q7TQ70|Q7TQ70_RAT Ac1873 OS=Rattus norvegicus GN=Fga PE=1 SV=1;sp|P06399|FIBA_RAT Fibrinogen alpha chain OS=Rattus norvegicus GN=Fga PE=1 SV=3	13	34.1	60.126	546	0	107.06	F7EUB6	Fga	Fibrinogen alpha chain	-1.16032	0.266708	0.825239	-1.10221	0.35447	0.999511	-1.20636	0.0276016	0.983055	-1.14159	0.228197	0.999664
F7EWC1	tr|F7EWC1|F7EWC1_RAT Protein Vasp OS=Rattus norvegicus GN=Vasp PE=1 SV=2	4	17.1	39.485	374	0	10.324	F7EWC1	Vasp	Protein Vasp	1.27553	0.0864097	0.726909	1.01081	0.912434	0.999511	-1.044	0.562408	0.991505	1.08105	0.372759	0.999664
F7EXH3	tr|F7EXH3|F7EXH3_RAT Protein Zmynd11 OS=Rattus norvegicus GN=Zmynd11 PE=1 SV=1;tr|F7FKH2|F7FKH2_RAT Protein Zmynd11 OS=Rattus norvegicus GN=Zmynd11 PE=1 SV=1	1	2.2	70.299	604	0	5.0979	F7EXH3	Zmynd11	Protein Zmynd11	NA	NA	NA	-1.1763	0.520118	0.999511	-1.03876	0.873977	0.999301	1.11533	0.681804	0.999664
F7EY92	tr|F7EY92|F7EY92_RAT Methyl-CpG binding domain protein 3 (Predicted), isoform CRA_c OS=Rattus norvegicus GN=Mbd3 PE=1 SV=2	6	29.5	28.467	254	0	24.759	F7EY92	Mbd3	Methyl-CpG binding domain protein 3 (Predicted), isoform CRA_c	1.03772	0.871302	0.983905	1.22521	0.392271	0.999511	1.1307	0.522793	0.983055	-1.14063	0.59795	0.999664
F7EZ89	tr|F7EZ89|F7EZ89_RAT Protein Tbc1d15 OS=Rattus norvegicus GN=Tbc1d15 PE=1 SV=2	4	4.1	78.698	688	0	15.36	F7EZ89	Tbc1d15	Protein Tbc1d15	1.72452	0.0501374	0.6745	1.09624	0.705542	0.999511	1.20584	0.39711	0.983055	1.35976	0.292622	0.999664
F7EZZ0	tr|F7EZZ0|F7EZZ0_RAT Disks large-associated protein 3 OS=Rattus norvegicus GN=Dap3 PE=1 SV=1	6	27.5	45.111	396	0	40.109	F7EZZ0	Dap3	Disks large-associated protein 3	1.50108	0.0721902	0.692835	1.09897	0.661717	0.999511	-1.02721	0.888929	0.999301	1.14474	0.661591	0.999664
F7F246	tr|F7F246|F7F246_RAT Protein Casp7 OS=Rattus norvegicus GN=Casp7 PE=1 SV=1	5	16.8	33.997	303	0	18.572	F7F246	Casp7	Protein Casp7	1.56089	0.0245834	0.577566	1.02645	0.89044	0.999511	1.01289	0.94022	0.999301	-1.07275	0.748213	0.999664
F7F5A1	tr|F7F5A1|F7F5A1_RAT Protein Ube2e3 OS=Rattus norvegicus GN=Ube2e3 PE=1 SV=2	1	14.9	22.57	201	0	23.988	F7F5A1	Ube2e3	Protein Ube2e3	NA	NA	NA	-1.16549	0.504148	0.999511	1.12543	0.446735	0.983055	-1.1092	0.661422	0.999664
F7F9U6	tr|F7F9U6|F7F9U6_RAT Plectin OS=Rattus norvegicus GN=Plec PE=1 SV=1;sp|P30427|PLEC_RAT Plectin OS=Rattus norvegicus GN=Plec PE=1 SV=2	4	1.7	517.41	4544	0	30.521	F7F9U6	Plec	Plectin	-1.07598	0.648831	0.944789	-1.02139	0.925711	0.999511	-1.61882	0.0599346	0.983055	NA	NA	NA
F7FDC8	tr|F7FDC8|F7FDC8_RAT Uncharacterized protein OS=Rattus norvegicus PE=4 SV=2;tr|M0R558|M0R558_RAT Uncharacterized protein OS=Rattus norvegicus PE=4 SV=1;tr|M0R7N8|M0R7N8_RAT Uncharacterized protein OS=Rattus norvegicus PE=4 SV=1;tr|M0R545|M0R545_RAT Unchara	1	2.1	42.278	373	0.0077711	1.6719	F7FDC8	¬	Uncharacterized protein OS=Rattus norvegicus PE=4 SV=2;tr	1.03495	0.842277	0.97364	NA	NA	NA	NA	NA	NA	NA	NA	NA
F7FKI5	tr|F7FKI5|F7FKI5_RAT Pyruvate dehydrogenase E1 component subunit alpha OS=Rattus norvegicus GN=Pdha1 PE=1 SV=2;tr|D4A5G8|D4A5G8_RAT Pyruvate dehydrogenase E1 component subunit alpha OS=Rattus norvegicus GN=Pdha1l1 PE=1 SV=3;sp|P26284|ODPA_RAT Pyruvate dehy	10	41.4	43.113	389	0	49.387	F7FKI5	Pdha1	Pyruvate dehydrogenase E1 component subunit alpha	1.10505	0.461459	0.89195	-1.02718	0.757052	0.999511	-1.05385	0.599848	0.983055	-1.10955	0.296526	0.999664
F7FLB2	tr|F7FLB2|F7FLB2_RAT Pgm2 protein OS=Rattus norvegicus GN=Pgm2 PE=1 SV=2	11	24.8	69.057	620	0	24.028	F7FLB2	Pgm2	Pgm2 protein	1.17554	0.251975	0.824455	-1.00542	0.946851	0.999511	1.10798	0.16832	0.983055	1.31575	0.0683372	0.999664
F7FM32	tr|F7FM32|F7FM32_RAT Protein RGD1311345 OS=Rattus norvegicus GN=RGD1311345 PE=1 SV=1	3	10	39.059	341	0	3.8767	F7FM32	RGD1311345	Protein RGD1311345	1.49734	0.0227489	0.577566	1.1965	0.23145	0.999511	1.17687	0.229689	0.983055	1.08334	0.46588	0.999664
F7FPF5	tr|F7FPF5|F7FPF5_RAT Protein Sp100 OS=Rattus norvegicus GN=Sp100 PE=1 SV=2	1	6.2	37.99	338	0.00038329	2.9364	F7FPF5	Sp100	Protein Sp100	NA	NA	NA	1.30421	0.247713	0.999511	NA	NA	NA	NA	NA	NA
F8WFG6	tr|F8WFG6|F8WFG6_RAT Scavenger receptor class B member 1 OS=Rattus norvegicus GN=Scarb1 PE=1 SV=2;sp|P97943|SCRB1_RAT Scavenger receptor class B member 1 OS=Rattus norvegicus GN=Scarb1 PE=1 SV=1;tr|G3V636|G3V636_RAT Scavenger receptor class B member 1 OS=R	13	44.1	54.128	479	0	112.29	F8WFG6	Scarb1	Scavenger receptor class B member 1	-1.12888	0.600304	0.934547	1.08362	0.521096	0.999511	-1.05667	0.722503	0.995561	-1.13374	0.369786	0.999664
F8WFH8	tr|F8WFH8|F8WFH8_RAT Tryptophan--tRNA ligase, cytoplasmic OS=Rattus norvegicus GN=Wars PE=1 SV=1;sp|Q6P7B0|SYWC_RAT Tryptophan--tRNA ligase, cytoplasmic OS=Rattus norvegicus GN=Wars PE=1 SV=2	10	34.7	53.426	475	0	26.128	F8WFH8	Wars	Tryptophan--tRNA ligase, cytoplasmic	-1.02179	0.811295	0.96569	-1.09643	0.162368	0.999511	-1.09188	0.173285	0.983055	1.0839	0.341815	0.999664
F8WFP9	tr|F8WFP9|F8WFP9_RAT ERO1-like protein alpha OS=Rattus norvegicus GN=Ero1l PE=1 SV=3;sp|Q8R4A1|ERO1A_RAT ERO1-like protein alpha OS=Rattus norvegicus GN=Ero1l PE=1 SV=1	3	11.6	54.018	464	0	7.1286	F8WFP9	Ero1l	ERO1-like protein alpha	1.41306	0.12534	0.786852	1.04528	0.681715	0.999511	-1.15355	0.182118	0.983055	-1.24543	0.448359	0.999664
F8WFR6	tr|F8WFR6|F8WFR6_RAT Glycogenin-1 OS=Rattus norvegicus GN=Gyg1 PE=1 SV=1;sp|O08730|GLYG_RAT Glycogenin-1 OS=Rattus norvegicus GN=Gyg1 PE=2 SV=4	1	10.9	37.145	331	0	3.5185	F8WFR6	Gyg1	Glycogenin-1	NA	NA	NA	NA	NA	NA	NA	NA	NA	NA	NA	NA
F8WG67	tr|F8WG67|F8WG67_RAT Acyl-CoA thioesterase 7, isoform CRA_a OS=Rattus norvegicus GN=Acot7 PE=1 SV=2;sp|Q64559|BACH_RAT Cytosolic acyl coenzyme A thioester hydrolase OS=Rattus norvegicus GN=Acot7 PE=1 SV=4	1	3	40.968	372	0	5.0944	F8WG67	Acot7	Acyl-CoA thioesterase 7, isoform CRA_a	1.39687	0.146777	0.791812	-1.00095	0.995004	0.999511	1.40166	0.11806	0.983055	1.09057	0.744429	0.999664
F8WG88	tr|F8WG88|F8WG88_RAT Follistatin-related protein 1 OS=Rattus norvegicus GN=Fstl1 PE=4 SV=3;sp|Q62632|FSTL1_RAT Follistatin-related protein 1 OS=Rattus norvegicus GN=Fstl1 PE=1 SV=1	1	3.2	60.673	535	0.0032799	2.0134	F8WG88	Fstl1	Follistatin-related protein 1	1.3287	0.175298	0.791812	NA	NA	NA	NA	NA	NA	NA	NA	NA
G3V607	tr|G3V607|G3V607_RAT Rab proteins geranylgeranyltransferase component A 1 OS=Rattus norvegicus GN=Chm PE=1 SV=2;sp|P37727|RAE1_RAT Rab proteins geranylgeranyltransferase component A 1 OS=Rattus norvegicus GN=Chm PE=1 SV=1	1	1.5	72.103	647	0.00041068	4.1077	G3V607	Chm	Rab proteins geranylgeranyltransferase component A 1	NA	NA	NA	NA	NA	NA	NA	NA	NA	NA	NA	NA
G3V615	tr|G3V615|G3V615_RAT Complement factor B, isoform CRA_b OS=Rattus norvegicus GN=C2 PE=1 SV=1	12	25.8	85.352	763	0	58.27	G3V615	C2	Complement factor B, isoform CRA_b	1.13363	0.191744	0.803229	1.08145	0.282121	0.999511	-1.0356	0.607269	0.983055	-1.00298	0.970181	0.999664
G3V616	tr|G3V616|G3V616_RAT Divalent cation tolerant protein CUTA, isoform CRA_b OS=Rattus norvegicus GN=Cuta PE=1 SV=1;sp|Q6MGD0|CUTA_RAT Protein CutA OS=Rattus norvegicus GN=Cuta PE=1 SV=2	3	39.5	18.758	177	0	20.756	G3V616	Cuta	Divalent cation tolerant protein CUTA, isoform CRA_b	-1.00563	0.970502	0.995755	1.04577	0.775655	0.999511	1.20984	0.203284	0.983055	-1.01777	0.906618	0.999664
G3V624	tr|G3V624|G3V624_RAT Coronin OS=Rattus norvegicus GN=Coro1c PE=1 SV=1	4	15.8	53.177	474	0	39.166	G3V624	Coro1c	Coronin	-1.10643	0.542428	0.919996	-1.06696	0.569078	0.999511	1.02158	0.821675	0.999301	1.10291	0.574776	0.999664
G3V640	tr|G3V640|G3V640_RAT Mitochondrial import inner membrane translocase subunit TIM44 OS=Rattus norvegicus GN=Timm44 PE=1 SV=1;sp|O35094|TIM44_RAT Mitochondrial import inner membrane translocase subunit TIM44 OS=Rattus norvegicus GN=Timm44 PE=1 SV=1	5	11.5	51.06	453	0	45.689	G3V640	Timm44	Mitochondrial import inner membrane translocase subunit TIM44	-1.04403	0.744387	0.947282	1.17463	0.220122	0.999511	-1.06722	0.533782	0.983055	1.01407	0.909558	0.999664
G3V644	tr|G3V644|G3V644_RAT NADH dehydrogenase (Ubiquinone) flavoprotein 3-like, isoform CRA_a OS=Rattus norvegicus GN=Ndufv3 PE=1 SV=1	6	23.6	49.299	458	0	11.98	G3V644	Ndufv3	NADH dehydrogenase (Ubiquinone) flavoprotein 3-like, isoform CRA_a	1.04857	0.746398	0.947978	-1.0321	0.798061	0.999511	1.01058	0.933044	0.999301	1.10607	0.636283	0.999664
G3V647	tr|G3V647|G3V647_RAT Pyridoxal kinase OS=Rattus norvegicus GN=Pdxk PE=1 SV=1;sp|O35331|PDXK_RAT Pyridoxal kinase OS=Rattus norvegicus GN=Pdxk PE=1 SV=1;tr|D3Z8P5|D3Z8P5_RAT Protein RGD1566085 OS=Rattus norvegicus GN=RGD1566085 PE=4 SV=2	5	31.4	34.855	312	0	64.499	G3V647	Pdxk	Pyridoxal kinase	1.22657	0.155649	0.791812	-1.05904	0.682421	0.999511	1.25638	0.194483	0.983055	-1.04047	0.850176	0.999664
G3V661	tr|G3V661|G3V661_RAT Bromodomain adjacent to zinc finger domain protein 1B OS=Rattus norvegicus GN=Baz1b PE=1 SV=1	2	1.8	170.29	1476	0	5.641	G3V661	Baz1b	Bromodomain adjacent to zinc finger domain protein 1B	NA	NA	NA	NA	NA	NA	NA	NA	NA	-1.16254	0.338641	0.999664
G3V662	tr|G3V662|G3V662_RAT Nuclear pore complex protein Nup153 OS=Rattus norvegicus GN=Nup153 PE=1 SV=1;sp|P49791|NU153_RAT Nuclear pore complex protein Nup153 OS=Rattus norvegicus GN=Nup153 PE=1 SV=1	2	2.6	152.83	1468	0	6.7452	G3V662	Nup153	Nuclear pore complex protein Nup153	NA	NA	NA	-1.26626	0.405657	0.999511	1.02255	0.903144	0.999301	1.08354	0.761823	0.999664
G3V667	tr|G3V667|G3V667_RAT Integrin, alpha 6, isoform CRA_a OS=Rattus norvegicus GN=Itga6 PE=1 SV=1;tr|G3V991|G3V991_RAT Integrin, alpha 6, isoform CRA_b OS=Rattus norvegicus GN=Itga6 PE=1 SV=1	2	4.9	119.48	1073	0	23.356	G3V667	Itga6	Integrin, alpha 6, isoform CRA_a	1.13607	0.356137	0.856781	-1.03149	0.809981	0.999511	1.14287	0.155109	0.983055	-1.10633	0.47194	0.999664
G3V678	tr|G3V678|G3V678_RAT Protein LOC100912534 OS=Rattus norvegicus GN=LOC100912534 PE=1 SV=1	1	12.7	17.143	150	0	6.0519	G3V678	LOC100912534	Protein LOC100912534	NA	NA	NA	NA	NA	NA	NA	NA	NA	NA	NA	NA
G3V679	tr|G3V679|G3V679_RAT Transferrin receptor protein 1 OS=Rattus norvegicus GN=Tfrc PE=1 SV=1;sp|Q99376|TFR1_RAT Transferrin receptor protein 1 (Fragment) OS=Rattus norvegicus GN=Tfrc PE=2 SV=1	1	1.2	85.875	761	0.00077489	2.8848	G3V679	Tfrc	Transferrin receptor protein 1	1.33301	0.335801	0.847862	1.20106	0.239737	0.999511	-1.12212	0.682774	0.991505	1.41982	0.289313	0.999664
G3V681	tr|G3V681|G3V681_RAT Protein Mcm4 OS=Rattus norvegicus GN=Mcm4 PE=1 SV=1	19	33.5	96.57	862	0	141.03	G3V681	Mcm4	Protein Mcm4	-1.00521	0.964491	0.995755	-1.0674	0.297761	0.999511	-1.05091	0.456	0.983055	-1.13117	0.126987	0.999664
G3V699	tr|G3V699|G3V699_RAT Protein transport protein Sec31A OS=Rattus norvegicus GN=Sec31a PE=1 SV=1;sp|Q9Z2Q1|SC31A_RAT Protein transport protein Sec31A OS=Rattus norvegicus GN=Sec31a PE=1 SV=2	31	42.6	135.2	1249	0	323.31	G3V699	Sec31a	Protein transport protein Sec31A	1.07095	0.366409	0.864537	1.03191	0.545617	0.999511	1.05407	0.332591	0.983055	1.0644	0.407347	0.999664
G3V6A9	tr|G3V6A9|G3V6A9_RAT Protein LOC100911714 OS=Rattus norvegicus GN=LOC100911714 PE=4 SV=2;tr|D4A7W8|D4A7W8_RAT Microfibrillar-associated protein 4 OS=Rattus norvegicus GN=LOC102553715 PE=4 SV=3	5	44.5	28.805	256	0	142.66	G3V6A9	LOC100911714	Protein LOC100911714	1.22477	0.184147	0.79765	1.02932	0.875597	0.999511	1.34896	0.197888	0.983055	1.2362	0.34033	0.999664
G3V6B0	tr|G3V6B0|G3V6B0_RAT Protein Pdxdc1 OS=Rattus norvegicus GN=Pdxdc1 PE=1 SV=1;tr|F1M024|F1M024_RAT Uncharacterized protein OS=Rattus norvegicus PE=1 SV=2	5	9.8	86.97	785	0	46.804	G3V6B0	Pdxdc1	Protein Pdxdc1	1.7723	0.0939228	0.730407	-1.22245	0.453686	0.999511	1.41056	0.200195	0.983055	1.22414	0.608295	0.999664
G3V6C3	tr|G3V6C3|G3V6C3_RAT Protein Pbdc1 OS=Rattus norvegicus GN=Pbdc1 PE=1 SV=1	2	12.6	22.423	198	0	5.7715	G3V6C3	Pbdc1	Protein Pbdc1	NA	NA	NA	-1.30014	0.0401398	0.999511	-1.09017	0.478446	0.983055	NA	NA	NA
G3V6C4	tr|G3V6C4|G3V6C4_RAT UDP-glucose 6-dehydrogenase OS=Rattus norvegicus GN=Ugdh PE=1 SV=1;sp|O70199|UGDH_RAT UDP-glucose 6-dehydrogenase OS=Rattus norvegicus GN=Ugdh PE=2 SV=1	9	28.4	54.886	493	0	35.257	G3V6C4	Ugdh	UDP-glucose 6-dehydrogenase	1.00441	0.972519	0.995755	1.13784	0.104736	0.999511	1.05661	0.523713	0.983055	-1.07258	0.425886	0.999664
G3V6D0	tr|G3V6D0|G3V6D0_RAT Alpha-fetoprotein OS=Rattus norvegicus GN=Afp PE=4 SV=1	36	69.2	68.399	611	0	323.31	G3V6D0	Afp	Alpha-fetoprotein	1.17448	0.279085	0.829754	1.05665	0.643754	0.999511	NA	NA	NA	1.0765	0.598094	0.999664
G3V6D3	tr|G3V6D3|G3V6D3_RAT ATP synthase subunit beta OS=Rattus norvegicus GN=Atp5b PE=1 SV=1;sp|P10719|ATPB_RAT ATP synthase subunit beta, mitochondrial OS=Rattus norvegicus GN=Atp5b PE=1 SV=2	29	73.2	56.344	529	0	323.31	G3V6D3	Atp5b	ATP synthase subunit beta	-1.03164	0.695513	0.946617	-1.05731	0.356237	0.999511	-1.02094	0.719315	0.999301	-1.01282	0.873296	0.999664
G3V6E4	tr|G3V6E4|G3V6E4_RAT Golgi resident protein GCP60 OS=Rattus norvegicus GN=Acbd3 PE=1 SV=2	3	10.5	53.227	455	0.00041085	4.1396	G3V6E4	Acbd3	Golgi resident protein GCP60	NA	NA	NA	NA	NA	NA	-1.03466	0.829244	0.999301	NA	NA	NA
G3V6E7	tr|G3V6E7|G3V6E7_RAT Fibromodulin OS=Rattus norvegicus GN=Fmod PE=4 SV=1;sp|P50609|FMOD_RAT Fibromodulin OS=Rattus norvegicus GN=Fmod PE=2 SV=1	4	17.8	43.133	376	0	21.058	G3V6E7	Fmod	Fibromodulin	1.04559	0.758172	0.952	-1.2667	0.177791	0.999511	-1.1191	0.350598	0.983055	-1.05338	0.720016	0.999664
G3V6F4	tr|G3V6F4|G3V6F4_RAT O-linked N-acetylglucosamine (GlcNAc) transferase (UDP-N-acetylglucosamine:polypeptide-N-acetylglucosaminyl transferase), isoform CRA_b OS=Rattus norvegicus GN=Ogt PE=1 SV=2;sp|P56558|OGT1_RAT UDP-N-acetylglucosamine--peptide N-acetylg	7	9.4	115.73	1036	0	14.535	G3V6F4	Ogt	O-linked N-acetylglucosamine (GlcNAc) transferase (UDP-N-acetylglucosamine:polypeptide-N-acetylglucosaminyl transferase), isoform CRA_b	-1.00786	0.947383	0.995755	-1.02005	0.857431	0.999511	-1.02579	0.871603	0.999301	-1.26461	0.305898	0.999664
G3V6F5	tr|G3V6F5|G3V6F5_RAT ElaC homolog 2 (E. coli) OS=Rattus norvegicus GN=Elac2 PE=1 SV=1;sp|Q8CGS5|RNZ2_RAT Zinc phosphodiesterase ELAC protein 2 OS=Rattus norvegicus GN=Elac2 PE=2 SV=1	3	6	92.33	827	0	9.5745	G3V6F5	Elac2	ElaC homolog 2 (E. coli)	NA	NA	NA	-1.0413	0.833092	0.999511	NA	NA	NA	1.20538	0.273859	0.999664
G3V6H0	tr|G3V6H0|G3V6H0_RAT Protein LOC102555167 OS=Rattus norvegicus GN=LOC100363782 PE=3 SV=1;sp|P10536|RAB1B_RAT Ras-related protein Rab-1B OS=Rattus norvegicus GN=Rab1b PE=1 SV=1	1	7.5	22.177	201	0.0029049	2.2571	G3V6H0	LOC100363782	Protein LOC102555167	NA	NA	NA	1.18494	0.621469	0.999511	-1.23719	0.593248	0.983055	1.58669	0.232412	0.999664
G3V6H1	tr|G3V6H1|G3V6H1_RAT Protein Galc OS=Rattus norvegicus GN=Galc PE=1 SV=3	3	11.3	77.057	684	0	42.271	G3V6H1	Galc	Protein Galc	1.71861	0.0428272	0.661659	1.24939	0.549149	0.999511	1.46654	0.161334	0.983055	1.01085	0.976614	0.999664
G3V6H2	tr|G3V6H2|G3V6H2_RAT Pre-mRNA processing factor 8, isoform CRA_a OS=Rattus norvegicus GN=Prpf8 PE=1 SV=1	52	30.5	273.61	2335	0	313.35	G3V6H2	Prpf8	Pre-mRNA processing factor 8, isoform CRA_a	-1.04637	0.725198	0.946617	1.03795	0.62313	0.999511	1.04685	0.49805	0.983055	1.05342	0.547027	0.999664
G3V6H5	tr|G3V6H5|G3V6H5_RAT Mitochondrial 2-oxoglutarate/malate carrier protein OS=Rattus norvegicus GN=Slc25a11 PE=1 SV=1;sp|P97700|M2OM_RAT Mitochondrial 2-oxoglutarate/malate carrier protein OS=Rattus norvegicus GN=Slc25a11 PE=2 SV=3	14	64	34.136	314	0	167.19	G3V6H5	Slc25a11	Mitochondrial 2-oxoglutarate/malate carrier protein	1.0361	0.69073	0.946617	-1.05026	0.526218	0.999511	1.05865	0.53904	0.983055	-1.05589	0.660269	0.999664
G3V6H9	tr|G3V6H9|G3V6H9_RAT Nucleosome assembly protein 1-like 1 OS=Rattus norvegicus GN=Nap1l1 PE=1 SV=1;sp|Q9Z2G8|NP1L1_RAT Nucleosome assembly protein 1-like 1 OS=Rattus norvegicus GN=Nap1l1 PE=2 SV=1	10	38.1	45.373	391	0	154.48	G3V6H9	Nap1l1	Nucleosome assembly protein 1-like 1	-1.05665	0.603802	0.934547	-1.09809	0.363703	0.999511	1.03715	0.544811	0.983055	-1.06184	0.668715	0.999664
G3V6I5	tr|G3V6I5|G3V6I5_RAT Protein Dnaja3 OS=Rattus norvegicus GN=Dnaja3 PE=1 SV=2	5	13.8	46.776	429	0	15.998	G3V6I5	Dnaja3	Protein Dnaja3	1.49462	0.165447	0.791812	-1.27716	0.435927	0.999511	1.30577	0.418758	0.983055	-1.05976	0.812749	0.999664
G3V6I9	tr|G3V6I9|G3V6I9_RAT 60S ribosomal protein L26 OS=Rattus norvegicus GN=Rpl26 PE=1 SV=1;tr|D4A1Z2|D4A1Z2_RAT Protein Rpl26-ps2 OS=Rattus norvegicus GN=Rpl26-ps2 PE=3 SV=1;sp|P12749|RL26_RAT 60S ribosomal protein L26 OS=Rattus norvegicus GN=Rpl26 PE=1 SV=1;t	6	24.1	17.258	145	0	12.523	G3V6I9	Rpl26	60S ribosomal protein L26	1.00401	0.978546	0.995755	1.00124	0.989391	0.999511	NA	NA	NA	-1.02346	0.836342	0.999664
G3V6K0	tr|G3V6K0|G3V6K0_RAT COMM domain containing 5, isoform CRA_a OS=Rattus norvegicus GN=Commd5 PE=1 SV=1;sp|Q9ERR2|COMD5_RAT COMM domain-containing protein 5 OS=Rattus norvegicus GN=Commd5 PE=2 SV=1	1	7.6	24.525	224	0	35.106	G3V6K0	Commd5	COMM domain containing 5, isoform CRA_a	1.311	0.319087	0.842486	1.06001	0.874196	0.999511	-1.07669	0.732485	0.997691	1.05119	0.885239	0.999664
G3V6K1	tr|G3V6K1|G3V6K1_RAT Transcobalamin 2, isoform CRA_a OS=Rattus norvegicus GN=Tcn2 PE=1 SV=1;sp|Q9R0D6|TCO2_RAT Transcobalamin-2 OS=Rattus norvegicus GN=Tcn2 PE=2 SV=1	2	7	47.516	427	0	8.3572	G3V6K1	Tcn2	Transcobalamin 2, isoform CRA_a	NA	NA	NA	NA	NA	NA	NA	NA	NA	NA	NA	NA
G3V6K6	tr|G3V6K6|G3V6K6_RAT Receptor protein-tyrosine kinase OS=Rattus norvegicus GN=Egfr PE=1 SV=1	3	5	134.9	1209	0.0070897	1.9793	G3V6K6	Egfr	Receptor protein-tyrosine kinase	NA	NA	NA	1.15144	0.531289	0.999511	NA	NA	NA	1.09105	0.600706	0.999664
G3V6L8	tr|G3V6L8|G3V6L8_RAT RCG61894, isoform CRA_a OS=Rattus norvegicus GN=Strn PE=1 SV=1;sp|P70483|STRN_RAT Striatin OS=Rattus norvegicus GN=Strn PE=1 SV=1	5	9.7	86.14	780	0.0025802	2.4318	G3V6L8	Strn	RCG61894, isoform CRA_a	1.34132	0.297194	0.833357	NA	NA	NA	NA	NA	NA	1.07103	0.543908	0.999664
G3V6L9	tr|G3V6L9|G3V6L9_RAT Peptidyl-prolyl cis-trans isomerase OS=Rattus norvegicus GN=Fkbp3 PE=1 SV=1	10	52.7	25.178	224	0	62.886	G3V6L9	Fkbp3	Peptidyl-prolyl cis-trans isomerase	-1.1041	0.366493	0.864537	-1.09857	0.283909	0.999511	-1.27085	0.0489232	0.983055	-1.07686	0.498427	0.999664
G3V6M8	tr|G3V6M8|G3V6M8_RAT Nucleoporin 37 (Predicted), isoform CRA_a OS=Rattus norvegicus GN=Nup37 PE=1 SV=1	4	23.9	36.768	326	0	41.015	G3V6M8	Nup37	Nucleoporin 37 (Predicted), isoform CRA_a	-1.15308	0.349234	0.853154	-1.10673	0.440008	0.999511	-1.0199	0.868438	0.999301	-1.12224	0.442396	0.999664
G3V6P1	tr|G3V6P1|G3V6P1_RAT Nerve growth factor receptor (TNFR superfamily, member 16) OS=Rattus norvegicus GN=Ngfr PE=1 SV=1;sp|P07174|TNR16_RAT Tumor necrosis factor receptor superfamily member 16 OS=Rattus norvegicus GN=Ngfr PE=1 SV=1	2	5.4	45.437	425	0	6.0101	G3V6P1	Ngfr	Nerve growth factor receptor (TNFR superfamily, member 16)	NA	NA	NA	NA	NA	NA	NA	NA	NA	NA	NA	NA
G3V6P2	tr|G3V6P2|G3V6P2_RAT Dihydrolipoamide S-succinyltransferase (E2 component of 2-oxo-glutarate complex), isoform CRA_a OS=Rattus norvegicus GN=Dlst PE=1 SV=1;sp|Q01205|ODO2_RAT Dihydrolipoyllysine-residue succinyltransferase component of 2-oxoglutarate dehyd	5	14.5	48.899	454	0	18.858	G3V6P2	Dlst	Dihydrolipoamide S-succinyltransferase (E2 component of 2-oxo-glutarate complex), isoform CRA_a	1.05715	0.558298	0.921751	1.04441	0.555832	0.999511	-1.05214	0.541259	0.983055	-1.05306	0.581883	0.999664
G3V6P6	tr|G3V6P6|G3V6P6_RAT RNA binding motif protein 3, isoform CRA_a OS=Rattus norvegicus GN=Rbm3 PE=1 SV=1;sp|Q925G0|RBM3_RAT RNA-binding protein 3 OS=Rattus norvegicus GN=Rbm3 PE=1 SV=2	6	53.8	16.983	156	0	164.07	G3V6P6	Rbm3	RNA binding motif protein 3, isoform CRA_a	1.03829	0.730799	0.946617	-1.07325	0.413942	0.999511	-1.01081	0.913509	0.999301	1.07764	0.568613	0.999664
G3V6P7	tr|G3V6P7|G3V6P7_RAT Myosin, heavy polypeptide 9, non-muscle OS=Rattus norvegicus GN=Myh9 PE=1 SV=1;sp|Q62812|MYH9_RAT Myosin-9 OS=Rattus norvegicus GN=Myh9 PE=1 SV=3	19	13.8	226.41	1960	0	117.16	G3V6P7	Myh9	Myosin, heavy polypeptide 9, non-muscle	-1.5882	0.171716	0.791812	1.07469	0.812262	0.999511	1.0198	0.921707	0.999301	-1.17099	0.658145	0.999664
G3V6P8	tr|G3V6P8|G3V6P8_RAT Guanine nucleotide-binding protein subunit gamma OS=Rattus norvegicus GN=Gng12 PE=1 SV=1	1	22.2	7.9851	72	0	4.2778	G3V6P8	Gng12	Guanine nucleotide-binding protein subunit gamma	NA	NA	NA	NA	NA	NA	NA	NA	NA	NA	NA	NA
G3V6R5	tr|G3V6R5|G3V6R5_RAT Sulfite oxidase OS=Rattus norvegicus GN=Suox PE=1 SV=1;sp|Q07116|SUOX_RAT Sulfite oxidase, mitochondrial OS=Rattus norvegicus GN=Suox PE=1 SV=2	1	4.6	60.805	546	0	5.9954	G3V6R5	Suox	Sulfite oxidase	NA	NA	NA	NA	NA	NA	-1.88571	0.0582789	0.983055	NA	NA	NA
G3V6S0	tr|G3V6S0|G3V6S0_RAT Protein Sptbn1 OS=Rattus norvegicus GN=Sptbn1 PE=1 SV=3	46	30.8	273.31	2356	0	261.3	G3V6S0	Sptbn1	Protein Sptbn1	-1.29609	0.143516	0.791812	1.01688	0.898639	0.999511	-1.02721	0.815336	0.999301	1.15386	0.354112	0.999664
G3V6S2	tr|G3V6S2|G3V6S2_RAT Aconitate hydratase OS=Rattus norvegicus GN=Aco1 PE=1 SV=1	28	47.9	98.191	889	0	323.31	G3V6S2	Aco1	Aconitate hydratase	-1.03298	0.717802	0.946617	-1.01444	0.813019	0.999511	-1.02464	0.672791	0.991505	-1.07011	0.423437	0.999664
G3V6S3	tr|G3V6S3|G3V6S3_RAT Calumenin OS=Rattus norvegicus GN=Calu PE=1 SV=1	16	70.2	37.063	315	0	128.63	G3V6S3	Calu	Calumenin	1.06309	0.674929	0.946617	-1.03925	0.661603	0.999511	-1.1362	0.218469	0.983055	1.04019	0.784038	0.999664
G3V6S5	tr|G3V6S5|G3V6S5_RAT C-1-tetrahydrofolate synthase, cytoplasmic OS=Rattus norvegicus GN=Mthfd1 PE=1 SV=1;sp|P27653|C1TC_RAT C-1-tetrahydrofolate synthase, cytoplasmic OS=Rattus norvegicus GN=Mthfd1 PE=1 SV=3	22	44.1	100.96	935	0	108.67	G3V6S5	Mthfd1	C-1-tetrahydrofolate synthase, cytoplasmic	-1.07755	0.38032	0.869733	-1.08556	0.158023	0.999511	-1.10768	0.0968629	0.983055	-1.20015	0.0680421	0.999664
G3V6S7	tr|G3V6S7|G3V6S7_RAT Protein Il5ra OS=Rattus norvegicus GN=Il5ra PE=4 SV=2	1	2.9	50.951	448	0.0059545	1.802	G3V6S7	Il5ra	Protein Il5ra	NA	NA	NA	-1.03059	0.888754	0.999511	NA	NA	NA	NA	NA	NA
G3V6T1	tr|G3V6T1|G3V6T1_RAT Coatomer subunit alpha OS=Rattus norvegicus GN=Copa PE=1 SV=1	42	53.1	138.36	1224	0	323.31	G3V6T1	Copa	Coatomer subunit alpha	-1.09046	0.213889	0.819225	-1.01926	0.764409	0.999511	1.0063	0.923946	0.999301	1.03112	0.685279	0.999664
G3V6T7	tr|G3V6T7|G3V6T7_RAT Protein disulfide-isomerase A4 OS=Rattus norvegicus GN=Pdia4 PE=1 SV=1	28	45.6	72.747	643	0	215.84	G3V6T7	Pdia4	Protein disulfide-isomerase A4	1.0346	0.703394	0.946617	-1.04117	0.612117	0.999511	-1.03705	0.613432	0.988794	1.00998	0.930217	0.999664
G3V6U3	tr|G3V6U3|G3V6U3_RAT Asparagine-linked glycosylation 2 homolog (Yeast, alpha-1,3-mannosyltransferase), isoform CRA_a OS=Rattus norvegicus GN=Alg2 PE=1 SV=1	6	21.2	47.318	415	0	56.125	G3V6U3	Alg2	Asparagine-linked glycosylation 2 homolog (Yeast, alpha-1,3-mannosyltransferase), isoform CRA_a	-1.11404	0.315877	0.842486	-1.06292	0.467401	0.999511	-1.00094	0.991829	0.999301	-1.35081	0.0772454	0.999664
G3V6U4	tr|G3V6U4|G3V6U4_RAT ELAV-like protein OS=Rattus norvegicus GN=Elavl2 PE=1 SV=3;tr|Q76IJ9|Q76IJ9_RAT ELAV-like protein OS=Rattus norvegicus GN=Elavl3 PE=2 SV=1;sp|Q8CH84|ELAV2_RAT ELAV-like protein 2 OS=Rattus norvegicus GN=Elavl2 PE=2 SV=1;sp|O09032|ELAV4	1	3.9	39.489	359	0.0011403	2.6207	G3V6U4	Elavl2	ELAV-like protein	NA	NA	NA	NA	NA	NA	NA	NA	NA	NA	NA	NA
G3V6V1	tr|G3V6V1|G3V6V1_RAT Aminopeptidase B OS=Rattus norvegicus GN=Rnpep PE=1 SV=1;sp|O09175|AMPB_RAT Aminopeptidase B OS=Rattus norvegicus GN=Rnpep PE=1 SV=2	7	13.2	72.688	650	0	23.978	G3V6V1	Rnpep	Aminopeptidase B	-1.08199	0.388714	0.869733	-1.02839	0.747516	0.999511	-1.14687	0.209597	0.983055	-1.26602	0.205197	0.999664
G3V6W6	tr|G3V6W6|G3V6W6_RAT Protein Psmc6 OS=Rattus norvegicus GN=Psmc6 PE=1 SV=1	14	52.1	45.796	403	0	97.502	G3V6W6	Psmc6	Protein Psmc6	-1.00778	0.925403	0.995755	1.05618	0.453915	0.999511	-1.04472	0.517812	0.983055	1.00099	0.992795	0.999664
G3V6W7	tr|G3V6W7|G3V6W7_RAT Cleavage and polyadenylation specificity factor 3, isoform CRA_a OS=Rattus norvegicus GN=Cpsf3 PE=1 SV=1	2	7.4	77.601	685	0	16.473	G3V6W7	Cpsf3	Cleavage and polyadenylation specificity factor 3, isoform CRA_a	1.28673	0.442637	0.887155	-1.19854	0.102303	0.999511	-1.14932	0.268982	0.983055	1.26547	0.234115	0.999664
G3V6Y6	tr|G3V6Y6|G3V6Y6_RAT Alpha-1,4 glucan phosphorylase OS=Rattus norvegicus GN=Pygb PE=1 SV=2;sp|P53534|PYGB_RAT Glycogen phosphorylase, brain form (Fragment) OS=Rattus norvegicus GN=Pygb PE=1 SV=3	37	54.6	96.774	846	0	265.63	G3V6Y6	Pygb	Alpha-1,4 glucan phosphorylase	-1.14737	0.0845348	0.722416	-1.05529	0.414792	0.999511	-1.00777	0.906861	0.999301	1.01602	0.846808	0.999664
G3V700	tr|G3V700|G3V700_RAT Nardilysin OS=Rattus norvegicus GN=Nrd1 PE=1 SV=1;sp|P47245|NRDC_RAT Nardilysin OS=Rattus norvegicus GN=Nrd1 PE=2 SV=1;tr|D3ZQ59|D3ZQ59_RAT Nardilysin OS=Rattus norvegicus GN=Nrd1 PE=1 SV=1	7	11.6	133	1161	0	19.982	G3V700	Nrd1	Nardilysin	1.39139	0.278986	0.829754	-1.15786	0.529006	0.999511	1.1621	0.550017	0.983055	1.60091	0.189046	0.999664
G3V702	tr|G3V702|G3V702_RAT Smu-1 suppressor of mec-8 and unc-52 homolog (C. elegans) OS=Rattus norvegicus GN=Smu1 PE=1 SV=1;sp|Q99M63|SMU1_RAT WD40 repeat-containing protein SMU1 OS=Rattus norvegicus GN=Smu1 PE=2 SV=1	7	21.8	57.543	513	0	22.018	G3V702	Smu1	Smu-1 suppressor of mec-8 and unc-52 homolog (C. elegans)	-1.46011	0.331091	0.845116	-1.02908	0.777368	0.999511	-1.04381	0.746756	0.999301	-1.12087	0.409597	0.999664
G3V704	tr|G3V704|G3V704_RAT RCG50182, isoform CRA_b OS=Rattus norvegicus GN=Spata6 PE=1 SV=1;sp|Q99MU5|SPAT6_RAT Spermatogenesis-associated protein 6 OS=Rattus norvegicus GN=Spata6 PE=2 SV=2	1	3.1	56.005	488	0.0018847	2.7202	G3V704	Spata6	RCG50182, isoform CRA_b	NA	NA	NA	NA	NA	NA	NA	NA	NA	-1.09739	0.691626	0.999664
G3V705	tr|G3V705|G3V705_RAT Polyglutamine binding protein 1, isoform CRA_a OS=Rattus norvegicus GN=Pqbp1 PE=1 SV=1;sp|Q6PCT5|PQBP1_RAT Polyglutamine-binding protein 1 OS=Rattus norvegicus GN=Pqbp1 PE=2 SV=1	2	22.1	30.515	263	0	34.093	G3V705	Pqbp1	Polyglutamine binding protein 1, isoform CRA_a	-1.26419	0.276349	0.828693	-1.33079	0.0379003	0.999511	-1.22289	0.215718	0.983055	-1.2275	0.307752	0.999664
G3V709	tr|G3V709|G3V709_RAT Nicotinate phosphoribosyltransferase OS=Rattus norvegicus GN=Naprt1 PE=1 SV=1;sp|Q6XQN1|PNCB_RAT Nicotinate phosphoribosyltransferase OS=Rattus norvegicus GN=Naprt PE=2 SV=1	1	2.2	58.603	538	0	4.5893	G3V709	Naprt1	Nicotinate phosphoribosyltransferase	NA	NA	NA	NA	NA	NA	NA	NA	NA	NA	NA	NA
G3V721	tr|G3V721|G3V721_RAT WW domain binding protein 2, isoform CRA_b OS=Rattus norvegicus GN=Wbp2 PE=1 SV=1;sp|Q8R478|WBP2_RAT WW domain-binding protein 2 OS=Rattus norvegicus GN=Wbp2 PE=1 SV=1	2	9.2	28.159	262	0.0015256	2.8634	G3V721	Wbp2	WW domain binding protein 2, isoform CRA_b	NA	NA	NA	NA	NA	NA	-1.13097	0.613569	0.983055	NA	NA	NA
G3V722	tr|G3V722|G3V722_RAT Beta-1,4-galactosyltransferase 1 OS=Rattus norvegicus GN=B4galt1 PE=1 SV=1	2	7.5	44.484	399	0	4.2677	G3V722	B4galt1	Beta-1,4-galactosyltransferase 1	-1.11912	0.504411	0.917973	-1.2781	0.100068	0.999511	-1.4072	0.0214229	0.983055	-1.03873	0.815446	0.999664
G3V723	tr|G3V723|G3V723_RAT Phosphate regulating gene with homologies to endopeptidases on the X chromosome (Hypophosphatemia, vitamin D resistant rickets), isoform CRA_a OS=Rattus norvegicus GN=Phex PE=4 SV=3	3	6.4	86.333	749	0	20.529	G3V723	Phex	Phosphate regulating gene with homologies to endopeptidases on the X chromosome (Hypophosphatemia, vitamin D resistant rickets), isoform CRA_a	1.03729	0.84384	0.97364	1.2154	0.238282	0.999511	1.16644	0.436402	0.983055	1.3197	0.149123	0.999664
G3V727	tr|G3V727|G3V727_RAT DEAD (Asp-Glu-Ala-Asp) box polypeptide 47, isoform CRA_a OS=Rattus norvegicus GN=Ddx47 PE=1 SV=1	1	4	50.696	455	0	5.2375	G3V727	Ddx47	DEAD (Asp-Glu-Ala-Asp) box polypeptide 47, isoform CRA_a	NA	NA	NA	NA	NA	NA	NA	NA	NA	NA	NA	NA
G3V728	tr|G3V728|G3V728_RAT 4-nitrophenylphosphatase domain and non-neuronal SNAP25-like protein homolog 1 (C. elegans), isoform CRA_b OS=Rattus norvegicus GN=Nipsnap1 PE=1 SV=1	10	48.2	33.346	284	0	120.93	G3V728	Nipsnap1	4-nitrophenylphosphatase domain and non-neuronal SNAP25-like protein homolog 1 (C. elegans), isoform CRA_b	-1.08714	0.672827	0.946617	-1.07548	0.694971	0.999511	1.08349	0.742557	0.999301	-1.01352	0.949811	0.999664
G3V729	tr|G3V729|G3V729_RAT Bone marrow proteoglycan OS=Rattus norvegicus GN=Prg2 PE=1 SV=1;sp|Q63189|PRG2_RAT Bone marrow proteoglycan OS=Rattus norvegicus GN=Prg2 PE=2 SV=1	2	12.3	25.161	227	0	9.4779	G3V729	Prg2	Bone marrow proteoglycan	NA	NA	NA	NA	NA	NA	NA	NA	NA	NA	NA	NA
G3V734	tr|G3V734|G3V734_RAT 2,4-dienoyl CoA reductase 1, mitochondrial, isoform CRA_a OS=Rattus norvegicus GN=Decr1 PE=1 SV=1;sp|Q64591|DECR_RAT 2,4-dienoyl-CoA reductase, mitochondrial OS=Rattus norvegicus GN=Decr1 PE=1 SV=2	10	55.2	36.132	335	0	82.795	G3V734	Decr1	2,4-dienoyl CoA reductase 1, mitochondrial, isoform CRA_a	1.05316	0.556237	0.921751	1.00183	0.979695	0.999511	1.10843	0.148781	0.983055	-1.1384	0.379297	0.999664
G3V741	tr|G3V741|G3V741_RAT Phosphate carrier protein, mitochondrial OS=Rattus norvegicus GN=Slc25a3 PE=1 SV=1;sp|P16036|MPCP_RAT Phosphate carrier protein, mitochondrial OS=Rattus norvegicus GN=Slc25a3 PE=1 SV=1	10	38.2	39.531	356	0	151.66	G3V741	Slc25a3	Phosphate carrier protein, mitochondrial	1.00674	0.957568	0.995755	1.0518	0.720782	0.999511	1.0205	0.889121	0.999301	-1.04545	0.734467	0.999664
G3V743	tr|G3V743|G3V743_RAT Mannosyl-oligosaccharide glucosidase OS=Rattus norvegicus GN=Mogs PE=1 SV=2;sp|O88941|MOGS_RAT Mannosyl-oligosaccharide glucosidase OS=Rattus norvegicus GN=Mogs PE=1 SV=1	12	28.4	81.025	730	0	68.548	G3V743	Mogs	Mannosyl-oligosaccharide glucosidase	-1.03468	0.793281	0.963352	1.0362	0.783207	0.999511	-1.00142	0.989186	0.999301	-1.16405	0.557138	0.999664
G3V749	tr|G3V749|G3V749_RAT Poly (ADP-ribose) polymerase family, member 2 (Predicted), isoform CRA_a OS=Rattus norvegicus GN=Parp2 PE=4 SV=1	1	2.3	63.177	558	0.0017953	2.1179	G3V749	Parp2	Poly (ADP-ribose) polymerase family, member 2 (Predicted), isoform CRA_a	NA	NA	NA	1.00455	0.975485	0.999511	NA	NA	NA	1.03738	0.830893	0.999664
G3V762	tr|G3V762|G3V762_RAT Protein Tsta3 OS=Rattus norvegicus GN=Tsta3 PE=1 SV=1	9	43.6	35.796	321	0	42.715	G3V762	Tsta3	Protein Tsta3	1.07129	0.753389	0.949609	-1.01121	0.919832	0.999511	1.06271	0.599771	0.983055	-1.22556	0.381009	0.999664
G3V763	tr|G3V763|G3V763_RAT Collagen alpha-1(V) chain OS=Rattus norvegicus GN=Col5a1 PE=1 SV=3;sp|Q9JI03|CO5A1_RAT Collagen alpha-1(V) chain OS=Rattus norvegicus GN=Col5a1 PE=1 SV=1	3	4.3	184	1840	0	66.087	G3V763	Col5a1	Collagen alpha-1(V) chain	-1.17986	0.228443	0.819225	1.05128	0.711427	0.999511	1.02889	0.887373	0.999301	-1.07351	0.58835	0.999664
G3V766	tr|G3V766|G3V766_RAT Nibrin OS=Rattus norvegicus GN=Nbn PE=1 SV=1;sp|Q9JIL9|NBN_RAT Nibrin OS=Rattus norvegicus GN=Nbn PE=1 SV=2	1	1.5	83.103	750	0	6.7626	G3V766	Nbn	Nibrin	NA	NA	NA	NA	NA	NA	NA	NA	NA	NA	NA	NA
G3V781	tr|G3V781|G3V781_RAT Double-strand break repair protein MRE11A OS=Rattus norvegicus GN=Mre11a PE=1 SV=1;sp|Q9JIM0|MRE11_RAT Double-strand break repair protein MRE11A OS=Rattus norvegicus GN=Mre11a PE=2 SV=1	4	10.6	80.063	706	0.00041152	4.1471	G3V781	Mre11a	Double-strand break repair protein MRE11A	1.11797	0.444187	0.887155	-1.00368	0.973879	0.999511	-1.09795	0.380249	0.983055	-1.05104	0.75791	0.999664
[truncated: 1,890 more rows]
